# Supplementary material for: ReDisX, a machine learning approach, rationalizes rheumatoid arthritis and coronary artery disease patients uniquely upon identifying subpopulation differentiation markers from their genomic data
Source: Front Med (Lausanne). 2022 Aug 22;9:931860. doi: 10.3389/fmed.2022.931860 (PMC9441882; doi:10.3389/fmed.2022.931860)
Supplement: Supplementary file 2 [file Data_Sheet_2.ZIP]

Archive with 21 entries (18 files):
- supplementary2/
- supplementary2/supplementary2.1_enrich_clusterC/
- supplementary2/supplementary2.1_enrich_clusterC/Barplot_ReDisX_GSE59867_clus3_DisGeNet.pdf
- supplementary2/supplementary2.1_enrich_clusterC/Barplot_ReDisX_GSE59867_clus3_GO_BP.pdf
- supplementary2/supplementary2.1_enrich_clusterC/Barplot_ReDisX_GSE59867_clus3_GO_CC.pdf
- supplementary2/supplementary2.1_enrich_clusterC/Barplot_ReDisX_GSE59867_clus3_GO_MF.pdf
- supplementary2/supplementary2.1_enrich_clusterC/Barplot_ReDisX_GSE59867_clus3_KEGG.pdf
- supplementary2/supplementary2.1_enrich_clusterC/clusterProfiler_gseDGN_ReDisXclus3.csv
- supplementary2/supplementary2.1_enrich_clusterC/Disgenet_GSE59867_ReDisXclus3_Dotplot.pdf
- supplementary2/supplementary2.1_enrich_clusterC/GSEA_Disgenet_GSE59867_ReDisXclus3.pdf
- supplementary2/supplementary2.2_enrich_GSE59867_GSE15573/
- supplementary2/supplementary2.2_enrich_GSE59867_GSE15573/Barplot_15573_59867_DisGeNet.pdf
- supplementary2/supplementary2.2_enrich_GSE59867_GSE15573/Barplot_15573_59867_GO_BP.pdf
- supplementary2/supplementary2.2_enrich_GSE59867_GSE15573/Barplot_15573_59867_GO_CC.pdf
- supplementary2/supplementary2.2_enrich_GSE59867_GSE15573/Barplot_15573_59867_GO_MF.pdf
- supplementary2/supplementary2.2_enrich_GSE59867_GSE15573/Barplot_15573_59867_KEGG.pdf
- supplementary2/supplementary2.2_enrich_GSE59867_GSE15573/clusterProfiler_gseDGN_15573_59867.csv
- supplementary2/supplementary2.2_enrich_GSE59867_GSE15573/clusterProfiler_gseDGN_Disgenet_GSE59867_GSE15573_ReDisXclus3_Dotplot.pdf
- supplementary2/supplementary2.2_enrich_GSE59867_GSE15573/clusterProfiler_gseDGN_GSE59867_GSE15573_ReDisXclus3.pdf
- supplementary2/supplementary2.2_enrich_GSE59867_GSE15573/clusterProfiler_gseKEGG_15573_59867.csv
- supplementary2/supplementary2.2_enrich_GSE59867_GSE15573/clusterProfiler_gseKEGG_15573_59867_Dotplot.pdf
