# Supplementary material for: ReDisX, a machine learning approach, rationalizes rheumatoid arthritis and coronary artery disease patients uniquely upon identifying subpopulation differentiation markers from their genomic data
Source: Front Med (Lausanne). 2022 Aug 22;9:931860. doi: 10.3389/fmed.2022.931860 (PMC9441882; doi:10.3389/fmed.2022.931860)
Supplement: Supplementary file 2 [file Data_Sheet_2.ZIP › supplementary2/supplementary2.2_enrich_GSE59867_GSE15573/clusterProfiler_gseKEGG_15573_59867.csv]

	ID	Description	setSize	enrichmentScore	NES	pvalue	p.adjust	qvalues	rank	leading_edge	core_enrichment
hsa04140	hsa04140	Autophagy - animal	4	0.793388429752066	1.94403449187111	0.00513405335559213	0.00513405335559213	0.989010989010989	29	tags=100%, list=23%, signal=79%	58528/10645/22808/203228
hsa04610	hsa04610	Complement and coagulation cascades	1	-1	-1.35642930023966	0.016353353467389	0.016353353467389	0.989010989010989	2	tags=100%, list=2%, signal=99%
hsa04640	hsa04640	Hematopoietic cell lineage	1	-1	-1.35642930023966	0.016353353467389	0.016353353467389	0.989010989010989	2	tags=100%, list=2%, signal=99%
hsa04360	hsa04360	Axon guidance	5	-0.619485697098039	-1.55285984214555	0.0452261306532663	0.0452261306532663	0.989010989010989	19	tags=60%, list=15%, signal=53%	5335/3983/2043
hsa05310	hsa05310	Asthma	1	0.983870967741935	1.3147851535465	0.0476190476190476	0.0476190476190476	0.989010989010989	3	tags=100%, list=2%, signal=98%	6037
