# Supplementary material for: ReDisX, a machine learning approach, rationalizes rheumatoid arthritis and coronary artery disease patients uniquely upon identifying subpopulation differentiation markers from their genomic data
Source: Front Med (Lausanne). 2022 Aug 22;9:931860. doi: 10.3389/fmed.2022.931860 (PMC9441882; doi:10.3389/fmed.2022.931860)
Supplement: Supplementary file 3 [file Data_Sheet_3.ZIP]

Archive with 23 entries (19 files):
- supplementary3/
- supplementary3/GSE77298_GSE93272_GSE59867_clus3/
- supplementary3/GSE77298_GSE93272_GSE59867_clus3/distict_gene_DisRedXclus1_GSE59867.csv
- supplementary3/GSE77298_GSE93272_GSE59867_clus3/distict_gene_DisRedXclus2_GSE59867.csv
- supplementary3/GSE77298_GSE93272_GSE59867_clus3/distict_gene_DisRedXclus3_GSE59867.csv
- supplementary3/GSE77298_GSE93272_GSE59867_clus3/distict_gene_DisRedXclus4_GSE59867.csv
- supplementary3/GSE77298_GSE93272_GSE59867_clus3/distict_gene_RA_vs_Control.csv
- supplementary3/GSE77298_GSE93272_GSE59867_clus3/enrich_GSE59867_GSE77298/
- supplementary3/GSE77298_GSE93272_GSE59867_clus3/enrich_GSE59867_GSE77298/Barplot_77298_59867_DisGeNet.pdf
- supplementary3/GSE77298_GSE93272_GSE59867_clus3/enrich_GSE59867_GSE77298/Barplot_77298_59867_GO_BP.pdf
- supplementary3/GSE77298_GSE93272_GSE59867_clus3/enrich_GSE59867_GSE77298/Barplot_77298_59867_GO_CC.pdf
- supplementary3/GSE77298_GSE93272_GSE59867_clus3/enrich_GSE59867_GSE77298/Barplot_77298_59867_GO_MF.pdf
- supplementary3/GSE77298_GSE93272_GSE59867_clus3/enrich_GSE59867_GSE77298/Barplot_77298_59867_KEGG.pdf
- supplementary3/GSE77298_GSE93272_GSE59867_clus3/enrich_GSE59867_ReDisXclus3/
- supplementary3/GSE77298_GSE93272_GSE59867_clus3/enrich_GSE59867_ReDisXclus3/clusterProfiler_gseDGN_ReDisXclus3.csv
- supplementary3/GSE77298_GSE93272_GSE59867_clus3/enrich_GSE59867_ReDisXclus3/GSEA_Disgenet_GSE59867_ReDisXclus3.pdf
- supplementary3/GSE77298_GSE93272_GSE59867_clus3/GSE77298.top.table.csv
- supplementary3/GSE77298_GSE93272_GSE59867_clus3/GSE77298_intersect_GSE59867.csv
- supplementary3/GSE77298_GSE93272_GSE59867_clus3/GSE77298_intersect_GSE59867_intersect_GSE93272.csv
- supplementary3/GSE77298_GSE93272_GSE59867_clus3/GSE77298_p0_05.csv
- supplementary3/GSE77298_GSE93272_GSE59867_clus3/GSE93272_intersect_GSE59867.csv
- supplementary3/GSE77298_GSE93272_GSE59867_clus3/GSE93272_intersect_GSE77298.csv
- supplementary3/GSE77298_GSE93272_GSE59867_clus3/ReDisX_DEG_toplist_CAD.csv
