# Supplementary material for: ReDisX, a machine learning approach, rationalizes rheumatoid arthritis and coronary artery disease patients uniquely upon identifying subpopulation differentiation markers from their genomic data
Source: Front Med (Lausanne). 2022 Aug 22;9:931860. doi: 10.3389/fmed.2022.931860 (PMC9441882; doi:10.3389/fmed.2022.931860)
Supplement: Supplementary file 3 [file Data_Sheet_3.ZIP › supplementary3/GSE77298_GSE93272_GSE59867_clus3/GSE77298.top.table.csv]

ID	adj.P.Val	P.Value	t	B	logFC	Gene.symbol	Gene.title
213909_at	0.0105	2.42E-07	-7.0404163	6.60425	-3.4199104	LRRC15	leucine rich repeat containing 15
209642_at	0.0105	3.85E-07	-6.8467441	6.21107	-2.7636309	BUB1	BUB1 mitotic checkpoint serine/threonine kinase
201286_at	0.025	1.37E-06	-6.3238487	5.12041	-3.6380567	SDC1	syndecan 1
231740_at	0.0329	2.41E-06	6.0972292	4.63529	2.8461712	KCNJ11	potassium voltage-gated channel subfamily J member 11
223861_at	0.038	4.02E-06	-5.8921346	4.19028	-3.1534478	HORMAD1	HORMA domain containing 1
239752_at	0.038	4.17E-06	5.8776178	4.15858	3.4839059	CECR2	CECR2, histone acetyl-lysine reader
217771_at	0.0401	6.38E-06	-5.7087686	3.78798	-2.4973563	GOLM1	golgi membrane protein 1
241138_at	0.0401	7.66E-06	5.6361916	3.62767	2.1385906
40472_at	0.0401	8.03E-06	-5.6175021	3.58629	-2.0014577	LPCAT4	lysophosphatidylcholine acyltransferase 4
219984_s_at	0.0401	8.86E-06	5.5787215	3.50031	3.3279997	HRASLS	HRAS like suppressor
227677_at	0.0401	9.37E-06	-5.556661	3.45133	-2.2284465	JAK3	Janus kinase 3
212942_s_at	0.0401	9.38E-06	-5.5560935	3.45007	-4.2138313	CEMIP	cell migration inducing hyaluronan binding protein
229715_at	0.0401	1.17E-05	-5.4675177	3.25289	-1.6544664	NCR3LG1	natural killer cell cytotoxicity receptor 3 ligand 1
209875_s_at	0.0401	1.18E-05	-5.4648066	3.24684	-4.4024362	SPP1	secreted phosphoprotein 1
205110_s_at	0.0401	1.21E-05	5.4568697	3.22914	2.3280357	FGF13	fibroblast growth factor 13
225891_at	0.0401	1.36E-05	-5.4105974	3.12577	-2.2668232	TPRN	taperin
208352_x_at	0.0401	1.44E-05	5.3862863	3.07138	3.2144253	ANK1	ankyrin 1
219129_s_at	0.0401	1.49E-05	-5.3751707	3.0465	-1.2818169	SAP30L	SAP30 like
241834_at	0.0401	1.59E-05	5.3486118	2.98699	1.9945265	LOC101930404///SNORD116-28///SNORD115-26///SNORD115-13///SNORD115-7///SNORD116-22///SNORD116-4///PWARSN///SNORD107///SNRPN///IPW	uncharacterized LOC101930404///small nucleolar RNA, C/D box 116-28///small nucleolar RNA, C/D box 115-26///small nucleolar RNA, C/D box 115-13///small nucleolar RNA, C/D box 115-7///small nucleolar RNA, C/D box 116-22///small nucleolar RNA, C/D box 116-4///Prader Willi/Angelman region RNA, SNRPN neighbor///small nucleolar RNA, C/D box 107///small nuclear ribonucleoprotein polypeptide N///imprinte…
236523_at	0.0401	1.62E-05	5.3413617	2.97074	5.9704152	LOC285556	uncharacterized LOC285556
211138_s_at	0.0401	1.65E-05	-5.333672	2.95349	-2.1168505	KMO	kynurenine 3-monooxygenase (kynurenine 3-hydroxylase)
207172_s_at	0.0401	1.77E-05	-5.307245	2.89418	-2.8712168	CDH11	cadherin 11
218451_at	0.0401	2.02E-05	-5.2542069	2.77498	-2.001751	CDCP1	CUB domain containing protein 1
213932_x_at	0.0401	2.09E-05	-5.24231	2.7482	-1.7732591	HLA-A	major histocompatibility complex, class I, A
224795_x_at	0.0401	2.20E-05	-5.2222613	2.70306	-5.5590862	IGK///IGKC	immunoglobulin kappa locus///immunoglobulin kappa constant
209589_s_at	0.0401	2.24E-05	-5.2149547	2.6866	-1.8377629	EPHB2	EPH receptor B2
205906_at	0.0401	2.32E-05	5.2002648	2.6535	2.030811	FOXJ1	forkhead box J1
202289_s_at	0.0401	2.36E-05	5.194127	2.63966	2.1122008	TACC2	transforming acidic coiled-coil containing protein 2
205959_at	0.0401	2.49E-05	-5.1735852	2.59333	-5.3787524	MMP13	matrix metallopeptidase 13
205242_at	0.0401	2.49E-05	-5.1732537	2.59258	-5.4060506	CXCL13	C-X-C motif chemokine ligand 13
219434_at	0.0401	2.56E-05	-5.1619358	2.56704	-2.9623621	TREM1	triggering receptor expressed on myeloid cells 1
238451_at	0.0401	2.60E-05	5.1555843	2.55271	2.9628453	MPP7	membrane palmitoylated protein 7
208906_at	0.0401	2.63E-05	-5.1514779	2.54344	-2.3377632	HNRNPUL2-BSCL2///BSCL2	HNRNPUL2-BSCL2 readthrough (NMD candidate)///BSCL2, seipin lipid droplet biogenesis associated
219410_at	0.0401	2.65E-05	-5.1490005	2.53784	-2.1074174	TMEM45A	transmembrane protein 45A
203908_at	0.0401	2.66E-05	5.1478739	2.5353	1.7122087	SLC4A4	solute carrier family 4 member 4
210524_x_at	0.0401	2.78E-05	-5.1295213	2.49384	-1.8932965
1564758_at	0.0401	2.87E-05	5.1175369	2.46676	2.6253343	LOC643659	hCG2019139
210643_at	0.0401	2.92E-05	-5.1115078	2.45313	-2.8148902	TNFSF11	tumor necrosis factor superfamily member 11
204783_at	0.0401	2.92E-05	5.111323	2.45272	1.6883343	MLF1	myeloid leukemia factor 1
38043_at	0.0401	2.94E-05	-5.1087912	2.44699	-1.8165974	FAM3A	family with sequence similarity 3 member A
204364_s_at	0.0401	3.07E-05	5.0916983	2.40834	2.1227829	REEP1	receptor accessory protein 1
228490_at	0.0401	3.09E-05	-5.0894199	2.40318	-1.7097311	ABHD2	abhydrolase domain containing 2
228396_at	0.0401	3.15E-05	5.0811291	2.38443	2.0961804	PRKG1	protein kinase, cGMP-dependent, type I
1566701_at	0.041	3.37E-05	5.0546821	2.32456	2.0984741	VRK3	vaccinia related kinase 3
201890_at	0.041	3.41E-05	-5.0508722	2.31593	-2.8173793	RRM2	ribonucleotide reductase regulatory subunit M2
219386_s_at	0.041	3.50E-05	-5.0401043	2.29154	-3.2315903	SLAMF8	SLAM family member 8
238489_at	0.041	3.53E-05	5.0373872	2.28539	2.4653188	PRKAA2	protein kinase AMP-activated catalytic subunit alpha 2
206470_at	0.0412	3.71E-05	-5.0175847	2.24051	-2.6051123	PLXNC1	plexin C1
210225_x_at	0.0412	3.75E-05	-5.0137646	2.23185	-2.2341281	LILRB3	leukocyte immunoglobulin like receptor B3
203764_at	0.0412	3.94E-05	-4.99382	2.18663	-3.032759	DLGAP5	DLG associated protein 5
227892_at	0.0412	4.01E-05	4.9871315	2.17145	3.2830252	PRKAA2	protein kinase AMP-activated catalytic subunit alpha 2
206372_at	0.0412	4.08E-05	4.9805016	2.15641	3.4683788	MYF6	myogenic factor 6
211382_s_at	0.0412	4.08E-05	4.9801049	2.15551	1.7853582	TACC2	transforming acidic coiled-coil containing protein 2
222062_at	0.0412	4.09E-05	-4.9793109	2.15371	-1.740929	IL27RA	interleukin 27 receptor subunit alpha
203296_s_at	0.0412	4.27E-05	4.9631669	2.11707	4.0944656	ATP1A2	ATPase Na+/K+ transporting subunit alpha 2
229479_at	0.0412	4.27E-05	-4.9630584	2.11682	-3.5406666
213610_s_at	0.0412	4.36E-05	4.9544067	2.09718	1.5327086	PHOSPHO2-KLHL23///KLHL23	PHOSPHO2-KLHL23 readthrough///kelch like family member 23
206330_s_at	0.0412	4.39E-05	4.9521855	2.09214	2.4093904	SHC3	SHC adaptor protein 3
227657_at	0.0412	4.50E-05	4.9421512	2.06935	1.7240824	RNF150	ring finger protein 150
213603_s_at	0.0412	4.52E-05	-4.9404502	2.06549	-2.522026	RAC2	ras-related C3 botulinum toxin substrate 2 (rho family, small GTP binding protein Rac2)
202207_at	0.043	4.80E-05	-4.9169304	2.01206	-2.1819214	ARL4C	ADP ribosylation factor like GTPase 4C
218736_s_at	0.0431	4.89E-05	4.9100846	1.9965	1.4900781	PALMD	palmdelphin
229139_at	0.044	5.07E-05	4.8957334	1.96388	4.65103	JPH1	junctophilin 1
232379_at	0.0446	5.26E-05	4.8818875	1.9324	2.5995295	SKIL	SKI-like proto-oncogene
1557598_at	0.0446	5.30E-05	4.8784034	1.92447	2.5903507	LOC101927870	uncharacterized LOC101927870
213060_s_at	0.0458	5.53E-05	-4.8619196	1.88698	-3.3340192	CHI3L2	chitinase 3 like 2
222919_at	0.0458	5.62E-05	4.8561734	1.87391	5.6453585	TRDN	triadin
201666_at	0.0462	5.83E-05	-4.8417381	1.84106	-2.7717186	TIMP1	TIMP metallopeptidase inhibitor 1
236800_at	0.0462	5.96E-05	4.8332981	1.82185	2.2231015	UCMA	upper zone of growth plate and cartilage matrix associated
1561665_at	0.0462	5.98E-05	4.831979	1.81884	2.4704229	LOC100421171	thyroid hormone receptor interactor 11 pseudogene
1567107_s_at	0.0462	6.08E-05	-4.8251606	1.80332	-1.9570435	TPM4	tropomyosin 4
229900_at	0.0462	6.39E-05	-4.8058851	1.75943	-1.6207199	CD109	CD109 molecule
201957_at	0.0462	6.40E-05	4.8054213	1.75838	1.9556127	PPP1R12B	protein phosphatase 1 regulatory subunit 12B
214677_x_at	0.0462	6.45E-05	-4.8024539	1.75162	-6.7562695	IGLC1	immunoglobulin lambda constant 1
218681_s_at	0.0462	6.54E-05	-4.7971594	1.73956	-2.0353101	SDF2L1	stromal cell derived factor 2 like 1
217022_s_at	0.0462	6.56E-05	-4.7957362	1.73632	-6.9814428	IGHA2///IGHA1///IGH	immunoglobulin heavy constant alpha 2 (A2m marker)///immunoglobulin heavy constant alpha 1///immunoglobulin heavy locus
236129_at	0.0462	6.57E-05	-4.7954429	1.73565	-1.8704407	GALNT5	polypeptide N-acetylgalactosaminyltransferase 5
243386_at	0.0462	6.59E-05	4.7937588	1.73181	2.9691648	CASZ1	castor zinc finger 1
239952_at	0.0463	6.68E-05	4.7884967	1.71983	1.3065451	ZEB1	zinc finger E-box binding homeobox 1
204413_at	0.047	6.93E-05	-4.7747226	1.68845	-1.6468189	TRAF2	TNF receptor associated factor 2
212554_at	0.047	6.96E-05	4.7729006	1.6843	3.347861	CAP2	CAP, adenylate cyclase-associated protein, 2 (yeast)
209166_s_at	0.0476	7.17E-05	-4.7614324	1.65816	-1.7938237	MAN2B1	mannosidase alpha class 2B member 1
216250_s_at	0.0476	7.50E-05	-4.7440143	1.61846	-1.6063934	LPXN	leupaxin
224470_at	0.0476	7.60E-05	-4.738747	1.60645	-2.2019066	SEC22C	SEC22 homolog C, vesicle trafficking protein
223904_at	0.0476	7.62E-05	4.7373741	1.60332	1.7981634	PRKAG3	protein kinase AMP-activated non-catalytic subunit gamma 3
217784_at	0.0476	7.68E-05	-4.7347943	1.59744	-2.1592925	YKT6	YKT6 v-SNARE homolog (S. cerevisiae)
202180_s_at	0.0476	7.73E-05	-4.7320692	1.59123	-1.4664725	MVP	major vault protein
224451_x_at	0.0476	7.73E-05	-4.7319888	1.59105	-2.0429136	ARHGAP9	Rho GTPase activating protein 9
238581_at	0.0476	7.76E-05	-4.7303895	1.5874	-3.1026125	GBP5	guanylate binding protein 5
238592_at	0.0476	8.08E-05	4.7149994	1.55231	2.7697203
1560848_at	0.0476	8.14E-05	4.7120207	1.54552	2.2918669	LOC101927490	uncharacterized LOC101927490
218404_at	0.0476	8.35E-05	-4.7019708	1.52259	-1.797476	SNX10	sorting nexin 10
235128_at	0.0476	8.36E-05	4.7016738	1.52192	3.02118	SYNPO	synaptopodin
214053_at	0.0476	8.39E-05	4.7001407	1.51842	3.6338044	ERBB4	erb-b2 receptor tyrosine kinase 4
1553519_at	0.0476	8.61E-05	4.6899553	1.49519	2.1248238	LINC00314	long intergenic non-protein coding RNA 314
213371_at	0.0476	8.62E-05	4.6896023	1.49438	4.1274886	LDB3	LIM domain binding 3
219728_at	0.0476	8.64E-05	4.6885982	1.49209	5.2639545	MYOT	myotilin
233669_s_at	0.0476	8.69E-05	4.6867743	1.48793	3.4560398	TRIM54	tripartite motif containing 54
232276_at	0.0476	8.69E-05	4.686448	1.48719	1.9903044	HS6ST3	heparan sulfate 6-O-sulfotransferase 3
231115_at	0.0476	8.72E-05	-4.6853996	1.4848	-1.5566645	POLH	DNA polymerase eta
219117_s_at	0.0481	8.99E-05	-4.6733585	1.45733	-2.5618471	FKBP11	FK506 binding protein 11
214505_s_at	0.0481	9.03E-05	4.67157	1.45325	2.4081743	FHL1	four and a half LIM domains 1
201850_at	0.0481	9.12E-05	-4.6677434	1.44452	-1.9145801	CAPG	capping actin protein, gelsolin like
200784_s_at	0.0481	9.15E-05	-4.6665455	1.44178	-1.7822973	LRP1	LDL receptor related protein 1
206914_at	0.0486	9.33E-05	-4.6590065	1.42458	-2.732098	CRTAM	cytotoxic and regulatory T-cell molecule
220868_s_at	0.0494	9.60E-05	4.647979	1.39942	2.2268277	SLC7A10	solute carrier family 7 member 10
229249_at	0.0494	9.74E-05	-4.6421411	1.38609	-1.9138676
202206_at	0.0494	9.76E-05	-4.6413542	1.3843	-2.2657185	ARL4C	ADP ribosylation factor like GTPase 4C
239398_at	0.0494	9.86E-05	4.6376979	1.37595	4.7147567	KLHL31	kelch like family member 31
231935_at	0.0498	1.01E-04	4.6263109	1.34996	3.8662226	ARPP21	cAMP regulated phosphoprotein 21
211085_s_at	0.0498	1.02E-04	-4.6261497	1.3496	-1.5553911	STK4	serine/threonine kinase 4
1552613_s_at	0.0498	1.05E-04	-4.6143598	1.32268	-1.1168926	CDC42SE2	CDC42 small effector 2
223484_at	0.0498	1.06E-04	-4.609726	1.31211	-3.9563207	C15orf48	chromosome 15 open reading frame 48
205231_s_at	0.0498	1.06E-04	4.6075982	1.30725	1.7208993	EPM2A	epilepsy, progressive myoclonus type 2A, Lafora disease (laforin)
226150_at	0.0498	1.07E-04	-4.604097	1.29926	-2.2198376	PLPP5	phospholipid phosphatase 5
211751_at	0.0498	1.08E-04	4.6016286	1.29362	2.6398427	LOC101930416///LOC101929792///LOC100996724///LOC653513///PDE4DIP	myomegalin-like///uncharacterized LOC101929792///phosphodiesterase 4D interacting protein-like///phosphodiesterase 4D interacting protein-like///phosphodiesterase 4D interacting protein
209043_at	0.0498	1.08E-04	-4.6011562	1.29254	-1.1060607	PAPSS1	3'-phosphoadenosine 5'-phosphosulfate synthase 1
235751_s_at	0.0498	1.08E-04	-4.6006166	1.29131	-3.4763161	VMO1	vitelline membrane outer layer 1 homolog
238233_at	0.0498	1.09E-04	4.5995028	1.28877	1.5259318
229635_at	0.0498	1.10E-04	-4.5963955	1.28168	-1.8847913	LINC01094	long intergenic non-protein coding RNA 1094
241791_at	0.0498	1.10E-04	4.5942453	1.27677	5.9399236	TTN	titin
227401_at	0.0499	1.16E-04	4.5760589	1.23525	2.1788115	IL17D	interleukin 17D
1553422_s_at	0.0499	1.16E-04	4.5744418	1.23155	3.7520888	RBFOX1	RNA binding protein, fox-1 homolog 1
211192_s_at	0.0499	1.17E-04	-4.5726541	1.22747	-2.9906693	CD84	CD84 molecule
209514_s_at	0.0499	1.17E-04	-4.5713552	1.22451	-1.4677211	RAB27A	RAB27A, member RAS oncogene family
239132_at	0.0499	1.17E-04	4.5708343	1.22332	3.7111681	NOS1	nitric oxide synthase 1
202498_s_at	0.0499	1.19E-04	-4.5650234	1.21005	-2.2239771	SLC2A3	solute carrier family 2 member 3
1555412_at	0.0499	1.19E-04	4.564219	1.20821	3.0310337	FBXL21	F-box and leucine rich repeat protein 21 (gene/pseudogene)
240378_at	0.0499	1.20E-04	4.5624789	1.20424	2.1683696
223569_at	0.0499	1.22E-04	-4.5556961	1.18875	-2.4773407	PLPP5	phospholipid phosphatase 5
205389_s_at	0.0499	1.23E-04	4.551176	1.17843	2.9879502	ANK1	ankyrin 1
223158_s_at	0.0499	1.23E-04	-4.5504421	1.17675	-1.2314613	NEK6	NIMA related kinase 6
202145_at	0.0499	1.24E-04	-4.5493791	1.17433	-1.9687358	LY6E	lymphocyte antigen 6 complex, locus E
231781_s_at	0.0499	1.24E-04	4.5471056	1.16914	2.2453742	LRRC2	leucine rich repeat containing 2
222429_at	0.0499	1.25E-04	-4.5439942	1.16203	-1.7580989	MIR6837///DBNL	microRNA 6837///drebrin like
228794_at	0.0499	1.27E-04	4.5406203	1.15433	6.1220572	XIRP2	xin actin binding repeat containing 2
1554241_at	0.0499	1.28E-04	4.5372112	1.14654	1.2984047	COCH	cochlin
220815_at	0.0499	1.28E-04	4.5353452	1.14228	2.2357818	CTNNA3	catenin alpha 3
235367_at	0.0499	1.28E-04	4.534775	1.14098	4.4069464	MYPN	myopalladin
228370_at	0.0499	1.30E-04	4.531081	1.13254	1.2451219	LOC101930404///SNORD116-28///SNORD115-26///SNORD115-13///SNORD115-7///SNORD116-22///SNORD116-4///PWARSN///SNORD107///IPW	uncharacterized LOC101930404///small nucleolar RNA, C/D box 116-28///small nucleolar RNA, C/D box 115-26///small nucleolar RNA, C/D box 115-13///small nucleolar RNA, C/D box 115-7///small nucleolar RNA, C/D box 116-22///small nucleolar RNA, C/D box 116-4///Prader Willi/Angelman region RNA, SNRPN neighbor///small nucleolar RNA, C/D box 107///imprinted in Prader-Willi syndrome (non-protein coding)
239057_at	0.0499	1.30E-04	4.5309291	1.1322	5.3783406	LMOD2	leiomodin 2
201675_at	0.0499	1.30E-04	4.5300422	1.13017	1.5192777	AKAP1	A-kinase anchoring protein 1
214482_at	0.0499	1.31E-04	-4.5265271	1.12214	-1.3694666	ZBTB25	zinc finger and BTB domain containing 25
1556599_s_at	0.0499	1.31E-04	4.5258752	1.12066	3.1673635	ARPP21	cAMP regulated phosphoprotein 21
204940_at	0.0502	1.34E-04	4.5193601	1.10578	3.9269248	PLN	phospholamban
203295_s_at	0.0502	1.35E-04	4.5145845	1.09487	3.3800195	ATP1A2	ATPase Na+/K+ transporting subunit alpha 2
201126_s_at	0.0502	1.38E-04	-4.5057174	1.07462	-1.0772079	MGAT1	mannosyl (alpha-1,3-)-glycoprotein beta-1,2-N-acetylglucosaminyltransferase
207709_at	0.0502	1.39E-04	4.505188	1.07341	2.6952255	PRKAA2	protein kinase AMP-activated catalytic subunit alpha 2
204158_s_at	0.0502	1.40E-04	-4.5023221	1.06687	-2.384093	TCIRG1	T-cell immune regulator 1, ATPase H+ transporting V0 subunit a3
223218_s_at	0.0502	1.41E-04	-4.4996161	1.06069	-1.5207919	NFKBIZ	NFKB inhibitor zeta
216275_at	0.0502	1.41E-04	4.4983898	1.05789	2.0101794	BUB1	BUB1 mitotic checkpoint serine/threonine kinase
209700_x_at	0.0502	1.42E-04	4.4945057	1.04902	1.9047401	PDE4DIP	phosphodiesterase 4D interacting protein
217028_at	0.0502	1.44E-04	-4.4911654	1.04139	-2.539508	CXCR4	C-X-C motif chemokine receptor 4
225632_s_at	0.0502	1.44E-04	-4.4896351	1.0379	-1.3511285	ISY1-RAB43///RAB43	ISY1-RAB43 readthrough///RAB43, member RAS oncogene family
219806_s_at	0.0502	1.44E-04	-4.4891672	1.03683	-1.4553274	SMCO4	single-pass membrane protein with coiled-coil domains 4
236972_at	0.0502	1.46E-04	4.4861732	1.02999	4.1705547	TRIM63	tripartite motif containing 63
218070_s_at	0.0502	1.46E-04	-4.4852245	1.02782	-1.5242898	GMPPA	GDP-mannose pyrophosphorylase A
208195_at	0.0502	1.46E-04	4.4851978	1.02776	4.9321891	TTN	titin
229951_x_at	0.0502	1.46E-04	4.4848209	1.0269	1.8239852
225687_at	0.0503	1.47E-04	-4.4814949	1.01931	-2.2627571	FAM83D	family with sequence similarity 83 member D
223394_at	0.0506	1.50E-04	-4.4747249	1.00384	-1.0413858	SERTAD1	SERTA domain containing 1
236573_at	0.0506	1.51E-04	4.4711184	0.99561	4.7672366	MIR133A1HG///MIR133A1///MIR1-2	MIR133A1 host gene///microRNA 133a-1///microRNA 1-2
228409_at	0.0506	1.52E-04	4.4706742	0.99459	3.7240632	PLIN4	perilipin 4
215313_x_at	0.0506	1.52E-04	-4.4686421	0.98995	-1.1562913	HLA-A	major histocompatibility complex, class I, A
215017_s_at	0.0506	1.54E-04	4.4652846	0.98229	1.0992102	FNBP1L	formin binding protein 1 like
229331_at	0.0506	1.54E-04	-4.4651207	0.98191	-1.3656526	SPATA18	spermatogenesis associated 18
216834_at	0.0521	1.60E-04	-4.4484179	0.94377	-4.2018537	RGS1	regulator of G-protein signaling 1
213110_s_at	0.0521	1.61E-04	4.4460721	0.93841	1.8045671	COL4A5	collagen type IV alpha 5 chain
235103_at	0.0521	1.62E-04	-4.4437967	0.93322	-1.302601	MAN2A1	mannosidase alpha class 2A member 1
209822_s_at	0.0521	1.62E-04	4.4436808	0.93295	2.0061393	VLDLR	very low density lipoprotein receptor
221658_s_at	0.0521	1.63E-04	-4.4422462	0.92968	-2.9296368	IL21R	interleukin 21 receptor
214836_x_at	0.0526	1.66E-04	-4.436227	0.91593	-5.4347096	IGK///IGKC	immunoglobulin kappa locus///immunoglobulin kappa constant
232252_at	0.0528	1.70E-04	4.4269384	0.89472	4.324645	DUSP27	dual specificity phosphatase 27 (putative)
222924_at	0.0528	1.70E-04	4.4267001	0.89418	1.8005445	SLMAP	sarcolemma associated protein
228621_at	0.0528	1.71E-04	4.4247375	0.8897	3.4878974	HFE2	hemochromatosis type 2 (juvenile)
228406_at	0.0528	1.71E-04	4.4240126	0.88804	4.6891253	SMYD1	SET and MYND domain containing 1
202499_s_at	0.0528	1.72E-04	-4.4219694	0.88337	-2.1710619	SLC2A3	solute carrier family 2 member 3
226538_at	0.0528	1.72E-04	-4.4212267	0.88168	-1.2452902	MAN2A1	mannosidase alpha class 2A member 1
200900_s_at	0.0528	1.73E-04	-4.4194945	0.87772	-1.3094999	M6PR	mannose-6-phosphate receptor, cation dependent
228202_at	0.0535	1.77E-04	4.4100814	0.85623	3.3898989
215633_x_at	0.0535	1.78E-04	-4.4091	0.85399	-1.6116814	LST1	leukocyte specific transcript 1
211833_s_at	0.0535	1.79E-04	-4.4056686	0.84615	-1.9403987	BAX	BCL2 associated X, apoptosis regulator
228323_at	0.0535	1.80E-04	-4.4041121	0.8426	-1.9571041	KNL1	kinetochore scaffold 1
203058_s_at	0.0535	1.81E-04	-4.4019035	0.83756	-1.6278023	PAPSS2	3'-phosphoadenosine 5'-phosphosulfate synthase 2
230302_at	0.0535	1.82E-04	4.4000424	0.83331	1.0959907
206298_at	0.0535	1.82E-04	-4.3993233	0.83167	-2.5179717	ARHGAP22	Rho GTPase activating protein 22
205295_at	0.0537	1.84E-04	4.3949952	0.82179	3.7430917	CKMT2	creatine kinase, mitochondrial 2
210951_x_at	0.0537	1.85E-04	-4.3921428	0.81527	-1.7092531	RAB27A	RAB27A, member RAS oncogene family
218840_s_at	0.0537	1.86E-04	-4.3918159	0.81453	-2.1313904	NADSYN1	NAD synthetase 1
216887_s_at	0.054	1.88E-04	4.3863491	0.80205	3.9209574	LDB3	LIM domain binding 3
222958_s_at	0.054	1.89E-04	-4.3842453	0.79724	-1.6970397	DEPDC1	DEP domain containing 1
34260_at	0.054	1.92E-04	-4.3782545	0.78357	-1.637449	TELO2	telomere maintenance 2
234192_s_at	0.054	1.94E-04	4.3750694	0.7763	1.9931904	GKAP1	G kinase anchoring protein 1
242560_at	0.054	1.95E-04	-4.3734195	0.77253	-1.6725507	FANCD2	Fanconi anemia complementation group D2
227341_at	0.054	1.96E-04	4.3714422	0.76802	1.684621	BEND7	BEN domain containing 7
1570238_at	0.054	1.97E-04	4.3682141	0.76065	1.6387836	ZNF527	zinc finger protein 527
203980_at	0.054	1.98E-04	4.3675814	0.7592	4.3249179	FABP4	fatty acid binding protein 4
202870_s_at	0.054	1.98E-04	-4.367313	0.75859	-1.8606916	CDC20	cell division cycle 20
212415_at	0.054	1.98E-04	-4.3662651	0.7562	-2.176588	Sep-06	septin 6
213955_at	0.054	1.98E-04	4.3661619	0.75596	3.3476962	MYOZ3	myozenin 3
209905_at	0.054	2.00E-04	4.3634623	0.7498	1.3925106	HOXA10-HOXA9///MIR196B///HOXA9	HOXA10-HOXA9 readthrough///microRNA 196b///homeobox A9
236038_at	0.054	2.00E-04	4.3629158	0.74855	2.116308	RNF150	ring finger protein 150
225898_at	0.054	2.01E-04	-4.360267	0.74251	-0.984253	WDR54	WD repeat domain 54
219483_s_at	0.054	2.03E-04	-4.3577808	0.73683	-1.8750416	PORCN	porcupine homolog (Drosophila)
1556199_a_at	0.054	2.03E-04	4.3575302	0.73626	2.2734994	RGS9BP	regulator of G-protein signaling 9 binding protein
228977_at	0.0543	2.07E-04	4.3498858	0.71881	1.7885833	LOC729680	uncharacterized LOC729680
223955_at	0.0543	2.08E-04	4.3478911	0.71426	1.5179811	CRACR2A	calcium release activated channel regulator 2A
220556_at	0.0543	2.08E-04	4.3469294	0.71206	2.6019491	ATP1B4	ATPase Na+/K+ transporting family member beta 4
202391_at	0.0543	2.09E-04	-4.3455285	0.70887	-1.2910803	BASP1	brain abundant membrane attached signal protein 1
222083_at	0.0543	2.10E-04	4.3437028	0.7047	2.7481443	GLYAT	glycine-N-acyltransferase
1555567_s_at	0.0543	2.12E-04	4.3394816	0.69507	3.2169013	LMOD3	leiomodin 3
201206_s_at	0.0543	2.12E-04	-4.3393092	0.69467	-2.0746875	RRBP1	ribosome binding protein 1
237116_at	0.0543	2.12E-04	4.3391961	0.69441	2.3896922	LOC646903	uncharacterized LOC646903
210440_s_at	0.0543	2.13E-04	4.3388225	0.69356	2.4829599	CDC14A	cell division cycle 14A
203971_at	0.0544	2.15E-04	-4.3353144	0.68556	-1.8755341	SLC31A1	solute carrier family 31 member 1
227209_at	0.0544	2.15E-04	4.3345386	0.68379	2.2769217	CNTN1	contactin 1
213274_s_at	0.0545	2.16E-04	-4.3322078	0.67847	-1.6327399	CTSB	cathepsin B
243861_at	0.0545	2.18E-04	4.3298489	0.67308	1.1003892	FNIP1	folliculin interacting protein 1
205444_at	0.0545	2.19E-04	4.3281486	0.6692	4.1793935	ATP2A1	ATPase sarcoplasmic/endoplasmic reticulum Ca2+ transporting 1
230748_at	0.0545	2.19E-04	-4.3269715	0.66652	-1.9345512	SLC16A6	solute carrier family 16 member 6
221671_x_at	0.0545	2.20E-04	-4.324896	0.66178	-4.8066284	IGK///IGKC	immunoglobulin kappa locus///immunoglobulin kappa constant
235070_at	0.0548	2.22E-04	4.3213593	0.65371	2.5623039	RBFOX1	RNA binding protein, fox-1 homolog 1
203824_at	0.0551	2.25E-04	4.3169462	0.64364	3.8420467	TSPAN8	tetraspanin 8
217503_at	0.0554	2.27E-04	-4.3137204	0.63628	-1.2681476	STK17B	serine/threonine kinase 17b
212592_at	0.0555	2.29E-04	-4.3107163	0.62943	-5.9665917	JCHAIN	joining chain of multimeric IgA and IgM
201444_s_at	0.0555	2.30E-04	-4.3080884	0.62343	-1.2061258	ATP6AP2	ATPase H+ transporting accessory protein 2
201674_s_at	0.0555	2.31E-04	4.3068826	0.62068	1.3536541	AKAP1	A-kinase anchoring protein 1
227318_at	0.0555	2.31E-04	4.3059406	0.61853	2.2985896	TMEM178B	transmembrane protein 178B
228343_at	0.0559	2.35E-04	-4.2992037	0.60316	-2.0698514	POU2F2	POU class 2 homeobox 2
206991_s_at	0.0559	2.36E-04	-4.2979348	0.60027	-2.643131	CCR5	C-C motif chemokine receptor 5 (gene/pseudogene)
237075_at	0.0559	2.36E-04	-4.2975579	0.59941	-2.517187	LOC101060091	uncharacterized LOC101060091
230966_at	0.0559	2.39E-04	-4.2934302	0.58999	-2.8313782	IL4I1	interleukin 4 induced 1
1554475_a_at	0.0559	2.39E-04	4.2929766	0.58896	1.9966631	C19orf47	chromosome 19 open reading frame 47
209956_s_at	0.0559	2.40E-04	4.2920554	0.58686	2.0613824	CAMK2B	calcium/calmodulin dependent protein kinase II beta
226659_at	0.0559	2.41E-04	-4.2903192	0.5829	-2.5128781	DEF6	DEF6, guanine nucleotide exchange factor
216265_x_at	0.0559	2.41E-04	4.2896761	0.58143	4.6958685	MYH7	myosin, heavy chain 7, cardiac muscle, beta
220104_at	0.0559	2.42E-04	-4.2877737	0.57709	-1.6570527	ZC3HAV1	zinc finger CCCH-type containing, antiviral 1
1568574_x_at	0.0564	2.46E-04	-4.282969	0.56613	-3.574811	SPP1	secreted phosphoprotein 1
203863_at	0.0564	2.47E-04	4.2810048	0.56165	4.7902036	ACTN2	actinin alpha 2
232187_at	0.0565	2.48E-04	4.2789879	0.55705	1.5301088	PALMD	palmdelphin
225636_at	0.0569	2.53E-04	-4.2710073	0.53885	-1.0361367	STAT2	signal transducer and activator of transcription 2
203221_at	0.0569	2.54E-04	4.270474	0.53764	1.1872233	TLE1	transducin like enhancer of split 1
226372_at	0.0569	2.56E-04	-4.2672227	0.53022	-1.5982861	CHST11	carbohydrate (chondroitin 4) sulfotransferase 11
226439_s_at	0.0569	2.56E-04	4.2660725	0.5276	1.9093138	NBEA	neurobeachin
1558645_at	0.0569	2.57E-04	4.2653611	0.52598	2.8010704	MIR133A1HG	MIR133A1 host gene
235377_at	0.0569	2.57E-04	4.2650953	0.52537	2.1804153	MLIP	muscular LMNA-interacting protein
225328_at	0.0569	2.57E-04	4.2644585	0.52392	2.1987536	FBXO32	F-box protein 32
218415_at	0.0569	2.58E-04	-4.2633803	0.52146	-1.7640791	VPS33B	VPS33B, late endosome and lysosome associated
205259_at	0.0572	2.61E-04	4.259741	0.51316	2.010533	NR3C2	nuclear receptor subfamily 3 group C member 2
233520_s_at	0.0574	2.63E-04	4.2569097	0.50671	3.4006535	CMYA5	cardiomyopathy associated 5
214702_at	0.0579	2.66E-04	-4.252114	0.49578	-3.0136665	FN1	fibronectin 1
238441_at	0.0579	2.67E-04	4.2506401	0.49242	3.2565691	PRKAA2	protein kinase AMP-activated catalytic subunit alpha 2
201951_at	0.0586	2.71E-04	-4.2442181	0.47778	-1.6524531	ALCAM	activated leukocyte cell adhesion molecule
212675_s_at	0.0586	2.72E-04	4.2429618	0.47491	1.6390207	CEP68	centrosomal protein 68
237905_at	0.0587	2.76E-04	4.237405	0.46225	2.1253624	KRT25	keratin 25
228729_at	0.0587	2.76E-04	-4.2372623	0.46192	-1.4965028	CCNB1	cyclin B1
207175_at	0.0587	2.77E-04	4.236346	0.45983	5.1214853	ADIPOQ	adiponectin, C1Q and collagen domain containing
223762_at	0.0587	2.79E-04	4.2329584	0.45211	4.645026	TMOD4///VPS72	tropomodulin 4///vacuolar protein sorting 72 homolog
213217_at	0.0587	2.79E-04	4.2328393	0.45184	2.1928471	ADCY2	adenylate cyclase 2
200700_s_at	0.0587	2.79E-04	-4.2326945	0.45151	-1.4109243	KDELR2	KDEL endoplasmic reticulum protein retention receptor 2
223557_s_at	0.0592	2.83E-04	4.2279274	0.44065	2.7891787	TMEFF2	transmembrane protein with EGF like and two follistatin like domains 2
205913_at	0.0594	2.85E-04	4.2251308	0.43427	5.798387	PLIN1	perilipin 1
209205_s_at	0.0596	2.87E-04	-4.2219372	0.427	-1.0735904	LMO4	LIM domain only 4
234478_at	0.0596	2.89E-04	4.2197733	0.42206	1.8982698
229415_at	0.0596	2.91E-04	4.2170703	0.41591	1.2788888	CYCS	cytochrome c, somatic
206397_x_at	0.0596	2.91E-04	4.2168239	0.41534	1.931842	CERS1///GDF1	ceramide synthase 1///growth differentiation factor 1
209904_at	0.0596	2.93E-04	4.2141315	0.40921	5.7767626	TNNC1	troponin C1, slow skeletal and cardiac type
222161_at	0.0596	2.93E-04	4.2140312	0.40898	2.8035004	NAALAD2	N-acetylated alpha-linked acidic dipeptidase 2
230624_at	0.0596	2.94E-04	4.2123564	0.40517	1.6692238	SLC25A27	solute carrier family 25 member 27
225502_at	0.0596	2.94E-04	-4.2122972	0.40503	-1.4689179	DOCK8	dedicator of cytokinesis 8
240349_at	0.0597	2.96E-04	4.2099279	0.39963	2.7143348	PRKAA2	protein kinase AMP-activated catalytic subunit alpha 2
204401_at	0.0597	2.97E-04	-4.2086314	0.39668	-2.3140498	KCNN4	potassium calcium-activated channel subfamily N member 4
227799_at	0.0597	3.00E-04	-4.2051747	0.3888	-2.2027077	MYO1G	myosin IG
220788_s_at	0.0597	3.00E-04	-4.2051079	0.38865	-1.8408885	RNF31///IRF9	ring finger protein 31///interferon regulatory factor 9
222469_s_at	0.0597	3.03E-04	-4.2006683	0.37854	-1.1524858	TOLLIP	toll interacting protein
213502_x_at	0.0597	3.05E-04	-4.1988005	0.37428	-3.8495241	GUSBP11	glucuronidase, beta pseudogene 11
213943_at	0.0597	3.07E-04	-4.1962726	0.36853	-1.6260594	TWIST1	twist family bHLH transcription factor 1
201923_at	0.0597	3.08E-04	-4.1946105	0.36474	-1.6568937	PRDX4	peroxiredoxin 4
206375_s_at	0.0597	3.09E-04	4.1930744	0.36124	3.7275334	HSPB3	heat shock protein family B (small) member 3
202222_s_at	0.0597	3.11E-04	4.1909898	0.35649	3.1001796	DES	desmin
34471_at	0.0597	3.11E-04	4.1906405	0.3557	3.6425236	MYH8	myosin heavy chain 8
202988_s_at	0.0597	3.11E-04	-4.1903931	0.35514	-2.0842457	RGS1	regulator of G-protein signaling 1
225996_at	0.0597	3.11E-04	4.1902506	0.35481	3.2488303	LONRF2	LON peptidase N-terminal domain and ring finger 2
229802_at	0.0597	3.13E-04	-4.1880116	0.34971	-2.2171762	WISP1	WNT1 inducible signaling pathway protein 1
200744_s_at	0.0597	3.13E-04	-4.1877611	0.34914	-1.1102058	GNB1	G protein subunit beta 1
224617_at	0.0597	3.14E-04	-4.1874431	0.34842	-1.0540567	PTBP3	polypyrimidine tract binding protein 3
221651_x_at	0.0597	3.15E-04	-4.1863417	0.34591	-4.5541033	IGK///IGKC	immunoglobulin kappa locus///immunoglobulin kappa constant
229225_at	0.0597	3.15E-04	-4.1862237	0.34564	-1.3831747	NRP2	neuropilin 2
225665_at	0.06	3.17E-04	4.1833091	0.339	1.371338	ZAK	sterile alpha motif and leucine zipper containing kinase AZK
213706_at	0.06	3.18E-04	4.1819228	0.33585	3.7765482	GPD1	glycerol-3-phosphate dehydrogenase 1
221597_s_at	0.0603	3.22E-04	-4.177787	0.32643	-1.3070197	TMEM208	transmembrane protein 208
213241_at	0.0603	3.23E-04	-4.1766398	0.32382	-1.439302	PLXNC1	plexin C1
230769_at	0.0603	3.23E-04	4.1757215	0.32173	1.7637148	DENND2C	DENN domain containing 2C
242036_x_at	0.0603	3.24E-04	4.1743936	0.3187	2.3616896	ATP2B3	ATPase plasma membrane Ca2+ transporting 3
203335_at	0.0603	3.26E-04	4.1730102	0.31555	1.4500676	PHYH	phytanoyl-CoA 2-hydroxylase
203881_s_at	0.0604	3.27E-04	4.1713492	0.31177	2.1091463	DMD	dystrophin
237664_at	0.0604	3.29E-04	4.1691313	0.30672	1.8859783
217636_at	0.0604	3.29E-04	4.1687887	0.30594	1.9895937	POLG	DNA polymerase gamma, catalytic subunit
204881_s_at	0.0604	3.31E-04	-4.1670298	0.30194	-1.383206	UGCG	UDP-glucose ceramide glucosyltransferase
203201_at	0.0613	3.37E-04	-4.160088	0.28614	-1.5220976	PMM2	phosphomannomutase 2
202295_s_at	0.0613	3.38E-04	-4.1584914	0.28251	-1.866536	CTSH	cathepsin H
219195_at	0.0613	3.39E-04	4.1573217	0.27984	1.8847415	PPARGC1A	PPARG coactivator 1 alpha
202589_at	0.0615	3.41E-04	-4.1547616	0.27402	-1.7658558	TYMS	thymidylate synthetase
210739_x_at	0.0617	3.44E-04	4.1512377	0.266	1.6459929	SLC4A4	solute carrier family 4 member 4
212587_s_at	0.0617	3.45E-04	-4.1503182	0.26391	-1.9637772	PTPRC	protein tyrosine phosphatase, receptor type C
1555146_at	0.0617	3.45E-04	4.149997	0.26318	2.3415365	ATF2	activating transcription factor 2
201774_s_at	0.0619	3.48E-04	-4.1473512	0.25715	-1.6161971	NCAPD2	non-SMC condensin I complex subunit D2
235561_at	0.0619	3.49E-04	4.1459259	0.25391	1.6356012	TXNL1	thioredoxin like 1
214866_at	0.0619	3.50E-04	-4.1451552	0.25216	-1.4915768	PLAUR	plasminogen activator, urokinase receptor
204217_s_at	0.0621	3.54E-04	4.1408187	0.24229	2.477828	RTN2	reticulon 2
217803_at	0.0621	3.54E-04	-4.1407914	0.24223	-0.8262606	GOLPH3	golgi phosphoprotein 3
212551_at	0.0621	3.54E-04	4.1401169	0.2407	2.9468194	CAP2	CAP, adenylate cyclase-associated protein, 2 (yeast)
208204_s_at	0.0622	3.57E-04	4.1371705	0.23399	3.4152123	CAV3	caveolin 3
229313_at	0.0622	3.60E-04	4.1342287	0.2273	3.3580729	ANO5	anoctamin 5
235004_at	0.0622	3.60E-04	4.134121	0.22706	3.8522331	RBM24	RNA binding motif protein 24
205733_at	0.0622	3.60E-04	-4.1337513	0.22621	-1.2401206	BLM	Bloom syndrome RecQ like helicase
232675_s_at	0.0622	3.61E-04	4.132215	0.22272	1.696256	UCKL1	uridine-cytidine kinase 1 like 1
205241_at	0.0622	3.62E-04	-4.1318288	0.22184	-1.5281477	SCO2	SCO2 cytochrome c oxidase assembly protein
1558628_at	0.0622	3.63E-04	4.1306432	0.21914	2.368947	RBFADN	RBFA downstream neighbor (non-protein coding)
1562099_at	0.0624	3.65E-04	4.1278814	0.21286	1.983165
208829_at	0.0626	3.68E-04	-4.1256273	0.20774	-1.0692948	TAPBP	TAP binding protein (tapasin)
208511_at	0.0626	3.69E-04	-4.1238348	0.20366	-1.6816935	PTTG3P	pituitary tumor-transforming 3, pseudogene
209138_x_at	0.0626	3.70E-04	-4.1228869	0.2015	-5.4712888	IGLC1	immunoglobulin lambda constant 1
210119_at	0.0628	3.76E-04	-4.1168395	0.18775	-2.399608	KCNJ15	potassium voltage-gated channel subfamily J member 15
238590_x_at	0.0628	3.77E-04	-4.1152972	0.18425	-1.8405847	TMEM107	transmembrane protein 107
235310_at	0.0628	3.79E-04	-4.1132442	0.17958	-1.5451003	GCSAM	germinal center associated signaling and motility
214669_x_at	0.0628	3.83E-04	-4.1100109	0.17223	-4.9976478	IGKC	immunoglobulin kappa constant
242910_x_at	0.0628	3.83E-04	4.1097584	0.17165	2.7198204
203163_at	0.0628	3.83E-04	-4.1091597	0.17029	-2.007834	KATNB1	katanin regulatory subunit B1
202957_at	0.0628	3.86E-04	-4.1068249	0.16498	-1.5297029	HCLS1	hematopoietic cell-specific Lyn substrate 1
206159_at	0.0628	3.87E-04	4.1058016	0.16266	2.554225	GDF10	growth differentiation factor 10
214033_at	0.0628	3.87E-04	4.1057142	0.16246	1.5374065	LOC101930322///ABCC6P2///ABCC6P1///ABCC6	multidrug resistance-associated protein 6-like///ATP binding cassette subfamily C member 6 pseudogene 2///ATP binding cassette subfamily C member 6 pseudogene 1///ATP binding cassette subfamily C member 6
226533_at	0.0628	3.87E-04	4.1052282	0.16136	1.588716	HINT3	histidine triad nucleotide binding protein 3
222287_at	0.0628	3.88E-04	4.104952	0.16073	5.9391279	TRDN	triadin
223170_at	0.0628	3.89E-04	-4.1030171	0.15633	-1.2294821	TMEM98	transmembrane protein 98
210147_at	0.0628	3.91E-04	4.101566	0.15303	4.0101603	ART3	ADP-ribosyltransferase 3
204928_s_at	0.0628	3.91E-04	-4.1014599	0.15279	-1.1389812	SLC10A3	solute carrier family 10 member 3
226722_at	0.0628	3.91E-04	-4.1013422	0.15252	-1.545185	FAM20C	family with sequence similarity 20 member C
213857_s_at	0.0628	3.92E-04	-4.1008641	0.15144	-1.0567323	CD47	CD47 molecule
219890_at	0.0628	3.93E-04	-4.0997479	0.1489	-3.2638115	CLEC5A	C-type lectin domain family 5 member A
230611_at	0.0628	3.93E-04	4.0996847	0.14876	1.758605	SYPL2	synaptophysin like 2
218755_at	0.0628	3.93E-04	-4.0993464	0.14799	-2.5380552	KIF20A	kinesin family member 20A
228504_at	0.0629	3.95E-04	4.0972702	0.14327	3.079217	SCN7A	sodium voltage-gated channel alpha subunit 7
201539_s_at	0.0629	3.96E-04	4.0969751	0.1426	2.5354782	FHL1	four and a half LIM domains 1
230195_at	0.063	3.98E-04	4.0950428	0.13821	3.6252505	LINC01405	long intergenic non-protein coding RNA 1405
213068_at	0.063	4.00E-04	-4.0927807	0.13307	-1.5582737	DPT	dermatopontin
221666_s_at	0.063	4.03E-04	-4.0900751	0.12692	-1.5594782	PYCARD	PYD and CARD domain containing
227742_at	0.063	4.03E-04	-4.0898755	0.12646	-1.9162436	CLIC6	chloride intracellular channel 6
203963_at	0.063	4.04E-04	-4.0889712	0.12441	-1.9807345	CA12	carbonic anhydrase 12
238877_at	0.063	4.05E-04	4.0879259	0.12203	2.8222398	EYA4	EYA transcriptional coactivator and phosphatase 4
211169_s_at	0.063	4.05E-04	4.0873979	0.12083	4.0240462	PPP1R3A	protein phosphatase 1 regulatory subunit 3A
226766_at	0.063	4.06E-04	4.0864643	0.11871	2.9030666	ROBO2	roundabout guidance receptor 2
204491_at	0.063	4.08E-04	4.0844164	0.11406	1.2660232	PDE4D	phosphodiesterase 4D
221994_at	0.063	4.09E-04	4.0839517	0.113	3.2716797	PDLIM5	PDZ and LIM domain 5
208221_s_at	0.063	4.10E-04	4.0833242	0.11158	2.2035059	SLIT1	slit guidance ligand 1
206025_s_at	0.063	4.10E-04	-4.0828889	0.11059	-2.7663518	TNFAIP6	TNF alpha induced protein 6
204170_s_at	0.063	4.12E-04	-4.0813138	0.10701	-2.0654838	CKS2	CDC28 protein kinase regulatory subunit 2
223798_at	0.063	4.13E-04	-4.0805114	0.10519	-1.5901541	SLC41A2	solute carrier family 41 member 2
210299_s_at	0.0631	4.15E-04	4.078515	0.10065	2.4895027	FHL1	four and a half LIM domains 1
207565_s_at	0.0632	4.18E-04	-4.0758254	0.09454	-1.4022585	MR1	major histocompatibility complex, class I-related
212677_s_at	0.0632	4.18E-04	4.0757246	0.09432	1.3143085	CEP68	centrosomal protein 68
201576_s_at	0.0635	4.21E-04	-4.0730107	0.08815	-1.3091438	TMPPE///GLB1	transmembrane protein with metallophosphoesterase domain///galactosidase beta 1
236856_x_at	0.0635	4.22E-04	4.0718272	0.08546	1.6855563
244771_at	0.0636	4.26E-04	4.0679376	0.07663	3.089571	KBTBD12	kelch repeat and BTB domain containing 12
229391_s_at	0.0636	4.26E-04	-4.0678316	0.07639	-2.1564603	FAM26F	family with sequence similarity 26 member F
225278_at	0.0636	4.27E-04	4.0668105	0.07407	1.4885446	PRKAB2	protein kinase AMP-activated non-catalytic subunit beta 2
215379_x_at	0.0636	4.28E-04	-4.06609	0.07243	-6.4111774	IGLV1-44	immunoglobulin lambda variable 1-44
207165_at	0.0636	4.29E-04	-4.0655172	0.07113	-1.783553	HMMR	hyaluronan mediated motility receptor
230201_at	0.0636	4.30E-04	4.0641608	0.06805	1.2370797	FXR1	FMR1 autosomal homolog 1
224574_at	0.0636	4.32E-04	-4.0621697	0.06353	-1.4620121	RNASEK-C17orf49///C17orf49	RNASEK-C17orf49 readthrough///chromosome 17 open reading frame 49
240466_at	0.0636	4.33E-04	4.0618343	0.06277	2.263159
225904_at	0.0636	4.33E-04	-4.0612742	0.0615	-0.9989733	CCSAP	centriole, cilia and spindle associated protein
219804_at	0.0636	4.34E-04	4.0606574	0.0601	4.3935838	SYNPO2L	synaptopodin 2 like
34408_at	0.0638	4.36E-04	4.0586252	0.05549	1.9523116	RTN2	reticulon 2
223553_s_at	0.0638	4.39E-04	-4.0560589	0.04966	-1.4584101	DOK3	docking protein 3
240289_at	0.0638	4.40E-04	4.0552322	0.04778	2.0613208	PDLIM3	PDZ and LIM domain 3
203533_s_at	0.0638	4.41E-04	4.0548278	0.04686	1.0592731	CUL5	cullin 5
223727_at	0.0638	4.43E-04	4.0527437	0.04213	1.1435461	KCNIP2	potassium voltage-gated channel interacting protein 2
207317_s_at	0.0638	4.44E-04	4.0521135	0.0407	3.673411	CASQ2	calsequestrin 2
223049_at	0.0638	4.44E-04	-4.0518572	0.04012	-0.9845107	GRB2	growth factor receptor bound protein 2
74694_s_at	0.0638	4.45E-04	-4.0513503	0.03897	-1.2413734	RABEP2	rabaptin, RAB GTPase binding effector protein 2
204865_at	0.064	4.48E-04	4.0482519	0.03194	4.7332254	CA3	carbonic anhydrase 3
226670_s_at	0.064	4.49E-04	-4.0475502	0.03035	-2.8498253	PABPC1L	poly(A) binding protein cytoplasmic 1 like
227717_at	0.064	4.51E-04	4.0460987	0.02705	1.5636781	ARHGEF37	Rho guanine nucleotide exchange factor 37
206157_at	0.064	4.51E-04	-4.0459885	0.0268	-2.3920484	PTX3	pentraxin 3
200886_s_at	0.0643	4.56E-04	-4.0417856	0.01726	-1.2684623	PGAM1	phosphoglycerate mutase 1
213905_x_at	0.0643	4.56E-04	-4.0409909	0.01546	-2.1765704	BGN	biglycan
223568_s_at	0.0643	4.57E-04	-4.0404768	0.01429	-1.8616898	PLPP5	phospholipid phosphatase 5
219963_at	0.0643	4.60E-04	4.0380092	0.0087	2.0924273	DUSP13	dual specificity phosphatase 13
210298_x_at	0.0643	4.60E-04	4.0378541	0.00834	2.9424811	FHL1	four and a half LIM domains 1
242600_at	0.0643	4.61E-04	4.0372039	0.00687	2.7569096	FRMD3	FERM domain containing 3
229893_at	0.0643	4.62E-04	4.0362123	0.00462	1.2142186	FRMD3	FERM domain containing 3
229476_s_at	0.0643	4.63E-04	4.0354606	0.00291	3.9892478	THRSP	thyroid hormone responsive
213900_at	0.0643	4.64E-04	4.0348753	0.00159	2.3087589	FAM189A2	family with sequence similarity 189 member A2
206453_s_at	0.0645	4.66E-04	4.0326777	-0.0034	2.189735	NDRG2	NDRG family member 2
228523_at	0.0649	4.70E-04	4.0294082	-0.01082	1.5739142	NANOS1	nanos C2HC-type zinc finger 1
214096_s_at	0.0651	4.73E-04	-4.0274258	-0.01531	-1.3884566	SHMT2	serine hydroxymethyltransferase 2
208926_at	0.0654	4.76E-04	-4.0246703	-0.02156	-1.5514446	NEU1	neuraminidase 1 (lysosomal sialidase)
215121_x_at	0.0654	4.77E-04	-4.0234831	-0.02426	-5.2504153	CYAT1///IGLV1-44///IGLC1	immunoglobulin lambda light chain-like///immunoglobulin lambda variable 1-44///immunoglobulin lambda constant 1
235848_x_at	0.0654	4.81E-04	4.0201962	-0.03171	1.2530577
236166_at	0.0654	4.81E-04	4.0201724	-0.03176	1.7228082	LOC285147	uncharacterized LOC285147
217949_s_at	0.0654	4.86E-04	-4.0163303	-0.04048	-1.8307829	VKORC1	vitamin K epoxide reductase complex subunit 1
207876_s_at	0.0654	4.87E-04	4.0160335	-0.04115	2.5453547	FLNC	filamin C
226030_at	0.0654	4.87E-04	4.0154412	-0.04249	1.2093905	ACADSB	acyl-CoA dehydrogenase, short/branched chain
223361_at	0.0654	4.89E-04	-4.0140535	-0.04564	-1.400333	ABRACL	ABRA C-terminal like
234911_at	0.0654	4.90E-04	4.0130379	-0.04794	1.8417607
211430_s_at	0.0654	4.91E-04	-4.0126893	-0.04873	-5.7389883	MIR8071-2///MIR8071-1///IGHV4-31///IGHM///IGHG2///IGHG1	microRNA 8071-2///microRNA 8071-1///immunoglobulin heavy variable 4-31///immunoglobulin heavy constant mu///immunoglobulin heavy constant gamma 2 (G2m marker)///immunoglobulin heavy constant gamma 1 (G1m marker)
205374_at	0.0654	4.91E-04	4.0121325	-0.04999	3.6100532	SLN	sarcolipin
223917_s_at	0.0654	4.92E-04	-4.0119885	-0.05032	-1.1604455	SLC39A3	solute carrier family 39 member 3
220116_at	0.0654	4.92E-04	4.0117801	-0.05079	2.3138123	KCNN2	potassium calcium-activated channel subfamily N member 2
211046_at	0.0654	4.92E-04	4.0115985	-0.0512	2.3549508	KCNH6	potassium voltage-gated channel subfamily H member 6
219983_at	0.0655	4.94E-04	4.0103491	-0.05404	3.112232	HRASLS	HRAS like suppressor
241859_at	0.0655	4.95E-04	4.0096288	-0.05567	1.3858522	PLCL1	phospholipase C like 1
219985_at	0.0655	4.97E-04	-4.0080838	-0.05917	-2.2664584	HS3ST3A1	heparan sulfate-glucosamine 3-sulfotransferase 3A1
235173_at	0.0655	4.98E-04	4.0068412	-0.06199	2.1933062	MBNL1-AS1	MBNL1 antisense RNA 1
1560208_at	0.0655	4.98E-04	-4.0066557	-0.06241	-2.0760599	LOC102724352///LOC101930593	uncharacterized LOC102724352///uncharacterized LOC101930593
235344_at	0.0657	5.01E-04	4.0044113	-0.0675	1.347605	PPM1A	protein phosphatase, Mg2+/Mn2+ dependent 1A
202208_s_at	0.0657	5.03E-04	-4.0030941	-0.07048	-2.1313013	ARL4C	ADP ribosylation factor like GTPase 4C
217388_s_at	0.0657	5.04E-04	-4.0022607	-0.07237	-2.1372401	KYNU	kynureninase
200998_s_at	0.0657	5.05E-04	-4.001601	-0.07387	-1.6717968	CKAP4	cytoskeleton associated protein 4
206742_at	0.0657	5.07E-04	3.9999669	-0.07757	2.2121659	PIR-FIGF///FIGF	PIR-FIGF readthrough///c-fos induced growth factor
229682_at	0.0657	5.07E-04	3.9998295	-0.07788	2.0840205	MAPRE3	microtubule associated protein RP/EB family member 3
206073_at	0.066	5.11E-04	3.9968647	-0.0846	2.0179778	COLQ	collagen like tail subunit of asymmetric acetylcholinesterase
214027_x_at	0.0663	5.14E-04	3.9941619	-0.09072	2.5241118	SUPT20H///DES	SPT20 homolog, SAGA complex component///desmin
227344_at	0.0667	5.19E-04	-3.9910996	-0.09766	-1.7586753	IKZF1	IKAROS family zinc finger 1
202178_at	0.0668	5.21E-04	-3.9892229	-0.10191	-1.9021567	PRKCZ	protein kinase C zeta
201137_s_at	0.0668	5.23E-04	-3.9875245	-0.10576	-1.81958	HLA-DPB1	major histocompatibility complex, class II, DP beta 1
200649_at	0.0668	5.23E-04	-3.9874137	-0.10601	-1.1743179	NUCB1	nucleobindin 1
227848_at	0.0669	5.25E-04	3.9864549	-0.10818	3.2247796	PEBP4	phosphatidylethanolamine binding protein 4
201878_at	0.0669	5.27E-04	3.9843644	-0.11292	0.9133641	ARIH1	ariadne RBR E3 ubiquitin protein ligase 1
201297_s_at	0.0669	5.28E-04	-3.9837065	-0.11441	-0.9692105	MOB1A	MOB kinase activator 1A
228231_at	0.0669	5.30E-04	-3.9827295	-0.11662	-1.4601133	MIR6836///SNX8	microRNA 6836///sorting nexin 8
213840_s_at	0.0669	5.30E-04	3.9826915	-0.11671	1.4109558	MRPS12	mitochondrial ribosomal protein S12
205430_at	0.0669	5.31E-04	3.9817482	-0.11884	3.4352225	BMP5	bone morphogenetic protein 5
213547_at	0.0669	5.32E-04	3.9807272	-0.12116	2.0692211	CAND2	cullin associated and neddylation dissociated 2 (putative)
232123_at	0.0669	5.34E-04	3.9795967	-0.12372	1.8421985	MIR4697///MIR4697HG	microRNA 4697///MIR4697 host gene
219106_s_at	0.0671	5.37E-04	3.9772537	-0.12902	4.4455345	KLHL41	kelch like family member 41
219398_at	0.0671	5.37E-04	3.9770872	-0.1294	2.2000888	CIDEC	cell death inducing DFFA like effector c
235708_at	0.0676	5.43E-04	3.9728914	-0.1389	3.6724161	KLB	klotho beta
205610_at	0.0677	5.45E-04	3.9714855	-0.14208	3.4301368	MYOM1	myomesin 1
206895_at	0.0677	5.46E-04	3.9705041	-0.1443	4.8545253	PPP1R3A	protein phosphatase 1 regulatory subunit 3A
236819_at	0.0677	5.47E-04	3.9699618	-0.14553	1.7091926	PTBP1	polypyrimidine tract binding protein 1
203133_at	0.0678	5.49E-04	-3.968624	-0.14856	-1.1251832	SEC61B	Sec61 translocon beta subunit
227697_at	0.0678	5.51E-04	-3.9675912	-0.1509	-2.2816555	SOCS3	suppressor of cytokine signaling 3
231963_at	0.0678	5.53E-04	3.9661649	-0.15413	1.9673109	ANKRD33B	ankyrin repeat domain 33B
1564344_at	0.0678	5.55E-04	3.9643041	-0.15834	0.9456658	ATP9B	ATPase phospholipid transporting 9B (putative)
202181_at	0.0678	5.56E-04	-3.964001	-0.15902	-0.9212477	SUSD6	sushi domain containing 6
205498_at	0.0678	5.57E-04	3.962696	-0.16198	2.1557311	GHR	growth hormone receptor
229876_at	0.0678	5.58E-04	3.962028	-0.16349	2.5201415	PHKA1	phosphorylase kinase regulatory subunit alpha 1
226145_s_at	0.0678	5.59E-04	3.9616852	-0.16427	2.4688661	FRAS1	Fraser extracellular matrix complex subunit 1
203528_at	0.0678	5.59E-04	-3.9615972	-0.16446	-1.7289216	SEMA4D	semaphorin 4D
241368_at	0.0679	5.64E-04	3.9583885	-0.17173	1.8431342	PLIN5	perilipin 5
206632_s_at	0.0679	5.64E-04	-3.9582404	-0.17206	-1.5479804	APOBEC3B	apolipoprotein B mRNA editing enzyme catalytic subunit 3B
1552605_s_at	0.0679	5.65E-04	3.9576069	-0.17349	1.9287667	LINC00308	long intergenic non-protein coding RNA 308
235981_at	0.0679	5.66E-04	3.9570279	-0.1748	4.3742246	C8orf22	chromosome 8 open reading frame 22
220928_s_at	0.0679	5.66E-04	3.9564274	-0.17616	1.8712872	PRDM16	PR/SET domain 16
213782_s_at	0.0679	5.69E-04	3.9544011	-0.18075	4.8178179	MYOZ2	myozenin 2
230249_at	0.0679	5.70E-04	3.9542138	-0.18117	2.3906057	KHDRBS3	KH RNA binding domain containing, signal transduction associated 3
201050_at	0.0679	5.70E-04	-3.9541394	-0.18134	-1.5251134	PLD3	phospholipase D family member 3
204215_at	0.0679	5.72E-04	-3.9528295	-0.1843	-1.0453833	TMEM243	transmembrane protein 243
222799_at	0.0679	5.73E-04	-3.9520116	-0.18615	-1.5734282	WDR91	WD repeat domain 91
243737_at	0.0679	5.74E-04	3.951263	-0.18785	4.2773258	ATP1B4	ATPase Na+/K+ transporting family member beta 4
1553974_at	0.0681	5.77E-04	3.9494326	-0.19199	1.27141	C22orf39	chromosome 22 open reading frame 39
1553780_at	0.0681	5.79E-04	3.947551	-0.19625	1.7563423	LINC00638	long intergenic non-protein coding RNA 638
208932_at	0.0681	5.80E-04	-3.9474176	-0.19655	-1.1204637	PPP4C	protein phosphatase 4 catalytic subunit
201287_s_at	0.0691	5.89E-04	-3.9411079	-0.21082	-2.2471574	SDC1	syndecan 1
1553453_at	0.0692	5.93E-04	3.9383162	-0.21713	1.0683475	ASB14	ankyrin repeat and SOCS box containing 14
210959_s_at	0.0692	5.94E-04	-3.9374666	-0.21905	-1.0576565	SRD5A1	steroid 5 alpha-reductase 1
1556134_a_at	0.0692	5.96E-04	3.936683	-0.22082	3.0194547	B3GNT5	UDP-GlcNAc:betaGal beta-1,3-N-acetylglucosaminyltransferase 5
235978_at	0.0692	5.96E-04	3.9364787	-0.22129	4.21968	FABP4	fatty acid binding protein 4
220170_at	0.0692	5.96E-04	3.9362803	-0.22173	1.788229	FHL5	four and a half LIM domains 5
200890_s_at	0.0694	5.99E-04	-3.9341862	-0.22647	-1.2757382	SSR1	signal sequence receptor subunit 1
213373_s_at	0.0695	6.03E-04	-3.9317652	-0.23194	-1.4323249	CASP8	caspase 8
228090_at	0.0695	6.05E-04	3.9306537	-0.23446	1.9961779	NMNAT3	nicotinamide nucleotide adenylyltransferase 3
1565616_at	0.0695	6.07E-04	-3.9295069	-0.23705	-2.1761405
204979_s_at	0.0695	6.08E-04	3.9286966	-0.23888	3.2933311	SH3BGR	SH3 domain binding glutamate rich protein
213629_x_at	0.0695	6.08E-04	-3.9286627	-0.23896	-1.6088345	MT1F	metallothionein 1F
1557571_at	0.0695	6.08E-04	3.9285853	-0.23913	2.7424504	VPS13D	vacuolar protein sorting 13 homolog D
209072_at	0.0699	6.12E-04	3.9257677	-0.2455	1.4113277	MBP	myelin basic protein
219135_s_at	0.0703	6.18E-04	-3.9222707	-0.2534	-1.7758846	LMF1	lipase maturation factor 1
216169_at	0.0703	6.19E-04	3.9217603	-0.25456	2.0153606
210319_x_at	0.0708	6.24E-04	-3.9185081	-0.26191	-1.2771551	MSX2	msh homeobox 2
212769_at	0.0708	6.25E-04	-3.9175454	-0.26408	-0.9740936	TLE3	transducin like enhancer of split 3
210471_s_at	0.0708	6.27E-04	3.9162539	-0.267	1.5198543	KCNAB1	potassium voltage-gated channel subfamily A member regulatory beta subunit 1
1552798_a_at	0.0708	6.28E-04	-3.9157033	-0.26824	-1.436333	TLR4	toll like receptor 4
209626_s_at	0.0709	6.30E-04	-3.9144452	-0.27108	-1.4370296	OSBPL3	oxysterol binding protein like 3
220164_s_at	0.0709	6.33E-04	3.9128018	-0.2748	3.565045	FBXO40	F-box protein 40
219259_at	0.0709	6.36E-04	-3.9111083	-0.27862	-1.9278745	SEMA4A	semaphorin 4A
205391_x_at	0.0709	6.36E-04	3.911053	-0.27875	2.9678267	ANK1	ankyrin 1
225243_s_at	0.0709	6.43E-04	3.9068817	-0.28817	0.9999755	SLMAP	sarcolemma associated protein
243882_at	0.0709	6.43E-04	-3.9067071	-0.28856	-2.3988161
239644_at	0.0709	6.45E-04	3.9054203	-0.29147	0.9504698	ZC3H8	zinc finger CCCH-type containing 8
233496_s_at	0.0709	6.46E-04	3.9049845	-0.29245	2.1689122	CFL2	cofilin 2
1552618_at	0.0709	6.46E-04	-3.9047014	-0.29309	-1.7346606	STX6	syntaxin 6
236246_x_at	0.0709	6.47E-04	3.9042511	-0.29411	1.8737476	LOC653160	uncharacterized LOC653160
241271_at	0.0709	6.50E-04	3.9025965	-0.29785	1.9718573
1553163_at	0.0709	6.50E-04	3.9024236	-0.29824	1.7154889	ADPRHL1	ADP-ribosylhydrolase like 1
225855_at	0.0709	6.50E-04	3.9022745	-0.29857	0.8172353	EPB41L5	erythrocyte membrane protein band 4.1 like 5
203083_at	0.0709	6.51E-04	-3.9018293	-0.29958	-1.3960705	THBS2	thrombospondin 2
202503_s_at	0.0709	6.51E-04	-3.9018149	-0.29961	-1.8854943	KIAA0101	KIAA0101
216526_x_at	0.0709	6.52E-04	-3.9012899	-0.3008	-1.2635428	HLA-C	major histocompatibility complex, class I, C
216237_s_at	0.0709	6.53E-04	-3.9004253	-0.30275	-1.2950281	MCM5	minichromosome maintenance complex component 5
201631_s_at	0.0709	6.54E-04	-3.9000307	-0.30364	-1.5541126	IER3	immediate early response 3
235750_at	0.0709	6.54E-04	3.9000126	-0.30368	1.5937811
244294_at	0.071	6.56E-04	3.8990943	-0.30575	1.0056833	GTF2H5	general transcription factor IIH subunit 5
226902_at	0.0711	6.58E-04	3.8977424	-0.30881	1.8029882	USP13	ubiquitin specific peptidase 13 (isopeptidase T-3)
209681_at	0.0712	6.60E-04	3.8962731	-0.31212	1.3568771	SLC19A2	solute carrier family 19 member 2
206082_at	0.0712	6.62E-04	-3.8955141	-0.31384	-2.0131278	HCP5	HLA complex P5 (non-protein coding)
225401_at	0.0713	6.64E-04	-3.8939607	-0.31734	-1.1030595	GLMP	glycosylated lysosomal membrane protein
220276_at	0.0715	6.67E-04	3.8922677	-0.32116	3.6285307	RERGL	RERG like
219787_s_at	0.0726	6.79E-04	-3.8854334	-0.33659	-1.392331	ECT2	epithelial cell transforming 2
227350_at	0.073	6.86E-04	-3.8810634	-0.34645	-1.358568	HELLS	helicase, lymphoid-specific
219344_at	0.073	6.88E-04	-3.8801463	-0.34852	-1.1183799	SLC29A3	solute carrier family 29 member 3
1561703_at	0.073	6.89E-04	3.8795981	-0.34975	2.6297827
230163_at	0.073	6.90E-04	3.8790171	-0.35106	2.0204404	GFRA1	GDNF family receptor alpha 1
55093_at	0.073	6.92E-04	-3.8778774	-0.35364	-1.3386881	CHPF2	chondroitin polymerizing factor 2
205553_s_at	0.073	6.94E-04	3.8767311	-0.35622	5.0776879	CSRP3	cysteine and glycine rich protein 3
221562_s_at	0.073	6.94E-04	-3.8765022	-0.35674	-1.54837	SIRT3	sirtuin 3
205440_s_at	0.073	6.95E-04	3.8760142	-0.35784	4.1692837	NPY1R	neuropeptide Y receptor Y1
229426_at	0.073	6.95E-04	3.8760104	-0.35785	1.2612526	COX5A	cytochrome c oxidase subunit 5A
203060_s_at	0.073	6.96E-04	-3.8755016	-0.35899	-1.3365592	PAPSS2	3'-phosphoadenosine 5'-phosphosulfate synthase 2
226548_at	0.073	6.97E-04	3.8747849	-0.36061	2.4210891	SBK1	SH3 domain binding kinase 1
220603_s_at	0.0731	7.01E-04	-3.8726923	-0.36533	-1.873497	MCTP2	multiple C2 and transmembrane domain containing 2
204939_s_at	0.0731	7.01E-04	3.8725925	-0.36556	4.008043	PLN	phospholamban
200971_s_at	0.0731	7.03E-04	-3.87175	-0.36746	-1.4533588	SERP1	stress-associated endoplasmic reticulum protein 1
204162_at	0.0731	7.03E-04	-3.8715604	-0.36788	-1.1392118	NDC80	NDC80, kinetochore complex component
201525_at	0.0731	7.05E-04	3.8706587	-0.36992	2.2364469	APOD	apolipoprotein D
223519_at	0.0735	7.11E-04	3.867391	-0.37728	1.6969884	ZAK	sterile alpha motif and leucine zipper containing kinase AZK
242754_at	0.0735	7.12E-04	3.8663889	-0.37954	1.9503606	LOC101559451	uncharacterized LOC101559451
204572_s_at	0.0735	7.14E-04	3.8654272	-0.38171	0.9185568	PIN4	peptidylprolyl cis/trans isomerase, NIMA-interacting 4
224304_x_at	0.0735	7.18E-04	-3.8630902	-0.38698	-1.4480759	NIN	ninein
202803_s_at	0.0735	7.20E-04	-3.8622029	-0.38898	-2.0341562	ITGB2	integrin subunit beta 2
1569841_x_at	0.0735	7.20E-04	3.8621992	-0.38899	2.1934463	LOC101927798	uncharacterized LOC101927798
237981_at	0.0735	7.20E-04	3.8619979	-0.38944	4.2586129	CMYA5	cardiomyopathy associated 5
203709_at	0.0735	7.22E-04	-3.8611072	-0.39145	-1.928951	PHKG2	phosphorylase kinase catalytic subunit gamma 2
205681_at	0.0735	7.23E-04	-3.8608205	-0.3921	-2.478783	BCL2A1	BCL2 related protein A1
244028_at	0.0735	7.23E-04	3.8603773	-0.3931	0.9052661	MIR6125///USP15	microRNA 6125///ubiquitin specific peptidase 15
221739_at	0.0735	7.24E-04	-3.8600041	-0.39394	-1.2793188	MYDGF	myeloid derived growth factor
234633_at	0.0735	7.26E-04	3.8588408	-0.39656	2.0937149	KRTAP4-11	keratin associated protein 4-11
216171_at	0.0735	7.27E-04	3.858632	-0.39703	2.31536
235313_at	0.0735	7.28E-04	3.8580205	-0.39841	5.2923091	NRAP	nebulin related anchoring protein
226264_at	0.0736	7.30E-04	-3.8566229	-0.40156	-1.4369993	SUSD1	sushi domain containing 1
219634_at	0.0736	7.32E-04	-3.8558442	-0.40331	-1.4377002	CHST11	carbohydrate (chondroitin 4) sulfotransferase 11
1552619_a_at	0.0736	7.34E-04	-3.8546003	-0.40612	-2.3958926	ANLN	anillin actin binding protein
202742_s_at	0.0736	7.34E-04	-3.8543776	-0.40662	-1.1179457	PRKACB	protein kinase cAMP-activated catalytic subunit beta
239287_at	0.0736	7.38E-04	-3.8526069	-0.41061	-1.62733	LOC102724714	uncharacterized LOC102724714
238499_at	0.0736	7.38E-04	3.8523684	-0.41114	1.7389511	SLC45A3	solute carrier family 45 member 3
227083_at	0.0736	7.39E-04	3.8520768	-0.4118	1.2824419	B3GLCT	beta 3-glucosyltransferase
205359_at	0.0736	7.39E-04	3.8517484	-0.41254	1.6551397	AKAP6	A-kinase anchoring protein 6
212441_at	0.0737	7.43E-04	3.849724	-0.4171	1.1100019	KIAA0232	KIAA0232
219279_at	0.0737	7.45E-04	-3.8490001	-0.41873	-1.8117062	DOCK10	dedicator of cytokinesis 10
1561806_at	0.0737	7.45E-04	3.8489782	-0.41878	1.4909898	LOC101928741	uncharacterized LOC101928741
206788_s_at	0.0739	7.51E-04	-3.8457683	-0.42601	-1.5973217	CBFB	core-binding factor beta subunit
206467_x_at	0.0739	7.53E-04	-3.8447035	-0.42841	-1.0149612	RTEL1-TNFRSF6B///TNFRSF6B	RTEL1-TNFRSF6B readthrough (NMD candidate)///TNF receptor superfamily member 6b
210372_s_at	0.0739	7.53E-04	3.8443116	-0.4293	1.9637026	TPD52L1	tumor protein D52-like 1
221217_s_at	0.0739	7.56E-04	3.8429699	-0.43232	3.2620131	RBFOX1	RNA binding protein, fox-1 homolog 1
241682_at	0.0739	7.56E-04	3.842918	-0.43243	1.5847666	KLHL23	kelch like family member 23
235503_at	0.0739	7.56E-04	3.8427996	-0.4327	5.0832873	ASB5	ankyrin repeat and SOCS box containing 5
1563680_at	0.0739	7.56E-04	3.8427355	-0.43284	2.3119736	LOC284950	uncharacterized LOC284950
202016_at	0.0739	7.57E-04	3.8423152	-0.43379	2.0831385	MEST	mesoderm specific transcript
205968_at	0.0739	7.59E-04	3.8415718	-0.43547	1.6502598	KCNS3	potassium voltage-gated channel modifier subfamily S member 3
226103_at	0.074	7.60E-04	3.8407241	-0.43737	2.3326895	NEXN	nexilin F-actin binding protein
238891_at	0.074	7.66E-04	3.8377578	-0.44405	2.8866577
227266_s_at	0.074	7.70E-04	-3.8359003	-0.44824	-2.0014598	FYB	FYN binding protein
203861_s_at	0.074	7.70E-04	3.8358824	-0.44828	4.9678532	ACTN2	actinin alpha 2
203936_s_at	0.074	7.71E-04	-3.8351858	-0.44985	-2.7376095	MMP9	matrix metallopeptidase 9
220448_at	0.074	7.72E-04	-3.8348524	-0.4506	-2.330271	KCNK12	potassium two pore domain channel subfamily K member 12
240425_x_at	0.074	7.73E-04	3.8343105	-0.45182	2.5100235	ROBO2	roundabout guidance receptor 2
207191_s_at	0.074	7.74E-04	-3.8337748	-0.45302	-1.5031933	ISLR	immunoglobulin superfamily containing leucine rich repeat
236929_at	0.074	7.74E-04	3.8335964	-0.45342	2.1448199	LOC441242	uncharacterized LOC441242
203786_s_at	0.074	7.74E-04	3.8334826	-0.45368	1.7555873	TPD52L1	tumor protein D52-like 1
209888_s_at	0.074	7.76E-04	3.8329338	-0.45492	4.7463108	MYL1	myosin light chain 1
1570587_at	0.074	7.76E-04	3.8327558	-0.45532	2.0401677
1555250_a_at	0.0741	7.78E-04	3.831505	-0.45813	1.7609901	CPEB3	cytoplasmic polyadenylation element binding protein 3
1552309_a_at	0.0741	7.81E-04	3.8299168	-0.46171	2.6179949	NEXN	nexilin F-actin binding protein
224149_x_at	0.0741	7.82E-04	3.8297397	-0.46211	1.4923885	SLMAP	sarcolemma associated protein
203739_at	0.0741	7.84E-04	-3.8285233	-0.46484	-1.2859717	ZNF217	zinc finger protein 217
209512_at	0.0741	7.85E-04	3.8282162	-0.46553	1.5783528	HSDL2	hydroxysteroid dehydrogenase like 2
205431_s_at	0.0741	7.86E-04	3.8278392	-0.46638	1.2485546	BMP5	bone morphogenetic protein 5
217853_at	0.0741	7.87E-04	-3.8271422	-0.46795	-1.0309818	TNS3	tensin 3
1564323_at	0.0741	7.87E-04	3.826984	-0.46831	1.5333229	LOC101928405	uncharacterized LOC101928405
214195_at	0.0742	7.90E-04	-3.825527	-0.47159	-2.128003	TPP1	tripeptidyl peptidase 1
215946_x_at	0.0744	7.95E-04	-3.8231722	-0.47689	-4.9695943	IGLL3P	immunoglobulin lambda like polypeptide 3, pseudogene
206026_s_at	0.0744	7.95E-04	-3.8231535	-0.47693	-2.4765986	TNFAIP6	TNF alpha induced protein 6
206353_at	0.0744	7.98E-04	3.8216348	-0.48035	2.1490214	COX6A2	cytochrome c oxidase subunit 6A2
201698_s_at	0.0744	7.98E-04	-3.8214944	-0.48066	-1.2114044	GATC///SRSF9	glutamyl-tRNA amidotransferase subunit C///serine and arginine rich splicing factor 9
212144_at	0.0744	7.99E-04	-3.8212282	-0.48126	-0.8664285	SUN2	Sad1 and UNC84 domain containing 2
214459_x_at	0.0746	8.03E-04	-3.8190492	-0.48616	-1.3820159	HLA-C	major histocompatibility complex, class I, C
207382_at	0.0746	8.04E-04	3.8188165	-0.48669	2.6340441	TP63	tumor protein p63
227434_at	0.0747	8.06E-04	3.8176271	-0.48936	2.0086184	WBSCR17	Williams-Beuren syndrome chromosome region 17
1561004_at	0.0748	8.10E-04	3.8159574	-0.49312	1.8669907	PRKCQ-AS1	PRKCQ antisense RNA 1
223454_at	0.0748	8.10E-04	-3.8159461	-0.49314	-1.9958353	CXCL16	C-X-C motif chemokine ligand 16
218802_at	0.0749	8.12E-04	-3.8147302	-0.49588	-0.8689567	MCUB	mitochondrial calcium uniporter dominant negative beta subunit
223698_at	0.075	8.15E-04	3.8133142	-0.49906	1.0909631	SLC25A36	solute carrier family 25 member 36
1552807_a_at	0.0753	8.20E-04	-3.8109034	-0.50448	-2.955093	SIGLEC10	sialic acid binding Ig like lectin 10
230696_at	0.0755	8.23E-04	3.8096598	-0.50728	2.2921203	ATP2A1-AS1	ATP2A1 antisense RNA 1
232313_at	0.0756	8.26E-04	3.8081482	-0.51068	3.4062213	TMEM132C	transmembrane protein 132C
205736_at	0.0757	8.29E-04	3.8068265	-0.51365	3.76432	PGAM2	phosphoglycerate mutase 2
218596_at	0.0757	8.30E-04	-3.8061945	-0.51507	-1.5704791	TBC1D13	TBC1 domain family member 13
206336_at	0.0759	8.33E-04	-3.8046412	-0.51857	-3.4028019	CXCL6	C-X-C motif chemokine ligand 6
202237_at	0.0759	8.35E-04	-3.8037532	-0.52056	-1.4462794	LOC101928916///NNMT	uncharacterized LOC101928916///nicotinamide N-methyltransferase
228273_at	0.0759	8.37E-04	-3.8027397	-0.52284	-1.5584515	PRR11	proline rich 11
224520_s_at	0.0759	8.37E-04	3.8026496	-0.52304	2.5010989	BEST3	bestrophin 3
206435_at	0.0759	8.38E-04	3.8021751	-0.52411	1.7292662	B4GALNT1	beta-1,4-N-acetyl-galactosaminyltransferase 1
232054_at	0.0763	8.45E-04	3.7992741	-0.53063	2.8888457	LOC101926951///PCDH20	uncharacterized LOC101926951///protocadherin 20
203560_at	0.0763	8.46E-04	-3.7985395	-0.53228	-1.1424094	GGH	gamma-glutamyl hydrolase
221207_s_at	0.0766	8.51E-04	3.7963153	-0.53728	1.7192081	NBEA	neurobeachin
223001_at	0.0766	8.53E-04	-3.7956004	-0.53889	-1.2824728	OSTC	oligosaccharyltransferase complex non-catalytic subunit
204675_at	0.0769	8.57E-04	-3.793491	-0.54363	-1.1584045	SRD5A1	steroid 5 alpha-reductase 1
201644_at	0.0769	8.58E-04	-3.7931589	-0.54437	-1.3642897	TSTA3	tissue specific transplantation antigen P35B
212657_s_at	0.077	8.60E-04	-3.7919973	-0.54698	-1.9509477	IL1RN	interleukin 1 receptor antagonist
205923_at	0.0771	8.65E-04	3.7901027	-0.55124	1.7209024	RELN	reelin
236198_at	0.0771	8.65E-04	-3.7897938	-0.55193	-2.2486345	LINC01215	long intergenic non-protein coding RNA 1215
226974_at	0.0771	8.69E-04	3.7882387	-0.55543	1.097507	NEDD4L	neural precursor cell expressed, developmentally down-regulated 4-like, E3 ubiquitin protein ligase
1554008_at	0.0771	8.69E-04	-3.7880363	-0.55588	-1.8136773	OSMR	oncostatin M receptor
1554045_at	0.0771	8.69E-04	-3.7880063	-0.55595	-1.4754255	ZNF24	zinc finger protein 24
237248_at	0.0773	8.73E-04	3.786339	-0.55969	3.3729977	PDE11A	phosphodiesterase 11A
211529_x_at	0.0773	8.75E-04	-3.7851618	-0.56234	-1.4095852	HLA-G	major histocompatibility complex, class I, G
202965_s_at	0.0773	8.76E-04	3.7847909	-0.56317	2.3581052	CAPN6	calpain 6
208677_s_at	0.0773	8.77E-04	-3.7845222	-0.56377	-1.3181727	BSG	basigin (Ok blood group)
201040_at	0.0774	8.83E-04	-3.7817422	-0.57002	-1.0137844	GNAI2	G protein subunit alpha i2
222646_s_at	0.0774	8.84E-04	-3.7813806	-0.57083	-1.7159634	ERO1A	endoplasmic reticulum oxidoreductase 1 alpha
200706_s_at	0.0774	8.84E-04	-3.7812186	-0.57119	-1.1611559	LITAF	lipopolysaccharide induced TNF factor
228540_at	0.0774	8.87E-04	3.7801044	-0.57369	1.2764291	QKI	QKI, KH domain containing RNA binding
242181_at	0.0774	8.87E-04	3.7799923	-0.57395	1.6810917
218257_s_at	0.0774	8.88E-04	-3.7795167	-0.57501	-0.9788808	UGGT1	UDP-glucose glycoprotein glucosyltransferase 1
206561_s_at	0.0774	8.88E-04	3.7792955	-0.57551	2.2926489	AKR1B10	aldo-keto reductase family 1 member B10
228813_at	0.0774	8.90E-04	3.7788143	-0.57659	1.0375593	HDAC4	histone deacetylase 4
226856_at	0.0774	8.91E-04	3.7783684	-0.57759	3.2295852	TMEM110-MUSTN1///MUSTN1///TMEM110	TMEM110-MUSTN1 readthrough///musculoskeletal, embryonic nuclear protein 1///transmembrane protein 110
231271_x_at	0.0779	8.98E-04	-3.7749784	-0.5852	-1.0479774	NMRAL1	NmrA like redox sensor 1
232640_at	0.0779	8.99E-04	3.7747525	-0.58571	1.5532594	COMMD5	COMM domain containing 5
226192_at	0.0779	9.02E-04	3.7735088	-0.5885	2.2046736	AR	androgen receptor
219036_at	0.0779	9.04E-04	3.7725154	-0.59073	0.7480522	CEP70	centrosomal protein 70
223172_s_at	0.0779	9.04E-04	-3.7724922	-0.59078	-1.2445233	MTFP1	mitochondrial fission process 1
210044_s_at	0.0783	9.10E-04	-3.7699013	-0.5966	-1.3820621	LYL1	LYL1, basic helix-loop-helix family member
226899_at	0.0784	9.13E-04	-3.7685195	-0.5997	-1.2770684	UNC5B	unc-5 netrin receptor B
211065_x_at	0.0784	9.15E-04	-3.7675049	-0.60198	-0.8913404	PFKL	phosphofructokinase, liver type
203864_s_at	0.0784	9.17E-04	3.7668122	-0.60353	2.9232673	ACTN2	actinin alpha 2
208934_s_at	0.0784	9.18E-04	-3.7664704	-0.6043	-1.1899387	LGALS8	galectin 8
209773_s_at	0.0784	9.20E-04	-3.7656606	-0.60611	-2.1507824	RRM2	ribonucleotide reductase regulatory subunit M2
201952_at	0.0784	9.20E-04	-3.7655942	-0.60626	-1.2586474	ALCAM	activated leukocyte cell adhesion molecule
218951_s_at	0.0784	9.23E-04	-3.7643054	-0.60915	-1.1816561	PLCXD1	phosphatidylinositol specific phospholipase C X domain containing 1
35820_at	0.0784	9.24E-04	-3.7636957	-0.61052	-1.3510691	GM2A	GM2 ganglioside activator
205530_at	0.0784	9.25E-04	3.763196	-0.61164	1.382047	ETFDH	electron transfer flavoprotein dehydrogenase
1556004_at	0.0784	9.26E-04	3.7629776	-0.61213	1.6783329	LOC101928817	uncharacterized LOC101928817
209587_at	0.0784	9.26E-04	3.7627709	-0.6126	2.1795704	PITX1	paired like homeodomain 1
213807_x_at	0.0784	9.28E-04	3.7621091	-0.61408	2.2374643	MET	MET proto-oncogene, receptor tyrosine kinase
228394_at	0.0784	9.30E-04	-3.7613148	-0.61586	-1.7860777	STK10	serine/threonine kinase 10
200727_s_at	0.0784	9.32E-04	-3.7605701	-0.61753	-1.1644582	ACTR2	ARP2 actin related protein 2 homolog
210260_s_at	0.0784	9.33E-04	-3.7598376	-0.61918	-1.3428756	TNFAIP8	TNF alpha induced protein 8
244276_at	0.0784	9.34E-04	3.7597673	-0.61934	2.4586556	KLB	klotho beta
227438_at	0.0784	9.36E-04	-3.7589258	-0.62122	-2.3039201	ALPK1	alpha kinase 1
204938_s_at	0.0786	9.42E-04	3.7561839	-0.62737	4.0185208	PLN	phospholamban
229390_at	0.0786	9.42E-04	-3.7561012	-0.62756	-2.289219	FAM26F	family with sequence similarity 26 member F
211006_s_at	0.0786	9.44E-04	3.7553837	-0.62917	1.2460498	KCNB1	potassium voltage-gated channel subfamily B member 1
1405_i_at	0.0786	9.46E-04	-3.7543321	-0.63152	-2.7888839	CCL5	C-C motif chemokine ligand 5
233780_at	0.0786	9.48E-04	3.7537216	-0.63289	2.1475122	RIF1	replication timing regulatory factor 1
206826_at	0.0786	9.48E-04	3.7536858	-0.63297	1.6795611	PMP2	peripheral myelin protein 2
235115_at	0.0786	9.48E-04	3.7535648	-0.63324	2.7722471	PDE8B	phosphodiesterase 8B
213845_at	0.0786	9.49E-04	3.7532994	-0.63384	1.5810716	GRIK2	glutamate ionotropic receptor kainate type subunit 2
202284_s_at	0.0789	9.58E-04	-3.7495782	-0.64218	-1.6062154	CDKN1A	cyclin dependent kinase inhibitor 1A
215399_s_at	0.0789	9.58E-04	-3.7494625	-0.64244	-1.0226776	OS9	OS9, endoplasmic reticulum lectin
213658_at	0.0789	9.58E-04	3.7493392	-0.64272	0.9883808
220330_s_at	0.0789	9.59E-04	-3.7492432	-0.64293	-2.0066442	SAMSN1	SAM domain, SH3 domain and nuclear localization signals 1
204635_at	0.0791	9.63E-04	3.7475788	-0.64667	0.9563586	RPS6KA5	ribosomal protein S6 kinase A5
210155_at	0.0791	9.64E-04	3.7469753	-0.64802	2.4471109	MYOC	myocilin
205433_at	0.0797	9.73E-04	3.7433595	-0.65612	2.5180791	BCHE	butyrylcholinesterase
221301_at	0.0797	9.74E-04	3.7429457	-0.65705	1.3023678	VWA7	von Willebrand factor A domain containing 7
215801_at	0.0797	9.76E-04	3.7422666	-0.65857	2.7467068
231869_at	0.0797	9.77E-04	-3.7416246	-0.66001	-1.1121693	KIAA1586	KIAA1586
238756_at	0.0798	9.82E-04	-3.7397548	-0.6642	-1.2114157	GAS2L3	growth arrest specific 2 like 3
235343_at	0.0798	9.83E-04	3.7395467	-0.66467	1.2580825	VASH2	vasohibin 2
223278_at	0.0798	9.84E-04	-3.7390384	-0.6658	-3.2485484	GJB2	gap junction protein beta 2
200598_s_at	0.0798	9.85E-04	-3.738692	-0.66658	-1.5210855	MIR3652///HSP90B1	microRNA 3652///heat shock protein 90 beta family member 1
212274_at	0.0798	9.86E-04	3.7382278	-0.66762	1.1798101	LPIN1	lipin 1
224204_x_at	0.0799	9.88E-04	-3.7375024	-0.66925	-2.103785	ARNTL2	aryl hydrocarbon receptor nuclear translocator like 2
205749_at	0.0799	9.90E-04	3.7366885	-0.67107	2.9568167	CYP1A1	cytochrome P450 family 1 subfamily A member 1
241726_at	0.08	9.93E-04	3.7354149	-0.67392	1.4340517
234245_at	0.0801	9.95E-04	3.7345985	-0.67575	1.9583096
233062_at	0.0801	9.99E-04	3.7329636	-0.67941	1.6409302	GMDS-AS1	GMDS antisense RNA 1 (head to head)
204591_at	0.0801	9.99E-04	3.7328817	-0.6796	3.0943663	CHL1	cell adhesion molecule L1 like
210790_s_at	0.0801	9.99E-04	-3.7328319	-0.67971	-1.6152118	SAR1A	secretion associated Ras related GTPase 1A
238834_at	0.0801	1.00E-03	3.7309277	-0.68397	2.2552829	MYLK3	myosin light chain kinase 3
1552731_at	0.0801	1.00E-03	3.7307769	-0.68431	3.3797553	ABRA	actin binding Rho activating protein
217817_at	0.0801	1.01E-03	-3.7296017	-0.68694	-1.2576548	ARPC4	actin related protein 2/3 complex subunit 4
219505_at	0.0801	1.01E-03	-3.7293735	-0.68745	-1.59505	CECR1	cat eye syndrome chromosome region, candidate 1
226188_at	0.0801	1.01E-03	3.7292088	-0.68782	1.2283899	LGALSL	galectin like
211742_s_at	0.0801	1.01E-03	-3.7289043	-0.6885	-1.6001941	EVI2B	ecotropic viral integration site 2B
234995_at	0.0801	1.01E-03	-3.7284656	-0.68949	-0.9271536	SPICE1	spindle and centriole associated protein 1
223372_at	0.0801	1.01E-03	3.7280178	-0.69049	1.5007906	NUDT22	nudix hydrolase 22
208158_s_at	0.0801	1.02E-03	3.7266638	-0.69352	1.6693049	OSBPL1A	oxysterol binding protein like 1A
226149_at	0.0801	1.02E-03	-3.7265609	-0.69375	-1.3407553	SNORA60///SNORA71E///SNHG11	small nucleolar RNA, H/ACA box 60///small nucleolar RNA, H/ACA box 71E///small nucleolar RNA host gene 11
205257_s_at	0.0801	1.02E-03	3.7265013	-0.69388	0.9086163	AMPH	amphiphysin
222753_s_at	0.0801	1.02E-03	-3.7254671	-0.6962	-1.9969318	SPCS3	signal peptidase complex subunit 3
209513_s_at	0.0801	1.02E-03	3.7250403	-0.69716	1.2798379	HSDL2	hydroxysteroid dehydrogenase like 2
233365_at	0.0801	1.02E-03	3.7240845	-0.69929	1.6395925
202701_at	0.0801	1.02E-03	-3.7239115	-0.69968	-1.3143837	BMP1	bone morphogenetic protein 1
204365_s_at	0.0801	1.03E-03	3.7224713	-0.70291	1.591891	REEP1	receptor accessory protein 1
201920_at	0.0801	1.03E-03	-3.7224089	-0.70305	-1.5016189	SLC20A1	solute carrier family 20 member 1
205098_at	0.0801	1.03E-03	-3.7222197	-0.70347	-1.5869778	CCR1	C-C motif chemokine receptor 1
1556536_at	0.0801	1.03E-03	3.7220695	-0.70381	1.8178797	LOC729224	uncharacterized LOC729224
226368_at	0.0801	1.03E-03	-3.72086	-0.70651	-1.4276106	CHST11	carbohydrate (chondroitin 4) sulfotransferase 11
232591_s_at	0.0801	1.03E-03	-3.7202732	-0.70783	-1.219532	TMEM30A	transmembrane protein 30A
201399_s_at	0.0801	1.03E-03	-3.7200489	-0.70833	-1.297086	TRAM1	translocation associated membrane protein 1
1562098_at	0.0801	1.03E-03	-3.7194817	-0.7096	-1.1079594	UHRF1BP1L	UHRF1 binding protein 1 like
229860_x_at	0.0801	1.04E-03	-3.7186769	-0.7114	-1.7394092	C4orf48	chromosome 4 open reading frame 48
208837_at	0.0801	1.04E-03	-3.7183756	-0.71207	-1.3659149	TMED3	transmembrane p24 trafficking protein 3
232032_x_at	0.0802	1.04E-03	-3.7174223	-0.71421	-1.4171902	SDF4	stromal cell derived factor 4
236796_at	0.0802	1.04E-03	3.7171071	-0.71491	1.4502732
201182_s_at	0.0803	1.04E-03	-3.7158218	-0.71779	-0.9879605	CHD4	chromodomain helicase DNA binding protein 4
223206_s_at	0.0804	1.05E-03	-3.7149803	-0.71967	-1.5149299	NMRAL1	NmrA like redox sensor 1
1568955_at	0.0805	1.05E-03	-3.713847	-0.72221	-0.9694174	SRGAP2C///SRGAP2B///SRGAP2	SLIT-ROBO Rho GTPase activating protein 2C///SLIT-ROBO Rho GTPase activating protein 2B///SLIT-ROBO Rho GTPase activating protein 2
210589_s_at	0.0805	1.05E-03	-3.7128912	-0.72434	-1.3485231	GBAP1	glucosylceramidase beta pseudogene 1
230036_at	0.0805	1.05E-03	-3.7119916	-0.72636	-1.0041639	SAMD9L	sterile alpha motif domain containing 9 like
239588_s_at	0.0805	1.06E-03	3.7103529	-0.73002	2.1736922
204875_s_at	0.0805	1.06E-03	-3.7099775	-0.73086	-1.2520015	GMDS	GDP-mannose 4,6-dehydratase
1553366_s_at	0.0805	1.06E-03	3.7099103	-0.73101	2.8460818	ANKRD23///ANKRD39	ankyrin repeat domain 23///ankyrin repeat domain 39
218130_at	0.0805	1.06E-03	-3.7086664	-0.7338	-1.117476	C17orf62	chromosome 17 open reading frame 62
201482_at	0.0805	1.06E-03	-3.7085078	-0.73415	-1.8433617	QSOX1	quiescin sulfhydryl oxidase 1
241929_at	0.0805	1.06E-03	3.7084185	-0.73435	2.3970648
207697_x_at	0.0805	1.06E-03	-3.7083647	-0.73447	-1.7384022	LILRB2	leukocyte immunoglobulin like receptor B2
203599_s_at	0.0805	1.07E-03	3.7075009	-0.7364	1.0101971	WBP4	WW domain binding protein 4
233618_at	0.0805	1.07E-03	3.707173	-0.73714	1.5129862	LOC105376379	uncharacterized LOC105376379
200838_at	0.0805	1.07E-03	-3.7068193	-0.73793	-1.669883	CTSB	cathepsin B
200891_s_at	0.0805	1.07E-03	-3.70666	-0.73828	-1.0597536	SSR1	signal sequence receptor subunit 1
209267_s_at	0.0805	1.07E-03	-3.7062827	-0.73913	-2.0114037	SLC39A8	solute carrier family 39 member 8
212876_at	0.0805	1.07E-03	-3.704917	-0.74218	-0.8735417	B4GALT4	beta-1,4-galactosyltransferase 4
227361_at	0.0805	1.08E-03	-3.7036489	-0.74502	-2.5262535	HS3ST3B1	heparan sulfate-glucosamine 3-sulfotransferase 3B1
204900_x_at	0.0805	1.08E-03	-3.7012437	-0.75039	-1.1074768	SAP30	Sin3A associated protein 30
241502_x_at	0.0805	1.08E-03	3.7010943	-0.75073	2.4860891
208006_at	0.0805	1.09E-03	3.7000315	-0.7531	1.4622643	FOXI1	forkhead box I1
203006_at	0.0805	1.09E-03	3.6997025	-0.75384	1.1398219	INPP5A	inositol polyphosphate-5-phosphatase A
228869_at	0.0805	1.09E-03	-3.69959	-0.75409	-1.3789464	SNX20	sorting nexin 20
207145_at	0.0805	1.09E-03	3.6993453	-0.75464	2.3006177	MSTN	myostatin
1566526_at	0.0805	1.09E-03	3.698976	-0.75546	1.6215127	LINC00927	long intergenic non-protein coding RNA 927
240468_at	0.0805	1.09E-03	3.6987378	-0.756	2.0236096
225701_at	0.0805	1.09E-03	-3.6977463	-0.75821	-2.0288271	AKNA	AT-hook transcription factor
213201_s_at	0.0805	1.09E-03	3.6976766	-0.75837	4.827991	TNNT1	troponin T1, slow skeletal type
209613_s_at	0.0805	1.10E-03	3.6961355	-0.76181	4.2311558	ADH1B	alcohol dehydrogenase 1B (class I), beta polypeptide
238763_at	0.0805	1.10E-03	3.69565	-0.7629	2.7874563	RBM20	RNA binding motif protein 20
229778_at	0.0805	1.10E-03	3.6954204	-0.76341	2.9842366	SPX	spexin hormone
233385_x_at	0.0805	1.10E-03	-3.6949249	-0.76452	-1.9351223	MIA-RAB4B///RAB4B	MIA-RAB4B readthrough (NMD candidate)///RAB4B, member RAS oncogene family
238805_at	0.0805	1.10E-03	3.6946936	-0.76504	1.3849608	HSPB2-C11orf52///C11orf52///HSPB2	HSPB2-C11orf52 readthrough (NMD candidate)///chromosome 11 open reading frame 52///heat shock protein family B (small) member 2
211341_at	0.0805	1.10E-03	3.6945488	-0.76536	1.9383064	POU4F1	POU class 4 homeobox 1
200698_at	0.0805	1.10E-03	-3.6937912	-0.76705	-1.0441981	KDELR2	KDEL endoplasmic reticulum protein retention receptor 2
202647_s_at	0.0805	1.10E-03	-3.693589	-0.7675	-0.9058667	NRAS	neuroblastoma RAS viral oncogene homolog
227926_s_at	0.0805	1.10E-03	-3.6935067	-0.76769	-1.1435924	NBPF20	neuroblastoma breakpoint family member 20
209914_s_at	0.0805	1.10E-03	3.6935049	-0.76769	1.8864063	NRXN1	neurexin 1
206393_at	0.0805	1.10E-03	3.6932326	-0.7683	4.4046487	TNNI2	troponin I2, fast skeletal type
218231_at	0.0805	1.10E-03	-3.6930228	-0.76877	-1.2338685	NAGK	N-acetylglucosamine kinase
235372_at	0.0805	1.11E-03	-3.6927118	-0.76946	-1.608009	FCRLA	Fc receptor like A
228766_at	0.0806	1.11E-03	3.6918029	-0.7715	1.9986983	CD36	CD36 molecule
207424_at	0.0806	1.11E-03	3.6900241	-0.77547	2.6011917	MYF5	myogenic factor 5
224252_s_at	0.0806	1.11E-03	-3.6897983	-0.77597	-1.3993141	FXYD5	FXYD domain containing ion transport regulator 5
209344_at	0.0806	1.12E-03	-3.68784	-0.78035	-1.4145767	TPM4	tropomyosin 4
1559103_s_at	0.0806	1.12E-03	3.6878244	-0.78038	1.1228238	LOC105377371	uncharacterized LOC105377371
222185_at	0.0806	1.12E-03	3.6877814	-0.78048	1.3477892	PKNOX2	PBX/knotted 1 homeobox 2
206890_at	0.0806	1.12E-03	3.6871881	-0.78181	1.6262379	IL12RB1	interleukin 12 receptor subunit beta 1
207104_x_at	0.0806	1.12E-03	-3.6871578	-0.78187	-2.6101522	LILRB1	leukocyte immunoglobulin like receptor B1
1554579_a_at	0.0806	1.12E-03	3.6865191	-0.7833	2.2219337	MYO18B	myosin XVIIIB
204526_s_at	0.0806	1.12E-03	3.6864494	-0.78346	1.0027804	TBC1D8	TBC1 domain family member 8
204540_at	0.0806	1.12E-03	3.6863668	-0.78364	2.7373128	EEF1A2	eukaryotic translation elongation factor 1 alpha 2
210845_s_at	0.0807	1.13E-03	-3.6853907	-0.78582	-1.3379548	PLAUR	plasminogen activator, urokinase receptor
206488_s_at	0.0807	1.13E-03	3.6849838	-0.78673	2.2497554	CD36	CD36 molecule
202275_at	0.0808	1.13E-03	-3.6833642	-0.79035	-2.2322956	G6PD	glucose-6-phosphate dehydrogenase
243313_at	0.0808	1.13E-03	3.6832975	-0.7905	4.1393549	SYNPO2L	synaptopodin 2 like
203929_s_at	0.0809	1.14E-03	3.6820205	-0.79335	1.6876569	MAPT	microtubule associated protein tau
201201_at	0.0809	1.14E-03	-3.6817832	-0.79388	-1.3230691	CSTB	cystatin B
240659_x_at	0.081	1.14E-03	-3.6809125	-0.79582	-1.4537649
205394_at	0.0812	1.14E-03	-3.679316	-0.79939	-1.5895157	CHEK1	checkpoint kinase 1
232449_at	0.0812	1.15E-03	3.6785542	-0.80109	1.9099344	BCO2	beta-carotene oxygenase 2
231179_at	0.0812	1.15E-03	3.6781123	-0.80207	2.2345279	IP6K3	inositol hexakisphosphate kinase 3
204766_s_at	0.0812	1.15E-03	-3.6777387	-0.80291	-1.8392119	NUDT1	nudix hydrolase 1
242764_at	0.0812	1.15E-03	3.676923	-0.80473	2.6193257	DCHS2	dachsous cadherin-related 2
230732_s_at	0.0812	1.15E-03	3.6764364	-0.80582	1.8054639	MAPK4	mitogen-activated protein kinase 4
238043_at	0.0812	1.15E-03	3.6759867	-0.80682	0.9001436	ARID1B	AT-rich interaction domain 1B
219188_s_at	0.0812	1.15E-03	3.6755711	-0.80775	1.6795915	MACROD1	MACRO domain containing 1
215920_s_at	0.0812	1.16E-03	3.6747149	-0.80966	1.2324223	NPIPA5///NPIPB6///NPIPB15///PDXDC2P///NPIPB3///NPIPA1	nuclear pore complex interacting protein family member A5///nuclear pore complex interacting protein family member B6///nuclear pore complex interacting protein family member B15///pyridoxal dependent decarboxylase domain containing 2, pseudogene///nuclear pore complex interacting protein family member B3///nuclear pore complex interacting protein family member A1
207302_at	0.0812	1.16E-03	3.6743843	-0.8104	4.4410404	SGCG	sarcoglycan gamma
1570515_a_at	0.0812	1.16E-03	3.6740892	-0.81106	2.5987005	FILIP1	filamin A interacting protein 1
204997_at	0.0813	1.16E-03	3.6730175	-0.81345	3.0676412	GPD1	glycerol-3-phosphate dehydrogenase 1
220693_at	0.0814	1.16E-03	3.6721146	-0.81546	1.7111034	CCDC82	coiled-coil domain containing 82
223366_at	0.0814	1.17E-03	3.671686	-0.81642	1.3762205	ZNF704	zinc finger protein 704
230532_at	0.0814	1.17E-03	-3.6705596	-0.81893	-1.0025963	CXorf38	chromosome X open reading frame 38
1569539_at	0.0814	1.17E-03	3.6705553	-0.81894	1.7534007
1562167_a_at	0.0814	1.17E-03	3.6702307	-0.81967	2.4061203	DEFB122	defensin beta 122 (pseudogene)
212021_s_at	0.0815	1.17E-03	-3.6691001	-0.82219	-1.1541215	MKI67	marker of proliferation Ki-67
240011_at	0.0816	1.18E-03	3.6679746	-0.8247	1.1724205	TTBK2	tau tubulin kinase 2
1561442_at	0.0818	1.18E-03	3.6665998	-0.82777	1.544473	LOC283585	uncharacterized LOC283585
1562238_at	0.0818	1.18E-03	-3.6659498	-0.82922	-1.7178324	USPL1	ubiquitin specific peptidase like 1
219546_at	0.0818	1.18E-03	-3.6656435	-0.8299	-1.5435152	BMP2K	BMP2 inducible kinase
1552627_a_at	0.0819	1.19E-03	-3.6646975	-0.83201	-1.3381802	ARHGAP5	Rho GTPase activating protein 5
211621_at	0.0819	1.19E-03	3.6642121	-0.8331	1.7618493	AR	androgen receptor
211541_s_at	0.0819	1.19E-03	3.6636398	-0.83437	1.9716939	DYRK1A	dual specificity tyrosine phosphorylation regulated kinase 1A
225207_at	0.0822	1.19E-03	3.6619477	-0.83815	2.1579663	PDK4	pyruvate dehydrogenase kinase 4
219210_s_at	0.0822	1.20E-03	-3.6613975	-0.83937	-1.2218245	RAB8B	RAB8B, member RAS oncogene family
202857_at	0.0823	1.20E-03	-3.659559	-0.84347	-1.1577513	CNPY2	canopy FGF signaling regulator 2
203986_at	0.0823	1.20E-03	3.6591428	-0.8444	1.4917443	FAM47E-STBD1///FAM47E///STBD1	FAM47E-STBD1 readthrough///family with sequence similarity 47 member E///starch binding domain 1
221342_at	0.0823	1.20E-03	3.6587399	-0.8453	1.9517256	C6orf25	chromosome 6 open reading frame 25
209295_at	0.0823	1.21E-03	-3.6584521	-0.84594	-1.1349159	TNFRSF10B	TNF receptor superfamily member 10b
1556405_s_at	0.0823	1.21E-03	3.6579183	-0.84713	1.9249561	LOC374890	uncharacterized LOC374890
225725_at	0.0823	1.21E-03	-3.6569025	-0.8494	-1.1736595	ZMAT3	zinc finger matrin-type 3
214087_s_at	0.0823	1.21E-03	3.656738	-0.84976	4.9296796	MYBPC1	myosin binding protein C, slow type
207814_at	0.0823	1.21E-03	3.6566034	-0.85006	1.799096	DEFA6	defensin alpha 6
211013_x_at	0.0824	1.21E-03	-3.6554814	-0.85257	-2.0222545	PML	promyelocytic leukemia
1557994_at	0.0824	1.22E-03	3.6552544	-0.85307	3.6634713	TTN	titin
212338_at	0.0824	1.22E-03	-3.6543468	-0.8551	-1.710182	MYO1D	myosin ID
209150_s_at	0.0824	1.22E-03	-3.6533953	-0.85722	-1.0711574	IPO4///TM9SF1	importin 4///transmembrane 9 superfamily member 1
1557816_a_at	0.0824	1.22E-03	3.653235	-0.85757	2.0981914	LOC105379186	uncharacterized LOC105379186
208018_s_at	0.0824	1.22E-03	-3.6524635	-0.85929	-1.3434778	HCK	HCK proto-oncogene, Src family tyrosine kinase
228806_at	0.0824	1.23E-03	3.6520195	-0.86028	2.8563572	RORC	RAR related orphan receptor C
204649_at	0.0824	1.23E-03	-3.651789	-0.8608	-1.5325128	TROAP	trophinin associated protein
209395_at	0.0824	1.23E-03	-3.6514572	-0.86154	-2.7336468	CHI3L1	chitinase 3 like 1
200839_s_at	0.0824	1.23E-03	-3.6512533	-0.86199	-1.3884579	CTSB	cathepsin B
213809_x_at	0.0825	1.23E-03	3.6505193	-0.86363	1.1699229	TCF3	transcription factor 3
229730_at	0.0828	1.24E-03	3.6485025	-0.86812	3.3490017	SMTNL2	smoothelin like 2
239741_at	0.0828	1.24E-03	3.6478529	-0.86957	1.5414946	PYGO1	pygopus family PHD finger 1
244595_at	0.0828	1.24E-03	3.6476009	-0.87013	1.7860353
225682_s_at	0.0829	1.24E-03	-3.6463686	-0.87288	-1.7743501	POLR3H	RNA polymerase III subunit H
206637_at	0.0829	1.25E-03	3.6453476	-0.87515	2.0400601	P2RY14	purinergic receptor P2Y14
1553673_at	0.0829	1.25E-03	3.6449919	-0.87594	1.5123688	STK35	serine/threonine kinase 35
236383_at	0.0829	1.25E-03	3.6447762	-0.87643	1.471889
225550_at	0.0829	1.25E-03	3.6446947	-0.87661	0.7028595	CNST	consortin, connexin sorting protein
236332_at	0.0829	1.25E-03	3.6440399	-0.87807	0.9282192	DHRS7	dehydrogenase/reductase 7
221765_at	0.0833	1.26E-03	-3.6419553	-0.88271	-1.5679967	UGCG	UDP-glucose ceramide glucosyltransferase
206160_at	0.0833	1.26E-03	3.6400154	-0.88703	2.7678443	APOBEC2	apolipoprotein B mRNA editing enzyme catalytic subunit 2
230595_at	0.0833	1.26E-03	3.6395884	-0.88798	2.5767355	PGM5-AS1	PGM5 antisense RNA 1
235497_at	0.0833	1.26E-03	3.6395754	-0.88801	1.0081946	LINC01128	long intergenic non-protein coding RNA 1128
202693_s_at	0.0833	1.26E-03	-3.6394455	-0.8883	-0.9635924	STK17A	serine/threonine kinase 17a
231071_at	0.0833	1.27E-03	3.6389177	-0.88948	0.9154408	YTHDF3-AS1	YTHDF3 antisense RNA 1 (head to head)
226237_at	0.0833	1.27E-03	-3.6388412	-0.88965	-1.8070975	COL8A1	collagen type VIII alpha 1 chain
241961_at	0.0833	1.27E-03	3.6378644	-0.89182	3.2571164	TECRL	trans-2,3-enoyl-CoA reductase-like
241534_at	0.0833	1.27E-03	-3.6377774	-0.89202	-1.5154927	LOC100505549	uncharacterized LOC100505549
226219_at	0.0833	1.27E-03	-3.6366337	-0.89456	-1.6575659	ARHGAP30	Rho GTPase activating protein 30
215918_s_at	0.0833	1.27E-03	3.6366142	-0.89461	2.2145992	SPTBN1	spectrin beta, non-erythrocytic 1
204825_at	0.0833	1.27E-03	-3.6365442	-0.89476	-1.9956331	MELK	maternal embryonic leucine zipper kinase
230024_at	0.0833	1.28E-03	-3.6358889	-0.89622	-1.3700875	AARS2	alanyl-tRNA synthetase 2, mitochondrial
209215_at	0.0833	1.28E-03	-3.6352633	-0.89761	-1.7479396	MFSD10	major facilitator superfamily domain containing 10
235617_x_at	0.0833	1.28E-03	3.6351161	-0.89794	3.1989859	LOC100507537	uncharacterized LOC100507537
212268_at	0.0833	1.28E-03	-3.6335727	-0.90138	-1.0096817	SERPINB1	serpin family B member 1
1557260_a_at	0.0833	1.28E-03	-3.6331925	-0.90222	-1.5502435	ZNF382	zinc finger protein 382
221209_s_at	0.0833	1.28E-03	3.6331735	-0.90227	1.7135306	OTOR	otoraplin
202687_s_at	0.0833	1.29E-03	-3.6326495	-0.90343	-1.0169602	TNFSF10	tumor necrosis factor superfamily member 10
235921_at	0.0833	1.29E-03	3.6325413	-0.90367	1.8873712	LOC102723721	uncharacterized LOC102723721
203591_s_at	0.0833	1.29E-03	-3.6321176	-0.90462	-2.1218199	CSF3R	colony stimulating factor 3 receptor
203252_at	0.0834	1.29E-03	-3.631123	-0.90683	-1.5062957	CDK2AP2	cyclin dependent kinase 2 associated protein 2
233559_s_at	0.0838	1.30E-03	-3.6289522	-0.91166	-1.3499301	WDFY1	WD repeat and FYVE domain containing 1
217118_s_at	0.0839	1.30E-03	-3.6273496	-0.91523	-0.9325223	KIAA0930	KIAA0930
217860_at	0.0839	1.30E-03	3.6270212	-0.91596	1.0058931	NDUFA10	NADH:ubiquinone oxidoreductase subunit A10
232298_at	0.0839	1.30E-03	3.6269646	-0.91609	2.5339361	MBNL1-AS1	MBNL1 antisense RNA 1
208621_s_at	0.0839	1.31E-03	-3.6258673	-0.91853	-1.6874265	EZR	ezrin
204472_at	0.0839	1.31E-03	-3.6258047	-0.91867	-1.406436	GEM	GTP binding protein overexpressed in skeletal muscle
201172_x_at	0.0839	1.31E-03	-3.6252273	-0.91995	-0.8632773	ATP6V0E1	ATPase H+ transporting V0 subunit e1
206068_s_at	0.0839	1.31E-03	3.6251027	-0.92023	2.3214303	ACADL	acyl-CoA dehydrogenase, long chain
233986_s_at	0.0839	1.31E-03	-3.6247009	-0.92112	-1.7311821	PLEKHG2	pleckstrin homology and RhoGEF domain containing G2
1554816_at	0.084	1.32E-03	3.6236849	-0.92339	2.7513147	ASTN2	astrotactin 2
209343_at	0.084	1.32E-03	3.6231651	-0.92454	1.5828379	EFHD1	EF-hand domain family member D1
221667_s_at	0.084	1.32E-03	3.6228018	-0.92535	1.821637	HSPB8	heat shock protein family B (small) member 8
1557203_at	0.0841	1.32E-03	3.6218106	-0.92756	1.4828085	PABPC1L2B///PABPC1L2A	poly(A) binding protein cytoplasmic 1 like 2B///poly(A) binding protein cytoplasmic 1 like 2A
201291_s_at	0.0845	1.33E-03	-3.6197076	-0.93223	-2.5384566	TOP2A	topoisomerase (DNA) II alpha
226587_at	0.0845	1.33E-03	3.6191982	-0.93337	1.0628919	PWAR6	Prader Willi/Angelman region RNA 6
224909_s_at	0.0847	1.34E-03	-3.6163548	-0.93969	-1.3207719	PREX1	phosphatidylinositol-3,4,5-trisphosphate dependent Rac exchange factor 1
200660_at	0.0847	1.34E-03	-3.6149919	-0.94272	-1.1650854	S100A11	S100 calcium binding protein A11
219779_at	0.0847	1.35E-03	3.6148807	-0.94297	1.1486901	ZFHX4	zinc finger homeobox 4
229296_at	0.0847	1.35E-03	-3.6146912	-0.94339	-1.9679446	LINC01503	long intergenic non-protein coding RNA 1503
215167_at	0.0847	1.35E-03	3.6143283	-0.9442	1.9113788	MED14	mediator complex subunit 14
208214_at	0.0847	1.35E-03	3.6141376	-0.94462	1.5212417	ADRB1	adrenoceptor beta 1
210944_s_at	0.0847	1.35E-03	3.6139215	-0.9451	2.3468204	CAPN3	calpain 3
230429_at	0.0847	1.35E-03	3.6132441	-0.94661	3.1217058	ASPH	aspartate beta-hydroxylase
202565_s_at	0.0847	1.35E-03	3.6130825	-0.94697	1.5540866	SVIL	supervillin
202566_s_at	0.0847	1.35E-03	3.6130044	-0.94714	1.7778906	SVIL	supervillin
1554411_at	0.0847	1.35E-03	-3.6129471	-0.94727	-1.5295372	CTNNB1	catenin beta 1
209742_s_at	0.0847	1.35E-03	3.6128424	-0.9475	4.667944	MYL2	myosin light chain 2
210473_s_at	0.0847	1.35E-03	3.6122031	-0.94892	1.4665234	ADGRA3	adhesion G protein-coupled receptor A3
1553076_at	0.085	1.37E-03	3.608939	-0.95618	1.6059515	OFCC1	orofacial cleft 1 candidate 1
1557448_a_at	0.085	1.37E-03	3.6088622	-0.95635	1.8458972
224069_x_at	0.085	1.37E-03	3.6083981	-0.95738	1.7375111	P2RX2	purinergic receptor P2X 2
214701_s_at	0.085	1.37E-03	-3.6080415	-0.95817	-2.3897817	FN1	fibronectin 1
202439_s_at	0.085	1.37E-03	-3.6078579	-0.95858	-0.8821839	IDS	iduronate 2-sulfatase
240306_at	0.085	1.37E-03	3.6077782	-0.95876	1.9031172	LINC00312	long intergenic non-protein coding RNA 312
209369_at	0.085	1.37E-03	3.6077638	-0.95879	2.035164	ANXA3	annexin A3
222853_at	0.0851	1.37E-03	3.6065534	-0.96148	1.9805227	FLRT3	fibronectin leucine rich transmembrane protein 3
219949_at	0.0852	1.38E-03	3.6059219	-0.96288	1.7035335	LRRC2	leucine rich repeat containing 2
221088_s_at	0.0853	1.38E-03	3.604738	-0.96552	2.0977447	PPP1R9A	protein phosphatase 1 regulatory subunit 9A
1554846_at	0.0854	1.38E-03	3.6037727	-0.96766	1.9456339	CCDC158	coiled-coil domain containing 158
209621_s_at	0.0856	1.39E-03	3.6025051	-0.97048	2.3374476	PDLIM3	PDZ and LIM domain 3
238833_at	0.0858	1.39E-03	3.6012842	-0.97319	0.9987049
204275_at	0.0859	1.40E-03	-3.600335	-0.9753	-1.7190932	CAPN15	calpain 15
203879_at	0.0859	1.40E-03	-3.5991761	-0.97787	-1.4545187	PIK3CD	phosphatidylinositol-4,5-bisphosphate 3-kinase catalytic subunit delta
229160_at	0.0859	1.40E-03	3.5988944	-0.9785	3.1892611	MUM1L1	MUM1 like 1
231406_at	0.0859	1.40E-03	-3.5986313	-0.97908	-1.5378778	ORAI2	ORAI calcium release-activated calcium modulator 2
229968_at	0.0859	1.40E-03	-3.5983468	-0.97972	-1.5180152
1562852_at	0.086	1.40E-03	3.597749	-0.98104	1.2254303
205306_x_at	0.086	1.41E-03	-3.5962402	-0.98439	-1.952418	KMO	kynurenine 3-monooxygenase (kynurenine 3-hydroxylase)
237240_at	0.086	1.41E-03	3.5957873	-0.9854	1.2933916
204286_s_at	0.086	1.42E-03	-3.5944412	-0.98839	-1.4805093	PMAIP1	phorbol-12-myristate-13-acetate-induced protein 1
1557613_at	0.086	1.42E-03	3.5941887	-0.98895	0.9539288	KIF9-AS1	KIF9 antisense RNA 1
210719_s_at	0.086	1.42E-03	-3.593637	-0.99017	-0.9434926	HMG20B	high mobility group 20B
219645_at	0.086	1.42E-03	3.5934206	-0.99066	3.2479744	CASQ1	calsequestrin 1
201636_at	0.086	1.42E-03	3.5934163	-0.99067	1.4981786	FXR1	FMR1 autosomal homolog 1
200755_s_at	0.086	1.42E-03	-3.5933912	-0.99072	-1.1186736	CALU	calumenin
204631_at	0.086	1.42E-03	3.5928256	-0.99198	4.7100253	MYH2	myosin heavy chain 2
210184_at	0.086	1.42E-03	-3.5923084	-0.99313	-2.2309621	ITGAX	integrin subunit alpha X
210168_at	0.086	1.42E-03	3.5922221	-0.99332	2.6849097	C6	complement component 6
229477_at	0.086	1.43E-03	3.5914476	-0.99504	2.3635799	THRSP	thyroid hormone responsive
202075_s_at	0.086	1.43E-03	-3.5909808	-0.99607	-1.817254	PLTP	phospholipid transfer protein
234662_at	0.086	1.43E-03	3.5909087	-0.99623	2.6080977	RAD21L1	RAD21 cohesin complex component like 1
204384_at	0.086	1.43E-03	-3.5902954	-0.99759	-1.8755299	GOLGA2	golgin A2
228962_at	0.086	1.43E-03	3.5898667	-0.99855	1.2652578	PDE4D	phosphodiesterase 4D
211725_s_at	0.086	1.44E-03	-3.588985	-1.0005	-1.2396424	BID	BH3 interacting domain death agonist
1564921_at	0.086	1.44E-03	3.5888081	-1.0009	1.3544509	KRTAP13-1	keratin associated protein 13-1
214106_s_at	0.086	1.44E-03	-3.5884188	-1.00176	-1.5385076	GMDS	GDP-mannose 4,6-dehydratase
225350_s_at	0.086	1.44E-03	3.5882179	-1.00221	1.1053627	ZYG11B	zyg-11 family member B, cell cycle regulator
244315_at	0.086	1.44E-03	-3.5868306	-1.00529	-2.3052431	PLSCR1	phospholipid scramblase 1
1556325_at	0.086	1.44E-03	3.5864369	-1.00616	1.6789633	FILIP1	filamin A interacting protein 1
221815_at	0.086	1.44E-03	-3.5863771	-1.00629	-1.551865	ABHD2	abhydrolase domain containing 2
202705_at	0.086	1.45E-03	-3.5855008	-1.00824	-1.9301819	CCNB2	cyclin B2
225790_at	0.086	1.45E-03	3.5846227	-1.01019	1.079408	MSRB3	methionine sulfoxide reductase B3
216860_s_at	0.086	1.45E-03	-3.5844175	-1.01064	-1.5070523	GDF11	growth differentiation factor 11
214769_at	0.086	1.45E-03	3.5843516	-1.01079	1.7937545	CLCN4	chloride voltage-gated channel 4
219215_s_at	0.086	1.45E-03	-3.5838578	-1.01188	-1.8812189	SLC39A4	solute carrier family 39 member 4
209140_x_at	0.086	1.46E-03	-3.5833902	-1.01292	-1.161512	HLA-B	major histocompatibility complex, class I, B
222144_at	0.086	1.46E-03	3.5833438	-1.01302	2.0513968	KIF17	kinesin family member 17
220085_at	0.086	1.46E-03	-3.5832796	-1.01317	-1.9661922	HELLS	helicase, lymphoid-specific
207421_at	0.086	1.46E-03	3.5831307	-1.0135	2.1123276	CA5A	carbonic anhydrase 5A
225801_at	0.086	1.46E-03	3.5829257	-1.01395	2.3564831	FBXO32	F-box protein 32
1570307_s_at	0.0862	1.46E-03	3.581967	-1.01608	1.7528043	ST18	ST18, C2H2C-type zinc finger
205177_at	0.0862	1.46E-03	3.58152	-1.01707	4.0827777	TNNI1	troponin I1, slow skeletal type
226689_at	0.0862	1.47E-03	-3.5805318	-1.01926	-0.7530731	CISD2	CDGSH iron sulfur domain 2
218560_s_at	0.0862	1.47E-03	-3.5803403	-1.01969	-1.4043743	JMJD4	jumonji domain containing 4
220428_at	0.0863	1.47E-03	3.5797175	-1.02107	1.4982373	CD207	CD207 molecule
208757_at	0.0863	1.48E-03	-3.5779914	-1.0249	-1.3429186	TMED9	transmembrane p24 trafficking protein 9
207050_at	0.0863	1.48E-03	3.5778932	-1.02512	1.6133213	CACNA2D1	calcium voltage-gated channel auxiliary subunit alpha2delta 1
228494_at	0.0863	1.48E-03	3.5777632	-1.0254	2.8440015	PPP1R9A	protein phosphatase 1 regulatory subunit 9A
205611_at	0.0863	1.48E-03	-3.5776741	-1.0256	-1.6774664	TNFSF12-TNFSF13///TNFSF12	TNFSF12-TNFSF13 readthrough///tumor necrosis factor superfamily member 12
206306_at	0.0864	1.48E-03	3.576866	-1.02739	2.5024648	RYR3	ryanodine receptor 3
243346_at	0.0866	1.49E-03	3.5753407	-1.03078	3.8212428	LMOD3	leiomodin 3
210624_s_at	0.0866	1.49E-03	-3.5751236	-1.03126	-0.8928045	ILVBL	ilvB acetolactate synthase like
235821_at	0.0866	1.49E-03	-3.5742369	-1.03322	-1.7526772	WISP1	WNT1 inducible signaling pathway protein 1
204179_at	0.0866	1.49E-03	3.5741516	-1.03341	4.7455052	MB	myoglobin
219385_at	0.0866	1.49E-03	-3.5740345	-1.03367	-2.2116077	SLAMF8	SLAM family member 8
227940_at	0.0866	1.50E-03	-3.5727379	-1.03655	-1.4633733	LOC339803	uncharacterized LOC339803
1563182_at	0.0866	1.50E-03	3.5716078	-1.03905	2.1556749	ACVR1C	activin A receptor type 1C
1562927_at	0.0866	1.50E-03	3.5715533	-1.03917	2.1705938
1558027_s_at	0.0866	1.50E-03	3.5714206	-1.03947	1.8188018	PRKAB2	protein kinase AMP-activated non-catalytic subunit beta 2
237007_at	0.0866	1.50E-03	3.5709305	-1.04056	2.5202533
210616_s_at	0.0866	1.50E-03	-3.5708419	-1.04075	-0.8526689	SEC31A	SEC31 homolog A, COPII coat complex component
242007_at	0.0866	1.50E-03	3.5707496	-1.04096	1.1342807	FBXO30	F-box protein 30
221734_at	0.0868	1.51E-03	-3.5694173	-1.04391	-1.3071281	PRRC1	proline rich coiled-coil 1
210042_s_at	0.0868	1.51E-03	-3.5688721	-1.04512	-1.4823575	CTSZ	cathepsin Z
218498_s_at	0.0868	1.51E-03	-3.5676077	-1.04792	-1.4980138	ERO1A	endoplasmic reticulum oxidoreductase 1 alpha
235342_at	0.0868	1.51E-03	3.5675623	-1.04802	1.8409802	SPOCK3	sparc/osteonectin, cwcv and kazal-like domains proteoglycan (testican) 3
212067_s_at	0.0868	1.52E-03	-3.5672905	-1.04862	-1.296189	C1R	complement C1r subcomponent
211688_x_at	0.0868	1.52E-03	3.5671359	-1.04897	1.6845454	KIR3DL2///KIR3DL1	killer cell immunoglobulin like receptor, three Ig domains and long cytoplasmic tail 2///killer cell immunoglobulin like receptor, three Ig domains and long cytoplasmic tail 1
206254_at	0.0868	1.52E-03	3.5671248	-1.04899	2.0823735	EGF	epidermal growth factor
1566235_at	0.0869	1.52E-03	3.5660606	-1.05135	1.533182	DGCR12	DiGeorge syndrome critical region gene 12 (non-protein coding)
200701_at	0.0869	1.52E-03	-3.5659716	-1.05155	-1.2506065	NPC2	NPC intracellular cholesterol transporter 2
206117_at	0.087	1.53E-03	3.5641514	-1.05558	3.7745929	TPM1	tropomyosin 1 (alpha)
214076_at	0.087	1.53E-03	3.5640621	-1.05578	0.9386099	GFOD2	glucose-fructose oxidoreductase domain containing 2
220990_s_at	0.087	1.53E-03	-3.5639171	-1.0561	-0.9153413	MIR21///VMP1	microRNA 21///vacuole membrane protein 1
219403_s_at	0.087	1.53E-03	-3.5635106	-1.057	-1.9327554	HPSE	heparanase
213386_at	0.0873	1.54E-03	3.5617293	-1.06095	1.096717	TMEM246	transmembrane protein 246
211576_s_at	0.0873	1.54E-03	-3.5613365	-1.06182	-1.2545314	SLC19A1	solute carrier family 19 member 1
226591_at	0.0874	1.54E-03	3.5605231	-1.06362	1.3487372	PWAR6	Prader Willi/Angelman region RNA 6
209891_at	0.0874	1.54E-03	-3.5596694	-1.06551	-1.8425776	SPC25	SPC25, NDC80 kinetochore complex component
229879_at	0.0874	1.55E-03	3.5592825	-1.06637	1.12011	ASPH	aspartate beta-hydroxylase
232936_at	0.0874	1.55E-03	3.5590058	-1.06698	2.5090926	KCNA7	potassium voltage-gated channel subfamily A member 7
208526_at	0.0874	1.55E-03	3.5589571	-1.06709	1.754571	OR2F1	olfactory receptor family 2 subfamily F member 1 (gene/pseudogene)
231182_at	0.0878	1.56E-03	-3.5567036	-1.07208	-1.5627168	WIPF1	WAS/WASL interacting protein family member 1
203167_at	0.0878	1.56E-03	-3.5562728	-1.07303	-1.5903431	TIMP2	TIMP metallopeptidase inhibitor 2
1569525_s_at	0.0879	1.56E-03	3.555633	-1.07445	1.8933603	BMS1P17///BMS1P18	BMS1, ribosome biogenesis factor pseudogene 17///BMS1, ribosome biogenesis factor pseudogene 18
204912_at	0.0881	1.57E-03	-3.5542078	-1.07761	-1.3072716	IL10RA	interleukin 10 receptor subunit alpha
235292_at	0.0882	1.57E-03	-3.5533377	-1.07953	-1.1413514	FLJ32255	uncharacterized LOC643977
1554333_at	0.0885	1.58E-03	3.5512521	-1.08415	2.4862908	DNAJA4	DnaJ heat shock protein family (Hsp40) member A4
209949_at	0.0885	1.58E-03	-3.5510341	-1.08463	-1.3562671	NCF2	neutrophil cytosolic factor 2
230291_s_at	0.0885	1.58E-03	3.5507978	-1.08516	1.6084603
202771_at	0.0885	1.58E-03	-3.5501366	-1.08662	-1.2999993	PIEZO1	piezo type mechanosensitive ion channel component 1
222411_s_at	0.0886	1.59E-03	-3.5494082	-1.08823	-1.2325012	SSR3	signal sequence receptor subunit 3
239675_at	0.0892	1.60E-03	-3.5460941	-1.09557	-1.7617005	LINC00900	long intergenic non-protein coding RNA 900
206513_at	0.0893	1.60E-03	-3.5453654	-1.09718	-1.7535781	AIM2	absent in melanoma 2
1556638_at	0.0893	1.60E-03	3.5447843	-1.09847	2.2027208	PAX7	paired box 7
232244_at	0.0893	1.61E-03	3.5443224	-1.09949	1.2669615	KIAA1161	KIAA1161
223724_s_at	0.0893	1.61E-03	-3.5438766	-1.10048	-1.542548	STAG3L2///STAG3L3///STAG3L1	stromal antigen 3-like 2 (pseudogene)///stromal antigen 3-like 3 (pseudogene)///stromal antigen 3-like 1 (pseudogene)
225750_at	0.0893	1.61E-03	-3.5436662	-1.10094	-1.2270314	ERO1A	endoplasmic reticulum oxidoreductase 1 alpha
204446_s_at	0.0893	1.61E-03	-3.5433349	-1.10167	-2.1873054	ALOX5	arachidonate 5-lipoxygenase
205704_s_at	0.0894	1.61E-03	-3.5424378	-1.10366	-1.0012244	ATP6V0A2	ATPase H+ transporting V0 subunit a2
241717_at	0.0894	1.61E-03	3.5423001	-1.10396	1.4554553	MOBP	myelin-associated oligodendrocyte basic protein
218695_at	0.0895	1.62E-03	-3.5414758	-1.10579	-1.6659428	EXOSC4	exosome component 4
203857_s_at	0.0897	1.62E-03	-3.5395035	-1.11015	-0.8956801	MIR7110///PDIA5	microRNA 7110///protein disulfide isomerase family A member 5
234193_at	0.0897	1.63E-03	3.53936	-1.11047	1.7860225
205034_at	0.0897	1.63E-03	-3.53906	-1.11113	-1.0253259	CCNE2	cyclin E2
212766_s_at	0.0897	1.63E-03	-3.5383319	-1.11274	-0.8446477	ISG20L2	interferon stimulated exonuclease gene 20 like 2
230922_x_at	0.0897	1.63E-03	3.5379899	-1.1135	1.1222785	FUNDC2	FUN14 domain containing 2
225541_at	0.0897	1.63E-03	-3.5373627	-1.11488	-1.4491264	RPL22L1	ribosomal protein L22 like 1
223270_at	0.0897	1.63E-03	-3.5371331	-1.11539	-1.0588691	CTDSPL2	CTD small phosphatase like 2
231015_at	0.0897	1.64E-03	3.5363926	-1.11703	1.5944993	KLF15	Kruppel like factor 15
211592_s_at	0.0897	1.64E-03	-3.5359185	-1.11808	-1.1160341	CACNA1C	calcium voltage-gated channel subunit alpha1 C
234226_at	0.0897	1.64E-03	3.5355881	-1.11881	0.9568804	OPN4	opsin 4
204791_at	0.0897	1.64E-03	3.535535	-1.11893	0.7132207	NR2C1	nuclear receptor subfamily 2 group C member 1
205764_at	0.0897	1.64E-03	3.5354146	-1.11919	2.2273808	CSNK1A1	casein kinase 1 alpha 1
222513_s_at	0.0897	1.64E-03	3.5349611	-1.1202	2.3616268	SORBS1	sorbin and SH3 domain containing 1
1562903_at	0.0897	1.65E-03	-3.5344911	-1.12123	-2.2550287	FAM86B3P	family with sequence similarity 86, member A pseudogene
234175_at	0.0897	1.65E-03	3.5343397	-1.12157	1.6113719
200887_s_at	0.0897	1.65E-03	-3.5341904	-1.1219	-1.0548806	STAT1	signal transducer and activator of transcription 1
203456_at	0.0899	1.65E-03	-3.532574	-1.12547	-1.3217365	PRAF2	PRA1 domain family member 2
204589_at	0.0899	1.66E-03	3.5318836	-1.127	0.8061884	NUAK1	NUAK family kinase 1
219565_at	0.0899	1.66E-03	-3.5317118	-1.12738	-0.901701	CYP20A1	cytochrome P450 family 20 subfamily A member 1
219540_at	0.0899	1.66E-03	-3.5316307	-1.12756	-0.7044674	ZNF267	zinc finger protein 267
205589_at	0.0902	1.67E-03	3.5292668	-1.13278	3.7259352	MYL3	myosin light chain 3
1560697_at	0.0902	1.67E-03	3.5292289	-1.13287	2.6394154	TRHDE-AS1	TRHDE antisense RNA 1
219452_at	0.0903	1.67E-03	-3.5282927	-1.13494	-2.233545	DPEP2	dipeptidase 2
224232_s_at	0.0903	1.67E-03	-3.5280487	-1.13548	-1.2744959	PRELID1	PRELI domain containing 1
227273_at	0.0904	1.67E-03	3.527386	-1.13694	0.9125235	BMPR1A	bone morphogenetic protein receptor type 1A
1553179_at	0.0904	1.68E-03	3.5267778	-1.13829	2.2252077	ADAMTS19	ADAM metallopeptidase with thrombospondin type 1 motif 19
200625_s_at	0.0904	1.68E-03	-3.5267309	-1.13839	-0.9468739	CAP1	adenylate cyclase associated protein 1
210785_s_at	0.0904	1.68E-03	-3.5262971	-1.13935	-1.7618884	THEMIS2	thymocyte selection associated family member 2
227152_at	0.0904	1.68E-03	-3.5255342	-1.14103	-1.4668467	KIAA1551	KIAA1551
210249_s_at	0.0909	1.69E-03	3.5233445	-1.14587	0.8783512	NCOA1	nuclear receptor coactivator 1
1554697_at	0.0909	1.69E-03	3.522824	-1.14702	1.461164	ADAMTS9	ADAM metallopeptidase with thrombospondin type 1 motif 9
209360_s_at	0.0911	1.70E-03	-3.5209669	-1.15112	-1.4577632	LOC101928269///LOC100506403///RUNX1	uncharacterized LOC101928269///uncharacterized LOC100506403///runt related transcription factor 1
227675_at	0.0911	1.70E-03	-3.5209552	-1.15115	-1.2690493	LRSAM1	leucine rich repeat and sterile alpha motif containing 1
204026_s_at	0.0913	1.71E-03	-3.5196358	-1.15406	-1.0798538	ZWINT	ZW10 interacting kinetochore protein
220495_s_at	0.0913	1.71E-03	-3.519471	-1.15443	-1.0802679	TXNDC15	thioredoxin domain containing 15
207610_s_at	0.0915	1.71E-03	-3.5180366	-1.1576	-2.0969102	ADGRE2	adhesion G protein-coupled receptor E2
1554966_a_at	0.0915	1.71E-03	3.51795	-1.15779	1.182756	FILIP1L	filamin A interacting protein 1 like
231986_at	0.0915	1.72E-03	3.5169137	-1.16007	1.7265727	RIMS1	regulating synaptic membrane exocytosis 1
210784_x_at	0.0915	1.72E-03	-3.5160226	-1.16204	-1.3660171	LILRB3	leukocyte immunoglobulin like receptor B3
243345_at	0.0915	1.72E-03	3.5157801	-1.16258	0.8432819	RNF14	ring finger protein 14
228955_at	0.0915	1.73E-03	-3.5151107	-1.16406	-2.3872716	LRP8	LDL receptor related protein 8
203452_at	0.0915	1.73E-03	-3.5149771	-1.16435	-1.7024491	B3GAT3	beta-1,3-glucuronyltransferase 3
200951_s_at	0.0915	1.73E-03	-3.5148915	-1.16454	-1.6528689	CCND2	cyclin D2
1554022_at	0.0915	1.73E-03	3.5143321	-1.16578	1.9658914	CCDC13	coiled-coil domain containing 13
202367_at	0.0915	1.73E-03	-3.5143213	-1.1658	-1.4799396	CUX1	cut like homeobox 1
226879_at	0.0915	1.73E-03	-3.5142167	-1.16603	-0.8229459	HVCN1	hydrogen voltage gated channel 1
218332_at	0.092	1.74E-03	3.5116213	-1.17176	1.2088795	BEX1	brain expressed X-linked 1
243669_s_at	0.092	1.75E-03	3.5109101	-1.17333	1.7924691	PRAP1	proline rich acidic protein 1
207850_at	0.092	1.75E-03	-3.5104309	-1.17439	-1.7717088	CXCL3	C-X-C motif chemokine ligand 3
237509_at	0.092	1.75E-03	3.5103554	-1.17455	1.9833784	LINC01616	long intergenic non-protein coding RNA 1616
204924_at	0.0922	1.75E-03	-3.5093273	-1.17682	-2.1056405	TLR2	toll like receptor 2
236307_at	0.0927	1.76E-03	3.5064991	-1.18306	2.0515806
204273_at	0.0927	1.76E-03	3.5064768	-1.18311	1.6271261	EDNRB	endothelin receptor type B
242842_at	0.0927	1.77E-03	3.5057846	-1.18464	1.3053727
203028_s_at	0.0929	1.77E-03	-3.5045504	-1.18736	-2.2781039	CYBA	cytochrome b-245 alpha chain
230467_at	0.0929	1.78E-03	3.5038305	-1.18895	2.4347329	TMEM52	transmembrane protein 52
222918_at	0.0929	1.78E-03	3.5021638	-1.19263	1.7340068	RAB9B	RAB9B, member RAS oncogene family
211919_s_at	0.0929	1.78E-03	-3.502077	-1.19282	-1.0530807	CXCR4	C-X-C motif chemokine receptor 4
207014_at	0.0929	1.78E-03	3.5020581	-1.19286	1.6613291	GABRA2	gamma-aminobutyric acid type A receptor alpha2 subunit
205132_at	0.0929	1.78E-03	3.5019875	-1.19302	2.1755152	ACTC1	actin, alpha, cardiac muscle 1
209859_at	0.0929	1.79E-03	-3.5013376	-1.19445	-1.5581488	TRIM9	tripartite motif containing 9
205756_s_at	0.0929	1.79E-03	3.5010831	-1.19501	0.8073613	F8	coagulation factor VIII
202172_at	0.0929	1.79E-03	3.5009265	-1.19536	0.8189474	VEZF1	vascular endothelial zinc finger 1
227728_at	0.0929	1.79E-03	3.5007259	-1.1958	1.1881145	PPM1A	protein phosphatase, Mg2+/Mn2+ dependent 1A
221875_x_at	0.0929	1.79E-03	-3.5001975	-1.19696	-1.2035023	HLA-F	major histocompatibility complex, class I, F
205113_at	0.0929	1.79E-03	3.4999108	-1.1976	1.8478275	NEFM	neurofilament, medium polypeptide
204922_at	0.0929	1.79E-03	-3.4998732	-1.19768	-2.1387407	C11orf80	chromosome 11 open reading frame 80
212826_s_at	0.0929	1.80E-03	-3.4993483	-1.19884	-0.9292172	SLC25A6	solute carrier family 25 member 6
241364_at	0.0929	1.80E-03	3.4992153	-1.19913	1.0811652	TMEM57	transmembrane protein 57
218564_at	0.0929	1.80E-03	-3.4985725	-1.20055	-1.4922852	RFWD3	ring finger and WD repeat domain 3
229696_at	0.0929	1.80E-03	3.4984281	-1.20087	0.7383697	FECH	ferrochelatase
204254_s_at	0.093	1.80E-03	-3.4975461	-1.20281	-1.3395402	VDR	vitamin D (1,25- dihydroxyvitamin D3) receptor
228980_at	0.093	1.80E-03	-3.4975239	-1.20286	-0.8093237	RAD51L3-RFFL///RFFL	RAD51L3-RFFL readthrough///ring finger and FYVE-like domain containing E3 ubiquitin protein ligase
224169_at	0.093	1.81E-03	3.4970468	-1.20391	1.5203121	NPFFR2	neuropeptide FF receptor 2
228375_at	0.093	1.81E-03	3.4964727	-1.20518	2.4883071	IGSF11	immunoglobulin superfamily member 11
221928_at	0.093	1.81E-03	3.4963784	-1.20539	1.7556159	ACACB	acetyl-CoA carboxylase beta
236389_x_at	0.093	1.81E-03	3.4956707	-1.20695	1.2835537
201186_at	0.093	1.82E-03	-3.4944991	-1.20953	-0.9050835	LRPAP1	LDL receptor related protein associated protein 1
242931_at	0.093	1.82E-03	3.4944572	-1.20962	1.081198
238079_at	0.093	1.82E-03	3.4939586	-1.21072	4.0941478	TPM3	tropomyosin 3
224578_at	0.093	1.82E-03	-3.4938159	-1.21103	-0.9097752	RCC2	regulator of chromosome condensation 2
223765_s_at	0.093	1.82E-03	3.4937776	-1.21112	1.7021142	KBTBD4	kelch repeat and BTB domain containing 4
229064_s_at	0.093	1.82E-03	-3.4932028	-1.21239	-2.0011416	RCAN3	RCAN family member 3
1563073_at	0.093	1.82E-03	-3.493065	-1.21269	-1.9623744	LINC01282	long intergenic non-protein coding RNA 1282
230860_at	0.093	1.82E-03	-3.4930295	-1.21277	-1.0228604	CEP19	centrosomal protein 19
221350_at	0.093	1.83E-03	3.4924101	-1.21413	1.2099391	HOXC8	homeobox C8
205577_at	0.093	1.83E-03	3.4918594	-1.21535	4.1533826	PYGM	phosphorylase, glycogen, muscle
239657_x_at	0.093	1.83E-03	3.4917792	-1.21552	1.1725741	FOXO6	forkhead box O6
228065_at	0.093	1.83E-03	-3.4912162	-1.21676	-1.7735312	BCL9L	B-cell CLL/lymphoma 9-like
217827_s_at	0.093	1.83E-03	-3.4910225	-1.21719	-0.9082351	SPG21	spastic paraplegia 21 (autosomal recessive, Mast syndrome)
226018_at	0.0932	1.84E-03	3.4898284	-1.21982	1.3626276	MTURN	maturin, neural progenitor differentiation regulator homolog (Xenopus)
205054_at	0.0933	1.84E-03	3.4890125	-1.22162	3.6780836	NEB	nebulin
224209_s_at	0.0933	1.85E-03	3.4886414	-1.22244	1.9738573	GDA	guanine deaminase
229070_at	0.0934	1.85E-03	-3.4877377	-1.22443	-1.9495654	ADTRP	androgen dependent TFPI regulating protein
206216_at	0.0935	1.86E-03	3.4864141	-1.22734	1.7427279	SRPK3	SRSF protein kinase 3
213684_s_at	0.0935	1.86E-03	3.48625	-1.22771	2.4202275	PDLIM5	PDZ and LIM domain 5
206391_at	0.0935	1.86E-03	-3.4862211	-1.22777	-2.4596026	RARRES1	retinoic acid receptor responder 1
208296_x_at	0.0935	1.86E-03	-3.4859819	-1.2283	-1.3006911	TNFAIP8	TNF alpha induced protein 8
205180_s_at	0.0938	1.87E-03	-3.4840714	-1.2325	-2.1275782	ADAM8	ADAM metallopeptidase domain 8
220877_at	0.0938	1.87E-03	3.4839643	-1.23274	1.9270733
241749_at	0.0939	1.87E-03	3.4831493	-1.23454	3.5019345	MURC	muscle related coiled-coil protein
212721_at	0.094	1.87E-03	3.4823992	-1.23619	0.6523734	SREK1	splicing regulatory glutamic acid and lysine rich protein 1
227281_at	0.094	1.88E-03	3.4818016	-1.2375	1.6440306	SLC29A4	solute carrier family 29 member 4
221261_x_at	0.094	1.88E-03	-3.4815334	-1.23809	-2.5459227	SNORA11E///SNORA11D///MAGED4///MAGED4B	small nucleolar RNA, H/ACA box 11E///small nucleolar RNA, H/ACA box 11D///MAGE family member D4///MAGE family member D4B
229857_s_at	0.094	1.88E-03	3.4809176	-1.23945	2.3585741	KANSL1-AS1	KANSL1 antisense RNA 1
233690_at	0.094	1.88E-03	-3.4807231	-1.23988	-1.6732185
219557_s_at	0.0942	1.89E-03	-3.4794117	-1.24277	-1.1592166	NRIP3	nuclear receptor interacting protein 3
202645_s_at	0.0942	1.89E-03	-3.4791711	-1.2433	-0.8403097	MEN1	menin 1
200729_s_at	0.0942	1.89E-03	-3.4786204	-1.24451	-1.1461244	ACTR2	ARP2 actin related protein 2 homolog
1556771_a_at	0.0942	1.89E-03	-3.478612	-1.24453	-1.3670445	CNTFR-AS1	CNTFR antisense RNA 1
212969_x_at	0.0942	1.89E-03	-3.4782349	-1.24536	-0.72217	EML3	echinoderm microtubule associated protein like 3
216041_x_at	0.0942	1.90E-03	-3.477543	-1.24688	-1.2834172	GRN	granulin
209065_at	0.0942	1.90E-03	3.4772712	-1.24748	1.130856	UQCRB	ubiquinol-cytochrome c reductase binding protein
213491_x_at	0.0943	1.90E-03	-3.4762518	-1.24972	-1.1757869	RPN2	ribophorin II
229125_at	0.0943	1.90E-03	3.4762107	-1.24981	1.5734536	KANK4	KN motif and ankyrin repeat domains 4
209124_at	0.0943	1.91E-03	-3.475731	-1.25087	-1.0261414	MYD88	myeloid differentiation primary response 88
203175_at	0.0944	1.91E-03	-3.475036	-1.2524	-0.9368161	RHOG	ras homolog family member G
203442_x_at	0.0945	1.91E-03	-3.4740137	-1.25465	-0.7245021	EML3	echinoderm microtubule associated protein like 3
1569986_x_at	0.0945	1.92E-03	3.473601	-1.25556	3.4276869	TNNT3	troponin T3, fast skeletal type
1560074_at	0.0945	1.92E-03	3.4730763	-1.25671	1.2423824	PRKCA	protein kinase C alpha
228356_at	0.0945	1.92E-03	-3.4730149	-1.25685	-1.2180093	ANKRD11	ankyrin repeat domain 11
225710_at	0.0945	1.92E-03	-3.4728272	-1.25726	-0.8984451	GNB4	G protein subunit beta 4
211284_s_at	0.0947	1.93E-03	-3.4707944	-1.26173	-1.322659	GRN	granulin
218084_x_at	0.0947	1.93E-03	-3.4701545	-1.26314	-1.6770205	FXYD5	FXYD domain containing ion transport regulator 5
240427_at	0.0947	1.93E-03	3.469959	-1.26357	1.671137	LOC101929050	uncharacterized LOC101929050
203741_s_at	0.0947	1.93E-03	-3.4699393	-1.26361	-0.9892912	ADCY7	adenylate cyclase 7
223313_s_at	0.0947	1.94E-03	-3.4690857	-1.26549	-2.6465354	SNORA11E///SNORA11D///MAGED4///MAGED4B	small nucleolar RNA, H/ACA box 11E///small nucleolar RNA, H/ACA box 11D///MAGE family member D4///MAGE family member D4B
AFFX-HUMISGF3A/M97935_3_at	0.0947	1.94E-03	-3.4687231	-1.26629	-0.9540474	STAT1	signal transducer and activator of transcription 1
212730_at	0.0947	1.94E-03	3.4686167	-1.26652	2.228437	SYNM	synemin
202296_s_at	0.0947	1.94E-03	-3.4683231	-1.26717	-0.8830581	RER1	retention in endoplasmic reticulum sorting receptor 1
223023_at	0.0947	1.94E-03	-3.4681948	-1.26745	-0.8573973	BET1L	Bet1 golgi vesicular membrane trafficking protein like
232156_at	0.0947	1.94E-03	3.4681828	-1.26748	0.7085828	AP5M1	adaptor related protein complex 5 mu 1 subunit
211923_s_at	0.0947	1.94E-03	3.4679394	-1.26801	1.7821121	ZNF471	zinc finger protein 471
218087_s_at	0.0947	1.94E-03	3.4678452	-1.26822	2.1758096	SORBS1	sorbin and SH3 domain containing 1
210861_s_at	0.0947	1.95E-03	-3.4671914	-1.26966	-3.0074639	WISP3	WNT1 inducible signaling pathway protein 3
204389_at	0.0947	1.95E-03	3.4668708	-1.27036	1.291259	MAOA	monoamine oxidase A
209509_s_at	0.0947	1.95E-03	-3.4664701	-1.27124	-0.8291757	DPAGT1	dolichyl-phosphate N-acetylglucosaminephosphotransferase 1
215368_at	0.0947	1.95E-03	3.4661873	-1.27187	1.865543	NEB	nebulin
204017_at	0.0947	1.95E-03	-3.4660058	-1.27227	-1.4623118	KDELR3	KDEL endoplasmic reticulum protein retention receptor 3
211172_x_at	0.0947	1.96E-03	3.4648686	-1.27477	1.0203914	AKAP7	A-kinase anchoring protein 7
231780_at	0.0947	1.96E-03	-3.4646981	-1.27514	-1.1550051	GBGT1	globoside alpha-1,3-N-acetylgalactosaminyltransferase 1
223991_s_at	0.0947	1.96E-03	-3.4646197	-1.27531	-1.066397	GALNT2	polypeptide N-acetylgalactosaminyltransferase 2
219113_x_at	0.0947	1.96E-03	-3.4644383	-1.27571	-1.2256984	HSD17B14	hydroxysteroid 17-beta dehydrogenase 14
238191_at	0.0951	1.97E-03	3.4624245	-1.28014	1.237446	SDHC	succinate dehydrogenase complex subunit C
219161_s_at	0.0952	1.98E-03	-3.4612761	-1.28267	-0.9082156	CKLF-CMTM1///CKLF	CKLF-CMTM1 readthrough///chemokine like factor
229435_at	0.0952	1.98E-03	-3.4610972	-1.28306	-1.3266598	GLIS3	GLIS family zinc finger 3
225214_at	0.0952	1.98E-03	-3.4610037	-1.28326	-1.2900091	LOC100129034	uncharacterized LOC100129034
238047_at	0.0952	1.98E-03	3.46071	-1.28391	2.6114484	ARHGAP36	Rho GTPase activating protein 36
231527_at	0.0956	1.99E-03	3.458593	-1.28856	1.8531935	FLJ36840	uncharacterized LOC645524
212361_s_at	0.0956	1.99E-03	3.4583987	-1.28899	1.8664324	ATP2A2	ATPase sarcoplasmic/endoplasmic reticulum Ca2+ transporting 2
1554496_at	0.0957	2.00E-03	3.4567498	-1.29262	1.5476478	RAD51B	RAD51 paralog B
201011_at	0.0957	2.00E-03	-3.4560945	-1.29406	-1.0247624	RPN1	ribophorin I
207089_at	0.0957	2.00E-03	3.4559074	-1.29447	3.425267	NRAP	nebulin related anchoring protein
204780_s_at	0.0957	2.00E-03	-3.4556952	-1.29493	-1.016202	FAS	Fas cell surface death receptor
205568_at	0.0957	2.00E-03	-3.455632	-1.29507	-2.9796898	AQP9	aquaporin 9
1552791_a_at	0.0957	2.00E-03	3.4553386	-1.29572	3.3842426	TRDN	triadin
223094_s_at	0.0957	2.01E-03	-3.4550909	-1.29626	-1.6240923	ANKH	ANKH inorganic pyrophosphate transport regulator
238604_at	0.0957	2.01E-03	-3.4547351	-1.29704	-0.8588904
238075_at	0.0957	2.01E-03	-3.4545507	-1.29745	-1.0303649	CHEK1	checkpoint kinase 1
227334_at	0.0958	2.01E-03	3.4537444	-1.29922	1.0749242	USP54	ubiquitin specific peptidase 54
242131_at	0.0958	2.01E-03	3.4534357	-1.2999	0.886073	ATP6	ATP synthase F0 subunit 6
208438_s_at	0.0958	2.02E-03	-3.4527707	-1.30136	-1.7785573	FGR	FGR proto-oncogene, Src family tyrosine kinase
210346_s_at	0.0958	2.02E-03	3.452744	-1.30142	0.8311411	CLK4	CDC like kinase 4
228434_at	0.0961	2.03E-03	3.4512452	-1.30471	2.3739303	BTNL9	butyrophilin like 9
237144_at	0.0962	2.03E-03	3.4504565	-1.30644	1.5418976	LTBP3	latent transforming growth factor beta binding protein 3
230915_at	0.0963	2.03E-03	3.449527	-1.30848	3.0359671	DHRS7C	dehydrogenase/reductase 7C
211062_s_at	0.0963	2.04E-03	-3.4491959	-1.30921	-1.6367919	GPR78///CPZ	G protein-coupled receptor 78///carboxypeptidase Z
206844_at	0.0967	2.05E-03	3.4468156	-1.31444	3.4024285	FBP2	fructose-bisphosphatase 2
232353_s_at	0.0967	2.05E-03	-3.4467679	-1.31454	-1.1789513	STYXL1	serine/threonine/tyrosine interacting-like 1
200678_x_at	0.0969	2.05E-03	-3.4459074	-1.31643	-1.3304075	GRN	granulin
1554801_at	0.097	2.06E-03	3.4448495	-1.31875	1.3288926	FNDC9	fibronectin type III domain containing 9
217984_at	0.097	2.06E-03	-3.4447793	-1.31891	-1.2283757	RNASET2	ribonuclease T2
231051_at	0.0973	2.07E-03	3.4429566	-1.32291	3.1605029	MRLN	myoregulin
201695_s_at	0.0973	2.07E-03	-3.4427119	-1.32345	-1.3562385	PNP	purine nucleoside phosphorylase
201456_s_at	0.0973	2.07E-03	-3.4419985	-1.32501	-0.7419334	BUB3	BUB3, mitotic checkpoint protein
1556283_s_at	0.0973	2.07E-03	-3.4418508	-1.32534	-1.1727827	FGFR1OP2	FGFR1 oncogene partner 2
210632_s_at	0.098	2.09E-03	3.4389483	-1.33171	2.8969596	SGCA	sarcoglycan alpha
1558118_at	0.0983	2.10E-03	3.4373731	-1.33516	1.5499485	LOC100287576///DGCR5	uncharacterized LOC100287576///DiGeorge syndrome critical region gene 5 (non-protein coding)
221372_s_at	0.0984	2.10E-03	3.4364961	-1.33709	1.6660685	P2RX2	purinergic receptor P2X 2
214095_at	0.0985	2.11E-03	-3.4354132	-1.33946	-1.7871827	SHMT2	serine hydroxymethyltransferase 2
227484_at	0.0985	2.11E-03	-3.4352661	-1.33979	-0.9735857	SRGAP1	SLIT-ROBO Rho GTPase activating protein 1
225548_at	0.0985	2.11E-03	3.4349807	-1.34041	1.561221	SHROOM3	shroom family member 3
225387_at	0.0987	2.11E-03	-3.4339422	-1.34269	-1.4365152	TSPAN5	tetraspanin 5
226450_at	0.0988	2.12E-03	3.4332049	-1.34431	0.7440483	INSR	insulin receptor
204332_s_at	0.0988	2.12E-03	-3.4324893	-1.34588	-0.920564	AGA	aspartylglucosaminidase
213808_at	0.0988	2.12E-03	3.4321623	-1.34659	1.9406782	ADAM23	ADAM metallopeptidase domain 23
204533_at	0.0988	2.12E-03	-3.4321111	-1.34671	-2.4266954	CXCL10	C-X-C motif chemokine ligand 10
224929_at	0.0991	2.13E-03	-3.430457	-1.35033	-0.9045456	TMEM173	transmembrane protein 173
225999_at	0.0992	2.14E-03	3.4294413	-1.35256	0.9801098	RIMKLB	ribosomal modification protein rimK like family member B
209596_at	0.0992	2.14E-03	-3.4293868	-1.35268	-0.9436458	MXRA5	matrix remodeling associated 5
204483_at	0.0992	2.14E-03	3.428702	-1.35418	3.7082281	ENO3	enolase 3
1560250_s_at	0.0992	2.14E-03	-3.4285636	-1.35449	-1.509523	LOC284242	uncharacterized LOC284242
203755_at	0.0992	2.14E-03	-3.4283478	-1.35496	-1.8715747	BUB1B	BUB1 mitotic checkpoint serine/threonine kinase B
212328_at	0.0993	2.15E-03	3.4275818	-1.35664	2.1103041	LIMCH1	LIM and calponin homology domains 1
222416_at	0.0994	2.15E-03	-3.4268751	-1.35819	-1.4245488	ALDH18A1	aldehyde dehydrogenase 18 family member A1
203514_at	0.0996	2.16E-03	-3.4256293	-1.36092	-0.752869	MAP3K3	mitogen-activated protein kinase kinase kinase 3
227532_at	0.0996	2.16E-03	3.4253876	-1.36145	3.1912216	LRRC39	leucine rich repeat containing 39
228749_at	0.0996	2.16E-03	3.4250347	-1.36222	1.0597323	ZDBF2	zinc finger DBF-type containing 2
233985_x_at	0.0996	2.16E-03	3.424971	-1.36236	1.837804	PPP1R9A	protein phosphatase 1 regulatory subunit 9A
224710_at	0.0996	2.16E-03	-3.4245322	-1.36332	-1.0481917	NARR///RAB34	nine-amino acid residue-repeats///RAB34, member RAS oncogene family
209156_s_at	0.0996	2.17E-03	-3.4242011	-1.36405	-1.4902284	COL6A2	collagen type VI alpha 2 chain
1553663_a_at	0.0998	2.17E-03	3.4230138	-1.36665	1.5649794	NPB	neuropeptide B
222385_x_at	0.0998	2.17E-03	-3.4226364	-1.36748	-2.031578	SEC61A1	Sec61 translocon alpha 1 subunit
201069_at	0.0998	2.18E-03	-3.4224349	-1.36792	-1.1395715	MMP2	matrix metallopeptidase 2
235261_at	0.0998	2.18E-03	3.4219454	-1.36899	3.6060814	UNC45B	unc-45 myosin chaperone B
236264_at	0.0998	2.18E-03	3.4215663	-1.36982	2.6726619	ADGRL3	adhesion G protein-coupled receptor L3
209396_s_at	0.0999	2.19E-03	-3.4206592	-1.37181	-2.7086854	CHI3L1	chitinase 3 like 1
221420_at	0.0999	2.19E-03	3.4205425	-1.37206	1.9503685
201900_s_at	0.0999	2.19E-03	-3.4200874	-1.37306	-1.154093	AKR1A1	aldo-keto reductase family 1 member A1
1555275_a_at	0.0999	2.19E-03	-3.4193496	-1.37468	-2.1041652	KLHL6	kelch like family member 6
206241_at	0.0999	2.19E-03	3.4192254	-1.37495	1.407994	KPNA5	karyopherin subunit alpha 5
224352_s_at	0.0999	2.20E-03	3.4185229	-1.37649	1.4853526	CFL2	cofilin 2
201372_s_at	0.0999	2.20E-03	3.4182339	-1.37712	1.1489173	CUL3	cullin 3
210078_s_at	0.0999	2.20E-03	3.41701	-1.3798	1.5818252	KCNAB1	potassium voltage-gated channel subfamily A member regulatory beta subunit 1
228570_at	0.0999	2.21E-03	-3.4166475	-1.3806	-1.7067312	BTBD11	BTB domain containing 11
202329_at	0.0999	2.21E-03	-3.4166123	-1.38067	-1.2182555	CSK	c-src tyrosine kinase
204737_s_at	0.0999	2.21E-03	3.4165968	-1.38071	5.0596894	MYH7///MYH6	myosin, heavy chain 7, cardiac muscle, beta///myosin heavy chain 6
1566253_at	0.0999	2.21E-03	3.4163796	-1.38118	2.031167	SH3GL1P2///SH3GL1P1	SH3 domain containing GRB2 like 1, endophilin A2 pseudogene 2///SH3 domain containing GRB2 like 1, endophilin A2 pseudogene 1
235548_at	0.0999	2.21E-03	-3.4157819	-1.38249	-3.1524514	APCDD1L	APC down-regulated 1 like
241073_at	0.0999	2.21E-03	3.4153241	-1.3835	2.0540824
224917_at	0.0999	2.21E-03	-3.4152326	-1.3837	-1.5793215	MIR21///VMP1	microRNA 21///vacuole membrane protein 1
227506_at	0.0999	2.22E-03	3.4150275	-1.38414	2.1741605	SLC16A9	solute carrier family 16 member 9
218647_s_at	0.0999	2.22E-03	-3.4148151	-1.38461	-0.8874968	YRDC	yrdC N6-threonylcarbamoyltransferase domain containing
236289_at	0.0999	2.22E-03	3.414746	-1.38476	1.9081555	LOC100506563	uncharacterized LOC100506563
241764_at	0.0999	2.22E-03	3.4146793	-1.38491	2.4522236
230355_at	0.0999	2.22E-03	3.4142681	-1.38581	1.0723606	SEPT7P2	septin 7 pseudogene 2
205356_at	0.0999	2.22E-03	3.4139675	-1.38647	1.9876687	USP13	ubiquitin specific peptidase 13 (isopeptidase T-3)
225282_at	0.1001	2.23E-03	-3.4131541	-1.38825	-1.3587001	SMAP2	small ArfGAP2
214764_at	0.1003	2.23E-03	3.4116171	-1.39161	0.9029152	RRP15	ribosomal RNA processing 15 homolog
204719_at	0.1003	2.24E-03	3.4110013	-1.39296	2.8422391	ABCA8	ATP binding cassette subfamily A member 8
219763_at	0.1003	2.24E-03	-3.4108783	-1.39323	-1.5624235	DENND1A	DENN domain containing 1A
204163_at	0.1003	2.24E-03	-3.4107478	-1.39352	-1.3855612	EMILIN1	elastin microfibril interfacer 1
204774_at	0.1005	2.24E-03	-3.4098212	-1.39554	-1.6619431	EVI2A	ecotropic viral integration site 2A
238238_at	0.1005	2.25E-03	3.4093025	-1.39668	1.7617424
213007_at	0.1005	2.25E-03	-3.4089705	-1.39741	-1.0039617	FANCI	Fanconi anemia complementation group I
1555745_a_at	0.1005	2.25E-03	-3.4089198	-1.39752	-1.8597907	LYZ	lysozyme
215695_s_at	0.1005	2.25E-03	3.4081486	-1.3992	3.6719084	GYG2	glycogenin 2
239088_at	0.1005	2.25E-03	3.4080599	-1.3994	1.3920024
236352_at	0.1005	2.26E-03	3.4071313	-1.40143	2.2676771	VGLL2	vestigial like family member 2
235291_s_at	0.1005	2.26E-03	-3.4071284	-1.40144	-1.8465831	FLJ32255	uncharacterized LOC643977
33304_at	0.1005	2.26E-03	-3.4070467	-1.40162	-2.7509742	ISG20	interferon stimulated exonuclease gene 20
201483_s_at	0.1007	2.27E-03	-3.4055206	-1.40495	-0.9366444	SUPT4H1	SPT4 homolog, DSIF elongation factor subunit
224093_at	0.1007	2.27E-03	3.4044417	-1.40732	2.0656338	IFNK	interferon kappa
234012_at	0.1007	2.28E-03	3.4041706	-1.40791	1.1347083
212489_at	0.1007	2.28E-03	-3.4040161	-1.40825	-1.8374185	COL5A1	collagen type V alpha 1 chain
1561870_at	0.1007	2.28E-03	3.4039057	-1.40849	1.6700518
226218_at	0.1007	2.28E-03	-3.403055	-1.41035	-2.6799383	IL7R	interleukin 7 receptor
239225_at	0.1007	2.28E-03	-3.4029963	-1.41048	-0.8593465
233057_at	0.1007	2.28E-03	3.4027237	-1.41107	1.2257432	HSPB8	heat shock protein family B (small) member 8
219102_at	0.1007	2.28E-03	-3.4027088	-1.41111	-1.3787143	RCN3	reticulocalbin 3
213129_s_at	0.1007	2.28E-03	3.4026948	-1.41114	0.807262	LOC101060817///GCSH	glycine cleavage system H protein, mitochondrial-like///glycine cleavage system protein H
227558_at	0.1007	2.29E-03	-3.4017763	-1.41315	-1.2276872	CBX4	chromobox 4
201433_s_at	0.1007	2.29E-03	-3.4013668	-1.41404	-0.8243344	PTDSS1	phosphatidylserine synthase 1
220246_at	0.1007	2.30E-03	-3.4007777	-1.41533	-1.9049759	CAMK1D	calcium/calmodulin dependent protein kinase ID
210012_s_at	0.1007	2.30E-03	-3.4005739	-1.41578	-1.8606273	EWSR1	EWS RNA binding protein 1
241967_at	0.1007	2.30E-03	3.4005391	-1.41585	2.1051961
1553074_at	0.1007	2.30E-03	3.4002177	-1.41656	2.2784283	ASB11	ankyrin repeat and SOCS box containing 11
240086_at	0.1007	2.30E-03	3.4000953	-1.41682	2.0137858	VPS36	vacuolar protein sorting 36 homolog
218620_s_at	0.1007	2.30E-03	-3.399327	-1.4185	-1.1220865	HEMK1	HemK methyltransferase family member 1
1568877_a_at	0.1007	2.30E-03	-3.3992711	-1.41863	-1.1429764	ACBD5	acyl-CoA binding domain containing 5
211982_x_at	0.1007	2.30E-03	-3.3991655	-1.41886	-0.7942099	XPO6	exportin 6
201792_at	0.1007	2.31E-03	-3.3987344	-1.4198	-1.6848064	AEBP1	AE binding protein 1
209612_s_at	0.1007	2.31E-03	3.3981756	-1.42102	4.6949896	ADH1B	alcohol dehydrogenase 1B (class I), beta polypeptide
218980_at	0.1007	2.31E-03	3.398127	-1.42113	2.134831	FHOD3	formin homology 2 domain containing 3
211924_s_at	0.1007	2.31E-03	-3.397913	-1.4216	-2.2867626	PLAUR	plasminogen activator, urokinase receptor
228415_at	0.1007	2.31E-03	-3.3978082	-1.42182	-1.4709508	AP1S2	adaptor related protein complex 1 sigma 2 subunit
207254_at	0.1007	2.31E-03	3.3976772	-1.42211	1.2933748	SLC15A1	solute carrier family 15 member 1
1559977_a_at	0.1007	2.31E-03	3.3974629	-1.42258	1.3050015	SLC25A34	solute carrier family 25 member 34
218865_at	0.1007	2.32E-03	3.3968022	-1.42402	2.8984933	Mar-01	mitochondrial amidoxime reducing component 1
222218_s_at	0.1007	2.32E-03	-3.3965013	-1.42468	-1.0195606	PILRA	paired immunoglobin like type 2 receptor alpha
228234_at	0.1007	2.32E-03	-3.3961698	-1.42541	-0.877437	TMED7-TICAM2///TICAM2	TMED7-TICAM2 readthrough///toll like receptor adaptor molecule 2
202479_s_at	0.1007	2.32E-03	-3.3961252	-1.4255	-1.3474322	TRIB2	tribbles pseudokinase 2
205214_at	0.1008	2.33E-03	-3.3955841	-1.42669	-1.166516	STK17B	serine/threonine kinase 17b
225623_at	0.1008	2.33E-03	3.3951301	-1.42768	1.4932029	CIPC	CLOCK interacting pacemaker
218358_at	0.101	2.33E-03	-3.3940482	-1.43004	-1.5693726	CRELD2	cysteine rich with EGF like domains 2
227433_at	0.101	2.34E-03	3.3938482	-1.43048	0.9393683	USF3	upstream transcription factor family member 3
202859_x_at	0.101	2.34E-03	-3.3933389	-1.43159	-2.6068436	CXCL8	C-X-C motif chemokine ligand 8
211588_s_at	0.101	2.34E-03	3.3932168	-1.43186	1.6222313	PML	promyelocytic leukemia
221730_at	0.101	2.34E-03	-3.3929083	-1.43254	-1.6996735	COL5A2	collagen type V alpha 2 chain
209555_s_at	0.1012	2.35E-03	3.391588	-1.43542	1.9395963	CD36	CD36 molecule
219008_at	0.1012	2.35E-03	-3.3913626	-1.43591	-1.2515499	LDAH	lipid droplet associated hydrolase
235118_at	0.1012	2.35E-03	3.3911691	-1.43634	2.6310925	CADM2	cell adhesion molecule 2
209631_s_at	0.1012	2.35E-03	3.3908702	-1.43699	2.4031002	SEL1L2///GPR37	SEL1L2 ERAD E3 ligase adaptor subunit///G protein-coupled receptor 37
222471_s_at	0.1012	2.35E-03	3.3905521	-1.43768	1.2228241	KCMF1	potassium channel modulatory factor 1
227315_x_at	0.1012	2.36E-03	3.3901567	-1.43855	1.2462541	PROSC	proline synthetase cotranscribed homolog (bacterial)
226096_at	0.1012	2.36E-03	3.3898245	-1.43927	3.2028406	FNDC5	fibronectin type III domain containing 5
210517_s_at	0.1012	2.36E-03	3.3896182	-1.43973	1.6015218	AKAP12	A-kinase anchoring protein 12
235005_at	0.1012	2.36E-03	3.3891873	-1.44067	0.848968	DIS3L	DIS3 like exosome 3'-5' exoribonuclease
208097_s_at	0.1017	2.38E-03	-3.3867474	-1.446	-0.9599681	TMX1	thioredoxin related transmembrane protein 1
237587_at	0.1017	2.38E-03	3.386648	-1.44621	1.6559181
200742_s_at	0.1017	2.38E-03	-3.3861543	-1.44729	-1.2076774	TPP1	tripeptidyl peptidase 1
224498_x_at	0.1023	2.40E-03	3.3834622	-1.45317	1.3992287	AXIN2	axin 2
202242_at	0.1023	2.40E-03	3.3828934	-1.45441	2.2247609	TSPAN7	tetraspanin 7
206657_s_at	0.1023	2.40E-03	3.382573	-1.45511	2.294201	MYOD1	myogenic differentiation 1
228167_at	0.1023	2.40E-03	-3.3821359	-1.45607	-1.5473054	KLHL6	kelch like family member 6
219091_s_at	0.1023	2.40E-03	3.3819876	-1.45639	0.9716333	MMRN2	multimerin 2
1558648_at	0.1023	2.41E-03	3.3818206	-1.45676	1.0042073	C15orf57	chromosome 15 open reading frame 57
1554044_a_at	0.1024	2.41E-03	3.3814168	-1.45764	1.8820736	MRAP	melanocortin 2 receptor accessory protein
201540_at	0.1024	2.41E-03	3.3810872	-1.45836	1.1520162	FHL1	four and a half LIM domains 1
234051_at	0.1024	2.41E-03	-3.3807401	-1.45912	-1.5063227
1561926_at	0.1026	2.42E-03	3.3797323	-1.46132	2.2748025
212094_at	0.1029	2.43E-03	3.3779451	-1.46522	1.0717683	PEG10	paternally expressed 10
226182_s_at	0.1029	2.43E-03	3.3772915	-1.46664	1.3065123	WISP3	WNT1 inducible signaling pathway protein 3
201974_s_at	0.1029	2.43E-03	3.3769882	-1.46731	0.9824629	CCZ1	CCZ1 homolog, vacuolar protein trafficking and biogenesis associated
214320_x_at	0.1029	2.44E-03	3.3767436	-1.46784	1.657448	CYP2A6	cytochrome P450 family 2 subfamily A member 6
211593_s_at	0.1029	2.44E-03	3.3767367	-1.46785	0.906849	MAST2	microtubule associated serine/threonine kinase 2
226651_at	0.103	2.44E-03	3.3759616	-1.46955	1.2108246	HOMER1	homer scaffolding protein 1
225849_s_at	0.103	2.44E-03	-3.3757223	-1.47007	-0.9224356	SFT2D1	SFT2 domain containing 1
203362_s_at	0.1031	2.45E-03	-3.3750366	-1.47156	-1.0088527	MAD2L1	MAD2 mitotic arrest deficient-like 1 (yeast)
1554983_at	0.1031	2.45E-03	3.374605	-1.47251	1.5505269	LINC00317	long intergenic non-protein coding RNA 317
1555266_a_at	0.1034	2.46E-03	3.3732146	-1.47554	1.3231334	ASXL2	additional sex combs like 2, transcriptional regulator
205174_s_at	0.1037	2.47E-03	-3.371614	-1.47903	-1.354971	QPCT	glutaminyl-peptide cyclotransferase
203379_at	0.1043	2.48E-03	-3.3688035	-1.48516	-1.052315	RPS6KA1	ribosomal protein S6 kinase A1
243976_at	0.1043	2.48E-03	3.3687744	-1.48522	1.0270827	RNF115	ring finger protein 115
215559_at	0.1045	2.49E-03	3.3677678	-1.48742	2.3374224	LOC101930322///ABCC6	multidrug resistance-associated protein 6-like///ATP binding cassette subfamily C member 6
217609_at	0.1045	2.50E-03	-3.3664381	-1.49032	-1.0070549	RPL13P5///LRRC23	ribosomal protein L13 pseudogene 5///leucine rich repeat containing 23
1562865_at	0.1045	2.50E-03	3.3664105	-1.49038	1.8480851
201412_at	0.1045	2.50E-03	-3.3661045	-1.49105	-0.9182348	LRP10	LDL receptor related protein 10
201661_s_at	0.1045	2.51E-03	3.3652034	-1.49301	0.7823203	ACSL3	acyl-CoA synthetase long-chain family member 3
216244_at	0.1045	2.51E-03	3.3642797	-1.49502	1.6410867	IL1RN	interleukin 1 receptor antagonist
1557545_s_at	0.1045	2.51E-03	3.3639544	-1.49573	2.245924	RNF165	ring finger protein 165
229312_s_at	0.1045	2.52E-03	3.3637239	-1.49624	1.3599719	GKAP1	G kinase anchoring protein 1
205766_at	0.1045	2.52E-03	3.3633764	-1.49699	3.1024118	TCAP	titin-cap
1553832_at	0.1045	2.52E-03	3.3628408	-1.49816	1.11135	LINC00315	long intergenic non-protein coding RNA 315
217177_s_at	0.1045	2.52E-03	3.3628245	-1.4982	0.8713179	PTPRB	protein tyrosine phosphatase, receptor type B
1569111_at	0.1045	2.52E-03	3.3628064	-1.49824	1.618558	SOX13	SRY-box 13
231612_at	0.1045	2.52E-03	3.3627982	-1.49825	2.292873	CABS1	calcium binding protein, spermatid associated 1
212420_at	0.1045	2.52E-03	-3.3623668	-1.49919	-1.1298697	ELF1	E74 like ETS transcription factor 1
208890_s_at	0.1045	2.53E-03	-3.3619981	-1.5	-1.1178016	PLXNB2	plexin B2
204712_at	0.1045	2.53E-03	3.3617668	-1.5005	2.4049759	WIF1	WNT inhibitory factor 1
1564945_at	0.1045	2.53E-03	3.3614916	-1.5011	1.872517	TBX20	T-box 20
223487_x_at	0.1045	2.53E-03	-3.3614241	-1.50125	-1.6717537	GNB4	G protein subunit beta 4
201496_x_at	0.1045	2.53E-03	3.3613776	-1.50135	1.6492289	MYH11	myosin heavy chain 11
202238_s_at	0.1045	2.53E-03	-3.3612501	-1.50163	-1.489441	LOC101928916///NNMT	uncharacterized LOC101928916///nicotinamide N-methyltransferase
223113_at	0.1045	2.53E-03	-3.3607699	-1.50267	-0.8301996	TMEM138	transmembrane protein 138
217183_at	0.1045	2.54E-03	3.3604798	-1.50331	1.506226	SPC24	SPC24, NDC80 kinetochore complex component
216178_x_at	0.1045	2.54E-03	3.3595561	-1.50532	1.4133951	ITGB1	integrin subunit beta 1
202888_s_at	0.1045	2.54E-03	-3.3594496	-1.50555	-1.625493	ANPEP	alanyl aminopeptidase, membrane
204475_at	0.1045	2.54E-03	-3.359227	-1.50604	-4.2936804	MMP1	matrix metallopeptidase 1
1562321_at	0.1045	2.54E-03	3.3591234	-1.50626	1.9932884	PDK4	pyruvate dehydrogenase kinase 4
207981_s_at	0.1045	2.55E-03	3.3587431	-1.50709	3.1788656	ESRRG	estrogen related receptor gamma
218970_s_at	0.1045	2.55E-03	3.3587387	-1.5071	1.5284568	CUTC	cutC copper transporter
1565934_at	0.1045	2.55E-03	3.3581443	-1.50839	2.3308615	ZGRF1	zinc finger GRF-type containing 1
203927_at	0.1045	2.55E-03	-3.3577085	-1.50934	-1.2366687	NFKBIE	NFKB inhibitor epsilon
203052_at	0.1045	2.55E-03	-3.3576916	-1.50938	-1.5081068	C2	complement component 2
1568977_at	0.1045	2.55E-03	3.3576045	-1.50957	1.2374586	RNASET2	ribonuclease T2
220161_s_at	0.1045	2.55E-03	3.3575803	-1.50962	1.8650163	EPB41L4B	erythrocyte membrane protein band 4.1 like 4B
209606_at	0.1045	2.56E-03	-3.3574371	-1.50994	-1.9984249	CYTIP	cytohesin 1 interacting protein
210314_x_at	0.1045	2.56E-03	-3.3573694	-1.51008	-1.5223897	TNFSF13	tumor necrosis factor superfamily member 13
220153_at	0.1045	2.56E-03	-3.3571533	-1.51055	-1.4661258	ENTPD7	ectonucleoside triphosphate diphosphohydrolase 7
211656_x_at	0.1046	2.56E-03	-3.3559955	-1.51308	-2.283624	LOC101060835///HLA-DQB1	HLA class II histocompatibility antigen, DQ beta 1 chain-like///major histocompatibility complex, class II, DQ beta 1
206420_at	0.1046	2.56E-03	-3.3559797	-1.51311	-1.3172947	IGSF6	immunoglobulin superfamily member 6
1559867_at	0.1046	2.57E-03	3.355734	-1.51365	2.3477358
220415_at	0.1048	2.57E-03	3.3547874	-1.51571	2.618309	FPGT-TNNI3K///TNNI3K	FPGT-TNNI3K readthrough///TNNI3 interacting kinase
202644_s_at	0.1048	2.57E-03	-3.3545417	-1.51624	-1.0321837	TNFAIP3	TNF alpha induced protein 3
1554899_s_at	0.105	2.58E-03	-3.3531255	-1.51933	-1.6717101	FCER1G	Fc fragment of IgE receptor Ig
213486_at	0.105	2.58E-03	3.3529597	-1.51969	1.9726187	COPG2IT1	COPG2 imprinted transcript 1 (non-protein coding)
217948_at	0.1055	2.60E-03	-3.3506296	-1.52476	-1.4044019	FAM127B	family with sequence similarity 127 member B
235352_at	0.1061	2.62E-03	-3.3479243	-1.53065	-1.2110352	MR1	major histocompatibility complex, class I-related
214830_at	0.1061	2.62E-03	-3.3477845	-1.53095	-1.0882662	SLC38A6	solute carrier family 38 member 6
219867_at	0.1065	2.63E-03	3.3455814	-1.53575	1.9408802	CHODL	chondrolectin
218204_s_at	0.1065	2.63E-03	3.3455367	-1.53585	1.4992688	FYCO1	FYVE and coiled-coil domain containing 1
238204_at	0.1065	2.63E-03	3.3450427	-1.53692	1.724607
231050_at	0.1065	2.64E-03	3.3439046	-1.5394	1.5633988	HRASLS5	HRAS like suppressor family member 5
236113_at	0.1065	2.64E-03	-3.3436265	-1.54	-1.9561997
233010_at	0.1065	2.64E-03	3.3434952	-1.54029	1.0702545
209497_s_at	0.1065	2.65E-03	-3.3433766	-1.54055	-1.3525984	RBM4B	RNA binding motif protein 4B
209763_at	0.1065	2.65E-03	3.3430316	-1.5413	2.811493	CHRDL1	chordin like 1
219746_at	0.1065	2.65E-03	3.3429861	-1.5414	1.0664655	DPF3	double PHD fingers 3
244050_at	0.1065	2.65E-03	-3.3423411	-1.5428	-1.1127231	HACD4	3-hydroxyacyl-CoA dehydratase 4
1568821_at	0.1065	2.65E-03	3.3422246	-1.54305	1.7835232	TTC23	tetratricopeptide repeat domain 23
204122_at	0.1065	2.66E-03	-3.3419414	-1.54367	-1.6205188	TYROBP	TYRO protein tyrosine kinase binding protein
212095_s_at	0.1065	2.66E-03	3.3419223	-1.54371	1.6663433	MTUS1	microtubule associated tumor suppressor 1
236576_at	0.1065	2.66E-03	3.3418725	-1.54382	3.202091	CTNNA3	catenin alpha 3
202671_s_at	0.1065	2.66E-03	-3.3415456	-1.54453	-1.4539625	PDXK	pyridoxal (pyridoxine, vitamin B6) kinase
210170_at	0.1065	2.66E-03	3.3414679	-1.5447	2.5651468	PDLIM3	PDZ and LIM domain 3
215871_at	0.1067	2.66E-03	3.3405467	-1.5467	1.706655	PLA2G5	phospholipase A2 group V
239185_at	0.1067	2.67E-03	3.3397747	-1.54838	1.6553523	ABCA9	ATP binding cassette subfamily A member 9
1553243_at	0.1067	2.67E-03	3.3397069	-1.54853	1.4659167	ITIH5	inter-alpha-trypsin inhibitor heavy chain family member 5
217326_x_at	0.1067	2.67E-03	-3.3396519	-1.54865	-1.8716716	IL23A///TRBV19	interleukin 23 subunit alpha///T cell receptor beta variable 19
227628_at	0.1067	2.67E-03	-3.3394496	-1.54909	-1.5029571	GPX8	glutathione peroxidase 8 (putative)
1554364_at	0.1067	2.67E-03	-3.3389339	-1.55021	-2.0081039	PPP2R5C	protein phosphatase 2 regulatory subunit B'gamma
201261_x_at	0.1067	2.68E-03	-3.3386451	-1.55084	-1.5142785	BGN	biglycan
242032_at	0.1067	2.68E-03	3.3384443	-1.55127	0.9253858	KIDINS220	kinase D-interacting substrate 220kDa
1554049_s_at	0.1067	2.68E-03	-3.338322	-1.55154	-1.6533788	DCAF8	DDB1 and CUL4 associated factor 8
215283_at	0.1069	2.69E-03	3.3369849	-1.55445	0.6700465	LINC00667	long intergenic non-protein coding RNA 667
222291_at	0.107	2.69E-03	3.3362089	-1.55613	1.1376784	FAM149A	family with sequence similarity 149 member A
204570_at	0.107	2.69E-03	3.3359127	-1.55678	1.7994928	COX7A1	cytochrome c oxidase subunit 7A1
203632_s_at	0.107	2.70E-03	3.3356824	-1.55728	1.3455191	GPRC5B	G protein-coupled receptor class C group 5 member B
212488_at	0.107	2.70E-03	-3.3350112	-1.55874	-1.7266842	COL5A1	collagen type V alpha 1 chain
224836_at	0.107	2.70E-03	3.3348651	-1.55906	0.7735312	TP53INP2	tumor protein p53 inducible nuclear protein 2
207173_x_at	0.107	2.70E-03	-3.334785	-1.55923	-1.3768481	CDH11	cadherin 11
223385_at	0.1071	2.71E-03	-3.3341217	-1.56067	-1.5444451	CYP2S1	cytochrome P450 family 2 subfamily S member 1
226228_at	0.1071	2.71E-03	3.3332585	-1.56255	4.277814	AQP4	aquaporin 4
229854_at	0.1071	2.72E-03	3.3328844	-1.56336	2.5048133	OBSCN	obscurin, cytoskeletal calmodulin and titin-interacting RhoGEF
230069_at	0.1071	2.72E-03	-3.3328286	-1.56348	-1.5226008	SFXN1	sideroflexin 1
227346_at	0.1071	2.72E-03	-3.3327241	-1.56371	-1.6858646	IKZF1	IKAROS family zinc finger 1
1552519_at	0.1071	2.72E-03	3.3323108	-1.56461	2.0232185	ACVR1C	activin A receptor type 1C
227859_at	0.1071	2.72E-03	3.3322108	-1.56483	0.8143692	DNAJC27	DnaJ heat shock protein family (Hsp40) member C27
200728_at	0.1071	2.72E-03	-3.3321153	-1.56503	-0.7696746	ACTR2	ARP2 actin related protein 2 homolog
225284_at	0.1072	2.72E-03	-3.3314239	-1.56654	-0.830628	DNAJC3	DnaJ heat shock protein family (Hsp40) member C3
217362_x_at	0.1072	2.73E-03	-3.331109	-1.56722	-1.5111526	HLA-DRB6	major histocompatibility complex, class II, DR beta 6 (pseudogene)
208103_s_at	0.1072	2.73E-03	-3.3308499	-1.56778	-0.7644786	ANP32E	acidic nuclear phosphoprotein 32 family member E
214975_s_at	0.1074	2.74E-03	3.3298788	-1.56989	1.7873808	MTMR1	myotubularin related protein 1
244251_at	0.1075	2.74E-03	-3.3292747	-1.5712	-1.5234122	LCP2	lymphocyte cytosolic protein 2
229215_at	0.1077	2.75E-03	-3.3282707	-1.57339	-1.8390351	ASCL2	achaete-scute family bHLH transcription factor 2
244834_at	0.1077	2.75E-03	-3.3276659	-1.5747	-1.4261885	RSG1	REM2 and RAB like small GTPase 1
226925_at	0.1077	2.75E-03	-3.3273483	-1.57539	-1.1997529	PXYLP1	2-phosphoxylose phosphatase 1
1560576_at	0.1077	2.75E-03	3.3269807	-1.57619	1.6437124	LOC101928845	uncharacterized LOC101928845
217281_x_at	0.1077	2.76E-03	-3.3268018	-1.57658	-3.8026874	LOC102725526///IGHV4-31///IGHM///IGHG3///IGHG2///IGHG1///IGHA2///IGHA1///IGH	uncharacterized LOC102725526///immunoglobulin heavy variable 4-31///immunoglobulin heavy constant mu///immunoglobulin heavy constant gamma 3 (G3m marker)///immunoglobulin heavy constant gamma 2 (G2m marker)///immunoglobulin heavy constant gamma 1 (G1m marker)///immunoglobulin heavy constant alpha 2 (A2m marker)///immunoglobulin heavy constant alpha 1///immunoglobulin heavy locus
223349_s_at	0.1077	2.76E-03	3.3262553	-1.57776	1.589849	BOK	BOK, BCL2 family apoptosis regulator
237244_at	0.1077	2.76E-03	3.3261572	-1.57798	2.6529077	C10orf71-AS1	C10orf71 antisense RNA 1
201859_at	0.1077	2.76E-03	-3.3260554	-1.5782	-1.3225204	SRGN	serglycin
218432_at	0.1077	2.76E-03	3.3258512	-1.57864	1.1700948	FBXO3	F-box protein 3
237802_at	0.1077	2.77E-03	3.3254404	-1.57953	2.1780555	XKR4	XK related 4
214430_at	0.1077	2.77E-03	-3.3249078	-1.58069	-0.939962	GLA	galactosidase alpha
202281_at	0.1077	2.77E-03	-3.3248475	-1.58082	-1.0651464	GAK	cyclin G associated kinase
235814_at	0.1077	2.77E-03	3.324752	-1.58103	1.9036851
224885_s_at	0.1077	2.77E-03	-3.3245869	-1.58139	-1.0513174	KRTCAP2	keratinocyte associated protein 2
221167_s_at	0.1078	2.78E-03	3.3236548	-1.58341	1.9640721	CCDC70	coiled-coil domain containing 70
1556724_at	0.1078	2.78E-03	3.3235526	-1.58363	1.4970442	LOC100288490	uncharacterized LOC100288490
237515_at	0.1078	2.78E-03	3.3231923	-1.58442	2.4087453	TMEM56	transmembrane protein 56
1558322_a_at	0.1078	2.78E-03	3.3229118	-1.58503	2.2418584	PAQR9	progestin and adipoQ receptor family member 9
244362_at	0.1081	2.79E-03	3.3214001	-1.58831	1.2440945
229455_at	0.1081	2.80E-03	3.3211152	-1.58893	1.2212649	LOC102723694	uncharacterized LOC102723694
208091_s_at	0.1083	2.80E-03	-3.3201362	-1.59105	-0.7952787	VOPP1	vesicular, overexpressed in cancer, prosurvival protein 1
221600_s_at	0.1083	2.81E-03	3.3194235	-1.5926	1.1805631	AAMDC	adipogenesis associated Mth938 domain containing
214437_s_at	0.1083	2.81E-03	-3.3193685	-1.59272	-1.9492821	SHMT2	serine hydroxymethyltransferase 2
218151_x_at	0.1083	2.81E-03	-3.3192551	-1.59296	-0.9690453	SLC52A2	solute carrier family 52 member 2
226388_at	0.1084	2.81E-03	3.3185086	-1.59458	1.7107553	TCEA3	transcription elongation factor A3
235733_at	0.1086	2.82E-03	-3.3169805	-1.5979	-1.0556531	GXYLT2	glucoside xylosyltransferase 2
208812_x_at	0.1086	2.82E-03	-3.3169271	-1.59802	-0.9455966	HLA-C	major histocompatibility complex, class I, C
233723_at	0.1086	2.83E-03	3.31663	-1.59866	1.7382916
226459_at	0.1086	2.83E-03	-3.3164231	-1.59911	-1.3897008	PIK3AP1	phosphoinositide-3-kinase adaptor protein 1
229128_s_at	0.1086	2.83E-03	3.3161702	-1.59966	0.7786581	ANP32E	acidic nuclear phosphoprotein 32 family member E
1562890_at	0.1086	2.83E-03	3.3160091	-1.60001	1.697819
1556579_s_at	0.1088	2.84E-03	3.3146434	-1.60297	2.1597063	IGSF10	immunoglobulin superfamily member 10
202679_at	0.1088	2.84E-03	-3.3146082	-1.60305	-1.1050408	NPC1	NPC intracellular cholesterol transporter 1
237015_at	0.1088	2.84E-03	3.314457	-1.60338	1.3002742	LOC105371352	uncharacterized LOC105371352
221285_at	0.109	2.85E-03	3.3132735	-1.60594	1.1697855	ST8SIA2	ST8 alpha-N-acetyl-neuraminide alpha-2,8-sialyltransferase 2
212685_s_at	0.109	2.85E-03	-3.3132074	-1.60609	-0.824286	TBL2	transducin (beta)-like 2
203369_x_at	0.109	2.85E-03	3.3128477	-1.60687	2.3434124	PDLIM7	PDZ and LIM domain 7
221571_at	0.109	2.85E-03	-3.3127948	-1.60698	-0.7581502	TRAF3	TNF receptor associated factor 3
202702_at	0.1091	2.86E-03	-3.311945	-1.60882	-0.8473267	TRIM26	tripartite motif containing 26
231966_at	0.1091	2.86E-03	3.3118923	-1.60894	2.2057059	PPP1R9A	protein phosphatase 1 regulatory subunit 9A
228411_at	0.1091	2.86E-03	3.3113434	-1.61013	1.1146246	PARD3B	par-3 family cell polarity regulator beta
227497_at	0.1092	2.87E-03	3.3109614	-1.61096	1.6380431	SOX6	SRY-box 6
228347_at	0.1093	2.87E-03	3.3102172	-1.61257	1.326489	SIX1	SIX homeobox 1
226452_at	0.1094	2.88E-03	-3.3091602	-1.61486	-1.6305453	PDK1	pyruvate dehydrogenase kinase 1
228834_at	0.1094	2.88E-03	3.3090702	-1.61506	1.2488534	TOB1	transducer of ERBB2, 1
212741_at	0.1095	2.88E-03	3.3083795	-1.61656	1.8540519	MAOA	monoamine oxidase A
217506_at	0.1095	2.89E-03	3.3080585	-1.61725	1.0276768
215103_at	0.1095	2.89E-03	3.3073522	-1.61878	1.7271415	CYP2C18	cytochrome P450 family 2 subfamily C member 18
1553301_a_at	0.1095	2.89E-03	3.3070071	-1.61953	1.5472759	TMEM182	transmembrane protein 182
239670_at	0.1095	2.89E-03	3.3069276	-1.6197	1.3709456	WNK2	WNK lysine deficient protein kinase 2
209515_s_at	0.1095	2.90E-03	-3.3063838	-1.62088	-0.9619727	RAB27A	RAB27A, member RAS oncogene family
206205_at	0.1095	2.90E-03	-3.3060678	-1.62157	-1.322707	MPHOSPH9	M-phase phosphoprotein 9
208744_x_at	0.1095	2.90E-03	-3.3058217	-1.6221	-0.9110747	HSPH1	heat shock protein family H (Hsp110) member 1
233324_at	0.1095	2.90E-03	3.3056835	-1.6224	1.3834488	TRERF1	transcriptional regulating factor 1
240153_at	0.1095	2.91E-03	3.3051672	-1.62352	1.9242117	ILDR2	immunoglobulin like domain containing receptor 2
1568843_at	0.1095	2.91E-03	3.3046539	-1.62463	2.0825663	TTLL13P	tubulin tyrosine ligase like 13, pseudogene
223159_s_at	0.1095	2.91E-03	-3.3044009	-1.62518	-1.1965917	NEK6	NIMA related kinase 6
217436_x_at	0.1095	2.91E-03	-3.3043724	-1.62524	-0.9308089	HLA-J	major histocompatibility complex, class I, J (pseudogene)
226572_at	0.1095	2.91E-03	3.3042358	-1.62554	0.744402	SOCS7	suppressor of cytokine signaling 7
230438_at	0.1095	2.92E-03	3.3040257	-1.62599	0.9556432	TBX15	T-box 15
225412_at	0.1095	2.92E-03	-3.3037373	-1.62662	-1.1806397	TMEM87B	transmembrane protein 87B
227788_at	0.1095	2.92E-03	3.3037078	-1.62668	1.6935995	USP13	ubiquitin specific peptidase 13 (isopeptidase T-3)
235312_s_at	0.1095	2.92E-03	3.3036928	-1.62672	2.7351047	NRAP	nebulin related anchoring protein
1561286_a_at	0.1095	2.92E-03	-3.30298	-1.62826	-1.8574897	DIP2A	disco interacting protein 2 homolog A
217777_s_at	0.1095	2.92E-03	-3.3026679	-1.62894	-1.2216131	HACD3	3-hydroxyacyl-CoA dehydratase 3
227259_at	0.1095	2.93E-03	-3.3025262	-1.62924	-1.4232126	CD47	CD47 molecule
243366_s_at	0.1095	2.93E-03	-3.3019503	-1.63049	-2.2770751	ITGA4	integrin subunit alpha 4
201660_at	0.1095	2.93E-03	3.3017895	-1.63084	0.6637869	ACSL3	acyl-CoA synthetase long-chain family member 3
203988_s_at	0.1095	2.93E-03	-3.3016276	-1.63119	-1.1020904	FUT8	fucosyltransferase 8
200889_s_at	0.1095	2.93E-03	-3.3015445	-1.63137	-1.117607	SSR1	signal sequence receptor subunit 1
209944_at	0.1095	2.93E-03	-3.3013424	-1.63181	-0.6571078	PTGR2///ZNF410	prostaglandin reductase 2///zinc finger protein 410
210393_at	0.1095	2.94E-03	3.3007619	-1.63307	1.9011173	LGR5	leucine rich repeat containing G protein-coupled receptor 5
213399_x_at	0.1095	2.94E-03	-3.3006483	-1.63331	-1.1465903	RPN2	ribophorin II
237648_x_at	0.1095	2.94E-03	-3.3001238	-1.63445	-1.5642607
202665_s_at	0.1095	2.95E-03	-3.2998708	-1.635	-1.0659153	WIPF1	WAS/WASL interacting protein family member 1
242425_at	0.1095	2.95E-03	3.2997803	-1.63519	0.9511963
244256_at	0.1095	2.95E-03	3.2997362	-1.63529	1.7585961	CACNA1E	calcium voltage-gated channel subunit alpha1 E
1567273_at	0.1096	2.95E-03	3.2991204	-1.63662	1.2879845	OR2K2	olfactory receptor family 2 subfamily K member 2
1559129_a_at	0.1096	2.95E-03	3.2987021	-1.63753	2.0266723	MIRLET7DHG	MIRLET7D host gene
1560396_at	0.1096	2.96E-03	-3.2978658	-1.63934	-1.734812	KLHL6	kelch like family member 6
217515_s_at	0.1096	2.96E-03	3.2978515	-1.63937	2.3743625	CACNA1S	calcium voltage-gated channel subunit alpha1 S
203260_at	0.1096	2.96E-03	3.2977953	-1.63949	0.7694266	HDDC2	HD domain containing 2
217499_x_at	0.1096	2.96E-03	-3.2975671	-1.63999	-0.9380568	OR7E37P	olfactory receptor family 7 subfamily E member 37 pseudogene
234583_at	0.1096	2.96E-03	3.297135	-1.64092	2.3020469	CHL1	cell adhesion molecule L1 like
210058_at	0.1096	2.97E-03	-3.2969897	-1.64124	-1.0214734	MAPK13	mitogen-activated protein kinase 13
224794_s_at	0.1096	2.97E-03	-3.2969744	-1.64127	-1.5533275	CERCAM	cerebral endothelial cell adhesion molecule
239280_at	0.1096	2.97E-03	3.2965819	-1.64212	1.3586121
219059_s_at	0.1096	2.97E-03	3.2964933	-1.64231	1.5013994	LYVE1	lymphatic vessel endothelial hyaluronan receptor 1
236200_at	0.1098	2.98E-03	3.2955779	-1.64429	1.4374205	FAF1	Fas associated factor 1
206342_x_at	0.1101	2.99E-03	-3.2941953	-1.64729	-0.8481664	IDS	iduronate 2-sulfatase
225511_at	0.1101	2.99E-03	3.293201	-1.64944	2.1333058	GPRC5B	G protein-coupled receptor class C group 5 member B
219593_at	0.1101	2.99E-03	-3.2931846	-1.64948	-1.5445363	SLC15A3	solute carrier family 15 member 3
227113_at	0.1101	3.00E-03	3.2928092	-1.65029	1.6418798	ADHFE1	alcohol dehydrogenase, iron containing 1
210059_s_at	0.1101	3.00E-03	-3.2924288	-1.65111	-1.6989536	MAPK13	mitogen-activated protein kinase 13
226003_at	0.1101	3.00E-03	3.2924151	-1.65114	0.8579626	KIF21A	kinesin family member 21A
207156_at	0.1101	3.00E-03	-3.2923343	-1.65132	-2.0043612	HIST1H2AH///HIST1H2AG///HIST1H2AM///HIST1H2AL///HIST1H2AK///HIST1H2AI	histone cluster 1, H2ah///histone cluster 1, H2ag///histone cluster 1, H2am///histone cluster 1, H2al///histone cluster 1, H2ak///histone cluster 1, H2ai
229116_at	0.1101	3.00E-03	3.2922741	-1.65145	1.3423868	CNKSR2	connector enhancer of kinase suppressor of Ras 2
219159_s_at	0.1101	3.00E-03	-3.2920129	-1.65201	-3.8820018	SLAMF7	SLAM family member 7
227827_at	0.1101	3.01E-03	3.2916324	-1.65284	1.890488	SORBS2	sorbin and SH3 domain containing 2
244816_at	0.1101	3.01E-03	3.2912959	-1.65357	1.5734583
201454_s_at	0.1101	3.01E-03	3.290989	-1.65423	1.1327018	NPEPPS	aminopeptidase puromycin sensitive
232119_at	0.1101	3.01E-03	3.2909318	-1.65435	1.5252706	SYNPO2	synaptopodin 2
210625_s_at	0.1101	3.02E-03	3.2902783	-1.65577	1.5825356	AKAP1	A-kinase anchoring protein 1
223881_at	0.1101	3.02E-03	3.2902443	-1.65584	1.8044628	ICA1L	islet cell autoantigen 1 like
202930_s_at	0.1102	3.02E-03	3.2897961	-1.65681	1.1806165	SUCLA2	succinate-CoA ligase ADP-forming beta subunit
205478_at	0.1104	3.03E-03	3.2887755	-1.65902	3.2254028	PPP1R1A	protein phosphatase 1 regulatory inhibitor subunit 1A
202626_s_at	0.1105	3.03E-03	-3.2879521	-1.6608	-1.3256604	LYN	LYN proto-oncogene, Src family tyrosine kinase
229376_at	0.1106	3.04E-03	3.287402	-1.66199	1.5743986	PROX1	prospero homeobox 1
209485_s_at	0.1106	3.04E-03	3.2870489	-1.66276	1.2713822	OSBPL1A	oxysterol binding protein like 1A
210964_s_at	0.1106	3.04E-03	3.2869073	-1.66306	2.1125708	GYG2	glycogenin 2
207349_s_at	0.1106	3.04E-03	3.2866562	-1.6636	2.2615659	UCP3	uncoupling protein 3
227084_at	0.1107	3.05E-03	3.2851524	-1.66686	1.5556593	DTNA	dystrobrevin alpha
205030_at	0.1107	3.05E-03	3.2850472	-1.66709	1.9641407	FABP7	fatty acid binding protein 7
205599_at	0.1107	3.05E-03	-3.2850149	-1.66716	-1.4087218	TRAF1	TNF receptor associated factor 1
222073_at	0.1107	3.06E-03	3.2848051	-1.66761	2.1174745	COL4A3	collagen type IV alpha 3 chain
1568852_x_at	0.1107	3.06E-03	3.2845869	-1.66808	1.986534	LINC01352	long intergenic non-protein coding RNA 1352
221316_at	0.1107	3.06E-03	3.2842623	-1.66878	1.9044119	CATSPERG	cation channel sperm associated auxiliary subunit gamma
213685_at	0.1107	3.06E-03	-3.2842123	-1.66889	-1.2545049	TCEB3-AS1	TCEB3 antisense RNA 1
229052_at	0.1108	3.06E-03	3.283774	-1.66984	3.6272077	ANKRD23///ANKRD39	ankyrin repeat domain 23///ankyrin repeat domain 39
243538_at	0.1108	3.07E-03	3.2835124	-1.67041	2.1005369
206348_s_at	0.1109	3.07E-03	-3.2827436	-1.67207	-1.8232386	PDK3	pyruvate dehydrogenase kinase 3
208153_s_at	0.111	3.08E-03	3.2821201	-1.67342	1.6351273	FAT2	FAT atypical cadherin 2
242607_at	0.111	3.08E-03	3.2818845	-1.67393	0.758509
238613_at	0.111	3.08E-03	3.2815039	-1.67475	1.5460437	ZAK	sterile alpha motif and leucine zipper containing kinase AZK
240745_at	0.1114	3.09E-03	3.2800102	-1.67798	2.2006174	LOC101927760	uncharacterized LOC101927760
218454_at	0.1114	3.10E-03	-3.2796659	-1.67872	-1.1789023	PLBD1	phospholipase B domain containing 1
244821_at	0.1115	3.10E-03	3.2786915	-1.68083	2.1334618
238003_at	0.1115	3.10E-03	3.2784541	-1.68134	2.5493328	HEPN1///HEPACAM	hepatocellular carcinoma, down-regulated 1///hepatic and glial cell adhesion molecule
242540_at	0.1115	3.10E-03	-3.2783895	-1.68148	-1.4877612	DNHD1	dynein heavy chain domain 1
218140_x_at	0.1115	3.11E-03	-3.2781751	-1.68195	-0.9708898	SRPRB	SRP receptor beta subunit
242005_at	0.1115	3.11E-03	3.2779054	-1.68253	2.1476497	LINC00973	long intergenic non-protein coding RNA 973
209411_s_at	0.1115	3.11E-03	-3.2777215	-1.68293	-0.9404249	GGA3	golgi associated, gamma adaptin ear containing, ARF binding protein 3
219821_s_at	0.1115	3.11E-03	3.2773285	-1.68378	0.9202123	GFOD1	glucose-fructose oxidoreductase domain containing 1
1553186_x_at	0.1115	3.12E-03	3.2769534	-1.68459	1.4936487	RASEF	RAS and EF-hand domain containing
234744_x_at	0.1116	3.12E-03	3.2761868	-1.68624	1.5211381	KIF20B	kinesin family member 20B
205413_at	0.1116	3.12E-03	3.2760581	-1.68652	2.0332589	MPPED2	metallophosphoesterase domain containing 2
231336_at	0.112	3.14E-03	3.2743201	-1.69028	2.3395428	CPNE4	copine 4
219622_at	0.1121	3.14E-03	-3.2739294	-1.69112	-0.9584912	RAB20	RAB20, member RAS oncogene family
232843_s_at	0.1123	3.15E-03	-3.272622	-1.69395	-0.9787307	DOCK8	dedicator of cytokinesis 8
40420_at	0.1123	3.15E-03	-3.2724118	-1.6944	-0.9890433	STK10	serine/threonine kinase 10
203498_at	0.1124	3.16E-03	3.2718385	-1.69564	1.8307415	RCAN2	regulator of calcineurin 2
244431_at	0.1124	3.16E-03	3.2716993	-1.69594	1.059553	KLLN	killin, p53-regulated DNA replication inhibitor
232636_at	0.1124	3.16E-03	3.2714892	-1.69639	1.2319242	SLITRK4	SLIT and NTRK like family member 4
1569403_at	0.1124	3.16E-03	-3.2712244	-1.69696	-1.4118639	LOC101928716	uncharacterized LOC101928716
213102_at	0.1124	3.16E-03	-3.2710289	-1.69739	-0.8505835	ACTR3	ARP3 actin related protein 3 homolog
217338_at	0.1126	3.17E-03	3.2699638	-1.69969	1.7698137	KRT19P2	keratin 19 pseudogene 2
207540_s_at	0.1126	3.17E-03	-3.2696922	-1.70027	-1.3957506	SYK	spleen associated tyrosine kinase
214145_s_at	0.1127	3.18E-03	3.2688805	-1.70203	2.1309765	SPTB	spectrin beta, erythrocytic
204444_at	0.113	3.19E-03	-3.2676829	-1.70461	-1.3466378	KIF11	kinesin family member 11
205116_at	0.1131	3.19E-03	3.2669105	-1.70628	1.5597719	LAMA2	laminin subunit alpha 2
238854_at	0.1131	3.20E-03	3.2666711	-1.7068	1.5181944	NRAV	negative regulator of antiviral response (non-protein coding)
209264_s_at	0.1132	3.20E-03	-3.2660914	-1.70805	-1.8072944	TSPAN4	tetraspanin 4
228728_at	0.1133	3.20E-03	3.2654649	-1.7094	1.4102493	CPED1	cadherin like and PC-esterase domain containing 1
212510_at	0.1133	3.21E-03	3.26535	-1.70965	1.4061413	GPD1L	glycerol-3-phosphate dehydrogenase 1-like
1564679_at	0.1134	3.21E-03	3.2646254	-1.71121	2.0022473	ASB15	ankyrin repeat and SOCS box containing 15
211319_at	0.1136	3.22E-03	3.2635882	-1.71345	1.8603969	RAE1	ribonucleic acid export 1
207092_at	0.1136	3.22E-03	3.2634523	-1.71375	3.3368565	LEP	leptin
1552386_at	0.1136	3.22E-03	-3.2631769	-1.71434	-1.7011435	GAPT	GRB2-binding adaptor protein, transmembrane
214284_s_at	0.1136	3.23E-03	3.2627969	-1.71516	1.4672217	FGF18	fibroblast growth factor 18
241700_at	0.1136	3.23E-03	3.2626854	-1.7154	1.3013952	ZFHX4	zinc finger homeobox 4
201004_at	0.1136	3.23E-03	-3.2622414	-1.71636	-1.464588	SSR4	signal sequence receptor subunit 4
242523_at	0.1136	3.23E-03	3.2621848	-1.71648	1.0647347	LINC00938	long intergenic non-protein coding RNA 938
224457_at	0.1136	3.23E-03	3.2618057	-1.7173	1.3794363	FOXD2-AS1	FOXD2 antisense RNA 1 (head to head)
214647_s_at	0.1138	3.24E-03	-3.2608385	-1.71939	-1.5379699	HFE	hemochromatosis
241257_at	0.1138	3.24E-03	3.2605398	-1.72003	2.4213409
201161_s_at	0.1138	3.24E-03	3.2604644	-1.72019	1.6099046	YBX3	Y-box binding protein 3
242378_at	0.1138	3.25E-03	3.2597343	-1.72177	1.5531611	MYADML2	myeloid associated differentiation marker like 2
217138_x_at	0.1138	3.25E-03	-3.2594365	-1.72241	-2.9613381	IGLC1	immunoglobulin lambda constant 1
237003_at	0.1138	3.26E-03	3.2586761	-1.72405	1.4500284	BEST3	bestrophin 3
227556_at	0.1138	3.26E-03	3.2584425	-1.72456	1.611485	NME7	NME/NM23 family member 7
213289_at	0.1138	3.26E-03	3.2582415	-1.72499	0.9478538	APOOL	apolipoprotein O like
203549_s_at	0.1138	3.26E-03	3.258224	-1.72503	2.3560852	LPL	lipoprotein lipase
218543_s_at	0.1138	3.26E-03	-3.2581847	-1.72511	-0.9944814	PARP12	poly(ADP-ribose) polymerase family member 12
211732_x_at	0.1138	3.26E-03	-3.2579373	-1.72564	-1.1498198	HNMT	histamine N-methyltransferase
225364_at	0.1138	3.27E-03	-3.2578723	-1.72579	-0.9527478	STK4	serine/threonine kinase 4
217080_s_at	0.1138	3.27E-03	3.2577431	-1.72606	1.4011281	HOMER2	homer scaffolding protein 2
1555447_at	0.1141	3.28E-03	3.2562329	-1.72932	1.1562451	ADGRG5	adhesion G protein-coupled receptor G5
208247_at	0.1141	3.29E-03	3.2550368	-1.7319	1.8010262	ERC2-IT1	ERC2 intronic transcript 1
244151_at	0.1141	3.29E-03	3.2546101	-1.73282	2.2982293	SMLR1	small leucine rich protein 1
1564051_at	0.1141	3.29E-03	-3.2543694	-1.73334	-1.7300128
32032_at	0.1141	3.29E-03	-3.2543663	-1.73335	-0.8794052	TSSK2///DGCR14	testis specific serine kinase 2///DiGeorge syndrome critical region gene 14
212841_s_at	0.1141	3.30E-03	-3.2540638	-1.734	-1.0864483	PPFIBP2	PPFIA binding protein 2
221538_s_at	0.1141	3.30E-03	-3.2539629	-1.73422	-0.9433052	PLXNA1	plexin A1
231648_at	0.1141	3.30E-03	3.2534954	-1.73522	1.8870128
1569369_at	0.1141	3.30E-03	-3.2533026	-1.73564	-0.934584	ZFYVE28	zinc finger FYVE-type containing 28
222581_at	0.1141	3.30E-03	-3.2531232	-1.73603	-0.8334485	XPR1	xenotropic and polytropic retrovirus receptor 1
219973_at	0.1141	3.30E-03	-3.2530508	-1.73618	-1.2092282	ARSJ	arylsulfatase family member J
212543_at	0.1141	3.30E-03	-3.2530267	-1.73623	-0.9797211	AIM1	absent in melanoma 1
204748_at	0.1141	3.30E-03	-3.2529927	-1.73631	-1.9261868	PTGS2	prostaglandin-endoperoxide synthase 2
211081_s_at	0.1141	3.31E-03	-3.252565	-1.73723	-1.1855156	MAP4K5	mitogen-activated protein kinase kinase kinase kinase 5
1552573_s_at	0.1141	3.31E-03	3.2525562	-1.73725	2.2043911	MIPOL1	mirror-image polydactyly 1
221599_at	0.1141	3.31E-03	3.2522063	-1.738	1.1760894	AAMDC	adipogenesis associated Mth938 domain containing
213693_s_at	0.1141	3.31E-03	-3.2521549	-1.73811	-0.880771	MUC1	mucin 1, cell surface associated
204806_x_at	0.1141	3.31E-03	-3.2519976	-1.73845	-1.0512	HLA-F	major histocompatibility complex, class I, F
231736_x_at	0.1142	3.32E-03	3.2510069	-1.74059	1.6513431	MGST1	microsomal glutathione S-transferase 1
200965_s_at	0.1142	3.32E-03	3.2507768	-1.74108	1.5671701	ABLIM1	actin binding LIM protein 1
242913_at	0.1142	3.32E-03	-3.2504678	-1.74175	-1.0236495	CLIC6	chloride intracellular channel 6
202558_s_at	0.1142	3.33E-03	-3.2502939	-1.74212	-1.583212	HSPA13	heat shock protein family A (Hsp70) member 13
242884_at	0.1142	3.33E-03	3.2499395	-1.74289	1.5867647	LOC440570	uncharacterized LOC440570
236105_at	0.1142	3.33E-03	3.249917	-1.74294	0.9482948	ZBTB10	zinc finger and BTB domain containing 10
228783_at	0.1142	3.33E-03	3.2498149	-1.74316	1.4508119	BVES	blood vessel epicardial substance
230263_s_at	0.1142	3.34E-03	-3.2490173	-1.74488	-1.0077678	DOCK5	dedicator of cytokinesis 5
221272_s_at	0.1142	3.34E-03	3.248722	-1.74551	1.9763496	C1orf21	chromosome 1 open reading frame 21
204670_x_at	0.1142	3.34E-03	-3.2484848	-1.74602	-1.5628887	LOC100996809///HLA-DRB4///HLA-DRB1	HLA class II histocompatibility antigen, DRB1-10 beta chain-like///major histocompatibility complex, class II, DR beta 4///major histocompatibility complex, class II, DR beta 1
216054_x_at	0.1142	3.34E-03	3.2484167	-1.74617	0.9257845	MYL4	myosin light chain 4
1559533_at	0.1142	3.35E-03	3.2479069	-1.74727	2.0111867
205339_at	0.1142	3.35E-03	-3.2475381	-1.74806	-0.8481894	STIL	SCL/TAL1 interrupting locus
207681_at	0.1142	3.35E-03	-3.2475161	-1.74811	-1.6572942	CXCR3	C-X-C motif chemokine receptor 3
214094_at	0.1142	3.35E-03	3.2473302	-1.74851	1.6033594	FUBP1	far upstream element binding protein 1
226276_at	0.1142	3.35E-03	-3.2473016	-1.74857	-1.061441	TMEM167A	transmembrane protein 167A
202450_s_at	0.1142	3.35E-03	-3.247233	-1.74872	-1.2507745	CTSK	cathepsin K
221799_at	0.1142	3.35E-03	-3.247158	-1.74888	-1.6847846	CHPF2	chondroitin polymerizing factor 2
226735_at	0.1143	3.36E-03	3.24627	-1.7508	0.9723514	TAPT1	transmembrane anterior posterior transformation 1
1561280_at	0.1143	3.36E-03	3.2460802	-1.7512	2.2285831	LEMD1-AS1	LEMD1 antisense RNA 1
217593_at	0.1143	3.36E-03	3.2459885	-1.7514	1.1060312	ZSCAN18	zinc finger and SCAN domain containing 18
226622_at	0.1143	3.36E-03	3.245573	-1.7523	1.8257882	MUC20	mucin 20, cell surface associated
222942_s_at	0.1147	3.38E-03	-3.2440249	-1.75563	-1.356356	TIAM2	T-cell lymphoma invasion and metastasis 2
226168_at	0.1148	3.38E-03	-3.2433265	-1.75714	-1.1496014	ZFAND2B	zinc finger AN1-type containing 2B
222406_s_at	0.1148	3.39E-03	-3.242959	-1.75793	-0.8799977	PNRC2	proline rich nuclear receptor coactivator 2
226891_at	0.1148	3.39E-03	-3.2426022	-1.7587	-1.40179	XXYLT1	xyloside xylosyltransferase 1
228342_s_at	0.1148	3.39E-03	3.242593	-1.75872	1.7172332	ALPK3	alpha kinase 3
205368_at	0.1148	3.39E-03	3.2421232	-1.75973	2.0276786	FAM131B	family with sequence similarity 131 member B
213012_at	0.1148	3.40E-03	3.2414574	-1.76116	1.3315236	NEDD4	neural precursor cell expressed, developmentally down-regulated 4, E3 ubiquitin protein ligase
1570482_at	0.1148	3.40E-03	3.2413348	-1.76142	1.2222378
243097_x_at	0.1148	3.40E-03	3.2413196	-1.76146	1.4912227
203938_s_at	0.1148	3.40E-03	-3.2412015	-1.76171	-1.0296347	TAF1C	TATA-box binding protein associated factor, RNA polymerase I subunit C
225520_at	0.1148	3.40E-03	-3.241132	-1.76186	-1.5145622	LOC101928195///LOC100996643///MTHFD1L	methylenetetrahydrofolate dehydrogenase (NADP+ dependent) 1-like pseudogene///monofunctional C1-tetrahydrofolate synthase, mitochondrial-like///methylenetetrahydrofolate dehydrogenase (NADP+ dependent) 1-like
202825_at	0.1148	3.40E-03	3.2409777	-1.76219	1.9847854	SLC25A4	solute carrier family 25 member 4
222088_s_at	0.1148	3.41E-03	-3.2402462	-1.76377	-1.5561135	SLC2A14///SLC2A3	solute carrier family 2 member 14///solute carrier family 2 member 3
1557091_at	0.1148	3.41E-03	3.239891	-1.76453	1.7638443	MAMSTR	MEF2 activating motif and SAP domain containing transcriptional regulator
244534_at	0.1148	3.41E-03	3.2397191	-1.7649	0.8149081
205798_at	0.1148	3.41E-03	-3.2395581	-1.76525	-2.0093798	IL7R	interleukin 7 receptor
228967_at	0.1148	3.42E-03	3.2393413	-1.76572	1.2619978	EIF1	eukaryotic translation initiation factor 1
1569508_at	0.1148	3.42E-03	3.2389408	-1.76658	1.6817316	PRDM5	PR/SET domain 5
243730_at	0.1148	3.43E-03	3.2382424	-1.76808	1.2767419
1562275_at	0.1148	3.43E-03	3.2382074	-1.76816	0.9006206
225337_at	0.1148	3.43E-03	-3.2379548	-1.7687	-0.976045	ABHD2	abhydrolase domain containing 2
226968_at	0.1148	3.43E-03	3.2378522	-1.76892	1.3899032	KIF1B	kinesin family member 1B
37408_at	0.1148	3.43E-03	-3.2374528	-1.76978	-1.2226638	MRC2	mannose receptor C type 2
205615_at	0.1148	3.43E-03	3.237419	-1.76985	1.8133969	CPA1	carboxypeptidase A1
203219_s_at	0.1148	3.43E-03	-3.237395	-1.76991	-1.70872	APRT	adenine phosphoribosyltransferase
227014_at	0.1148	3.44E-03	-3.2370191	-1.77072	-1.1531342	ASPHD2	aspartate beta-hydroxylase domain containing 2
1562916_at	0.1148	3.44E-03	3.2369114	-1.77095	2.0752501	LINC00102	long intergenic non-protein coding RNA 102
225955_at	0.1148	3.44E-03	-3.2368278	-1.77113	-1.0421886	METRNL	meteorin like, glial cell differentiation regulator
216504_s_at	0.1148	3.44E-03	-3.236636	-1.77154	-1.4469538	SLC39A8	solute carrier family 39 member 8
208734_x_at	0.1148	3.44E-03	-3.2363535	-1.77215	-0.7323781	RAB2A	RAB2A, member RAS oncogene family
235239_at	0.115	3.45E-03	3.2350278	-1.775	1.2443979	QSOX2	quiescin sulfhydryl oxidase 2
209892_at	0.115	3.45E-03	-3.2349576	-1.77515	-1.1292933	FUT4	fucosyltransferase 4
227801_at	0.115	3.46E-03	-3.2346861	-1.77574	-1.5142988	TRIM59	tripartite motif containing 59
213577_at	0.115	3.46E-03	-3.2343896	-1.77637	-1.163674	SQLE	squalene epoxidase
224814_at	0.115	3.46E-03	-3.2338454	-1.77754	-0.8335531	DPP7	dipeptidyl peptidase 7
209283_at	0.115	3.46E-03	3.2336552	-1.77795	1.5077684	CRYAB	crystallin alpha B
1562527_at	0.115	3.46E-03	3.2336207	-1.77803	1.4542694	LOC441666	zinc finger protein 91 pseudogene
202062_s_at	0.115	3.47E-03	-3.2333989	-1.77851	-1.5015868	SEL1L	SEL1L ERAD E3 ligase adaptor subunit
226311_at	0.115	3.47E-03	-3.2330398	-1.77928	-1.6051359	ADAMTS2	ADAM metallopeptidase with thrombospondin type 1 motif 2
240480_at	0.115	3.47E-03	3.2330082	-1.77935	2.2620765	TINAG	tubulointerstitial nephritis antigen
214365_at	0.1153	3.48E-03	3.2316473	-1.78227	4.0760105	TPM3	tropomyosin 3
236714_at	0.1153	3.48E-03	3.2314963	-1.7826	1.7164311
239068_at	0.1155	3.49E-03	3.2306968	-1.78432	0.8485761	GNL1	G protein nucleolar 1 (putative)
235476_at	0.1155	3.49E-03	-3.2303987	-1.78496	-1.5667474	TRIM59///IFT80	tripartite motif containing 59///intraflagellar transport 80
213812_s_at	0.1156	3.50E-03	-3.2297945	-1.78626	-1.1192247	CAMKK2	calcium/calmodulin dependent protein kinase kinase 2
219249_s_at	0.1157	3.50E-03	-3.2293055	-1.78731	-1.7820372	FKBP10	FK506 binding protein 10
215331_at	0.1157	3.50E-03	3.2290307	-1.7879	1.2863288	MYH15	myosin heavy chain 15
209581_at	0.1157	3.51E-03	3.2285786	-1.78887	1.5726104	PLA2G16	phospholipase A2 group XVI
212190_at	0.1158	3.51E-03	-3.2279516	-1.79022	-2.1126326	SERPINE2	serpin family E member 2
212829_at	0.1158	3.52E-03	-3.2277224	-1.79071	-0.9649723	PIP4K2A	phosphatidylinositol-5-phosphate 4-kinase type 2 alpha
219118_at	0.1158	3.52E-03	-3.2277032	-1.79075	-1.7646039	FKBP11	FK506 binding protein 11
222592_s_at	0.1158	3.52E-03	-3.2271967	-1.79184	-1.2006892	ACSL5	acyl-CoA synthetase long-chain family member 5
225894_at	0.1158	3.53E-03	3.2265841	-1.79316	3.274372	SYNPO2	synaptopodin 2
214786_at	0.1158	3.53E-03	-3.2260858	-1.79423	-1.4712791	MAP3K1	mitogen-activated protein kinase kinase kinase 1
217628_at	0.1158	3.53E-03	3.2260283	-1.79436	2.2106305	CLIC5	chloride intracellular channel 5
1555095_at	0.1158	3.54E-03	3.2251288	-1.79629	1.598699	LINC01558	long intergenic non-protein coding RNA 1558
222896_at	0.1158	3.54E-03	3.2249359	-1.7967	2.5389113	TMEM38A	transmembrane protein 38A
213472_at	0.1158	3.54E-03	-3.2247293	-1.79715	-1.9941223	HNRNPH1	heterogeneous nuclear ribonucleoprotein H1 (H)
221029_s_at	0.1158	3.54E-03	-3.2244444	-1.79776	-1.5158611	WNT5B	Wnt family member 5B
214501_s_at	0.1158	3.55E-03	-3.2242165	-1.79825	-0.8542366	H2AFY	H2A histone family member Y
238190_at	0.1158	3.55E-03	3.2242128	-1.79826	0.7946638	TUFM	Tu translation elongation factor, mitochondrial
1556414_at	0.1158	3.55E-03	3.2239822	-1.79875	1.0717461	LINC00515	long intergenic non-protein coding RNA 515
205490_x_at	0.1158	3.55E-03	3.2239177	-1.79889	1.5599751	GJB3	gap junction protein beta 3
211494_s_at	0.1158	3.55E-03	3.2238119	-1.79912	1.8504993	SLC4A4	solute carrier family 4 member 4
209969_s_at	0.1158	3.55E-03	-3.2236742	-1.79942	-1.3438543	STAT1	signal transducer and activator of transcription 1
1558077_s_at	0.1158	3.55E-03	3.2234057	-1.79999	1.4321214	MDH1B	malate dehydrogenase 1B
212998_x_at	0.1158	3.55E-03	-3.2233636	-1.80008	-1.9669543	LOC101060835///HLA-DQB1	HLA class II histocompatibility antigen, DQ beta 1 chain-like///major histocompatibility complex, class II, DQ beta 1
223246_s_at	0.1158	3.56E-03	-3.2231062	-1.80064	-1.7225592	STRBP	spermatid perinuclear RNA binding protein
206214_at	0.1158	3.56E-03	-3.2229851	-1.8009	-1.4491675	PLA2G7	phospholipase A2 group VII
226099_at	0.1158	3.56E-03	-3.2228947	-1.80109	-1.7087578	ELL2	elongation factor for RNA polymerase II 2
214136_at	0.1158	3.56E-03	3.2227354	-1.80143	0.8059145	NUDT13	nudix hydrolase 13
206580_s_at	0.1159	3.57E-03	-3.2218603	-1.80331	-0.7894689	EFEMP2	EGF containing fibulin like extracellular matrix protein 2
238646_at	0.1159	3.57E-03	3.221738	-1.80358	1.0756943
244651_at	0.116	3.57E-03	3.2212125	-1.80471	2.1556059
227042_at	0.1161	3.58E-03	-3.2206359	-1.80594	-1.4692609	YDJC	YdjC homolog (bacterial)
239066_at	0.1161	3.58E-03	3.2204211	-1.80641	1.2000823
233135_at	0.1161	3.58E-03	3.2203103	-1.80664	1.1822404	LINC01007	long intergenic non-protein coding RNA 1007
226427_s_at	0.1161	3.58E-03	3.2199865	-1.80734	1.1721863	B3GALT6	beta-1,3-galactosyltransferase 6
214641_at	0.1163	3.59E-03	3.2190609	-1.80933	1.7227583	COL4A3	collagen type IV alpha 3 chain
214709_s_at	0.1163	3.59E-03	3.2186531	-1.8102	0.9609539	KTN1	kinectin 1
202465_at	0.1166	3.60E-03	-3.2175279	-1.81262	-1.3924992	PCOLCE	procollagen C-endopeptidase enhancer
222669_s_at	0.1167	3.61E-03	3.2163039	-1.81525	0.9675607	SBDSP1///SBDS	Shwachman-Bodian-Diamond syndrome pseudogene 1///SBDS ribosome assembly guanine nucleotide exchange factor
221058_s_at	0.1167	3.62E-03	-3.2162569	-1.81535	-0.8120377	CKLF	chemokine like factor
1557717_at	0.1167	3.62E-03	3.2161646	-1.81555	1.6582889	LINC00550	long intergenic non-protein coding RNA 550
213586_at	0.1167	3.62E-03	3.2157568	-1.81642	1.6221524	CDKN2D	cyclin dependent kinase inhibitor 2D
1552521_a_at	0.1167	3.62E-03	3.2156355	-1.81668	1.358627	TMEM74	transmembrane protein 74
229101_at	0.1167	3.62E-03	-3.2156077	-1.81674	-0.8338103	IL17RA	interleukin 17 receptor A
225525_at	0.1169	3.63E-03	3.2147298	-1.81863	1.1806485	KIAA1671	KIAA1671
226384_at	0.1169	3.63E-03	-3.2143114	-1.81953	-1.1552221	PLPP5	phospholipid phosphatase 5
211794_at	0.1172	3.64E-03	-3.2130783	-1.82217	-1.5662467	FYB	FYN binding protein
212855_at	0.1173	3.65E-03	3.2126034	-1.82319	0.8000243	DCUN1D4	defective in cullin neddylation 1 domain containing 4
238532_at	0.1173	3.65E-03	3.2124534	-1.82351	1.87995	DPF3	double PHD fingers 3
214164_x_at	0.1173	3.65E-03	-3.2122314	-1.82399	-1.407767	CA12	carbonic anhydrase 12
205406_s_at	0.1175	3.66E-03	-3.2109681	-1.8267	-0.8056695	SPA17	sperm autoantigenic protein 17
241258_at	0.1175	3.66E-03	3.210716	-1.82724	1.2438747
219375_at	0.1175	3.67E-03	-3.2105664	-1.82756	-0.7751967	CEPT1	choline/ethanolamine phosphotransferase 1
204084_s_at	0.1175	3.67E-03	-3.2104055	-1.82791	-0.8757783	CLN5	ceroid-lipofuscinosis, neuronal 5
227498_at	0.1177	3.68E-03	3.2092499	-1.83039	1.9498727	SOX6	SRY-box 6
241498_at	0.1177	3.68E-03	-3.2090727	-1.83077	-1.5909564	HARBI1	harbinger transposase derived 1
202354_s_at	0.1177	3.68E-03	-3.2087509	-1.83146	-0.9392943	GTF2F1	general transcription factor IIF subunit 1
208341_x_at	0.1177	3.68E-03	3.2086499	-1.83168	1.5881788	CSH2///CSH1	chorionic somatomammotropin hormone 2///chorionic somatomammotropin hormone 1
222690_s_at	0.1177	3.69E-03	-3.2082475	-1.83254	-0.8501099	TMEM39A	transmembrane protein 39A
219922_s_at	0.1177	3.69E-03	-3.2074588	-1.83423	-1.2776972	LTBP3	latent transforming growth factor beta binding protein 3
31845_at	0.1177	3.69E-03	-3.2073667	-1.83443	-0.9729511	ELF4	E74 like ETS transcription factor 4
206955_at	0.1177	3.70E-03	3.2070437	-1.83512	1.4220739	LOC101930168///LOC100509620///AQP7	putative aquaporin-7-like protein 3///putative aquaporin-7-like protein 3///aquaporin 7
211114_x_at	0.1177	3.70E-03	3.2069314	-1.83536	0.7644499	GEMIN2	gem nuclear organelle associated protein 2
231862_at	0.1177	3.70E-03	-3.2067399	-1.83577	-1.2520822	CBX5	chromobox 5
204698_at	0.1177	3.71E-03	-3.2060602	-1.83723	-3.0138437	ISG20	interferon stimulated exonuclease gene 20
214468_at	0.1177	3.71E-03	3.2058539	-1.83767	3.0662245	MYH6	myosin heavy chain 6
213992_at	0.1177	3.71E-03	3.2057435	-1.83791	1.6472446	COL4A6	collagen type IV alpha 6 chain
212308_at	0.1177	3.71E-03	3.2056969	-1.83801	0.7145948	CLASP2	cytoplasmic linker associated protein 2
207595_s_at	0.1177	3.71E-03	-3.2054694	-1.8385	-1.8800635	BMP1	bone morphogenetic protein 1
235787_at	0.1177	3.72E-03	3.2048748	-1.83977	0.7539728	CDC37L1	cell division cycle 37 like 1
233888_s_at	0.1177	3.72E-03	-3.2047781	-1.83998	-0.9631181	SRGAP1	SLIT-ROBO Rho GTPase activating protein 1
201953_at	0.1177	3.72E-03	-3.2044632	-1.84066	-1.1322849	CIB1	calcium and integrin binding 1
211911_x_at	0.1177	3.72E-03	-3.2043536	-1.84089	-1.4572421	HLA-B	major histocompatibility complex, class I, B
229543_at	0.1177	3.72E-03	-3.204244	-1.84113	-1.6425322	FAM26F	family with sequence similarity 26 member F
237154_at	0.1177	3.72E-03	3.2040326	-1.84158	2.333554	LOC101930114	uncharacterized LOC101930114
203416_at	0.1177	3.73E-03	-3.2039565	-1.84174	-1.4582885	CD53	CD53 molecule
209201_x_at	0.1177	3.73E-03	-3.2036218	-1.84246	-1.5942391	CXCR4	C-X-C motif chemokine receptor 4
222039_at	0.1177	3.73E-03	-3.203586	-1.84254	-1.3353806	KIF18B	kinesin family member 18B
1553277_at	0.1177	3.73E-03	3.2035819	-1.84255	2.1143659	RTTN	rotatin
223451_s_at	0.1177	3.73E-03	-3.2035759	-1.84256	-0.775743	CKLF	chemokine like factor
208872_s_at	0.1177	3.73E-03	-3.2032021	-1.84336	-1.1381174	REEP5	receptor accessory protein 5
202468_s_at	0.1177	3.73E-03	3.2029354	-1.84393	0.6484412	CTNNAL1	catenin alpha like 1
224918_x_at	0.1178	3.74E-03	3.2018897	-1.84618	1.4264186	MGST1	microsomal glutathione S-transferase 1
210976_s_at	0.1178	3.74E-03	3.2018586	-1.84624	1.9019232	PFKM	phosphofructokinase, muscle
239884_at	0.1178	3.75E-03	3.2017126	-1.84656	1.7514152	CADPS	calcium dependent secretion activator
218818_at	0.1178	3.75E-03	3.2017058	-1.84657	1.7004227	FHL3	four and a half LIM domains 3
210993_s_at	0.1178	3.75E-03	3.2014099	-1.8472	0.7332726	SMAD1	SMAD family member 1
1564371_a_at	0.1178	3.75E-03	3.2011414	-1.84778	1.7803993	CASC2	cancer susceptibility candidate 2 (non-protein coding)
1561472_at	0.118	3.76E-03	3.2003029	-1.84958	1.8208979	LOC728805	uncharacterized LOC728805
232721_at	0.1181	3.76E-03	3.1996485	-1.85098	2.4775107	TRIM55	tripartite motif containing 55
211521_s_at	0.1182	3.77E-03	3.1989667	-1.85244	1.3031804	CYTH4	cytohesin 4
231597_x_at	0.1182	3.77E-03	3.1988515	-1.85269	2.9196837
200967_at	0.1182	3.77E-03	-3.1987041	-1.853	-1.1701039	PPIB	peptidylprolyl isomerase B
236131_at	0.1182	3.77E-03	3.1986174	-1.85319	1.820931
210367_s_at	0.1182	3.78E-03	-3.1980677	-1.85437	-1.7192746	PTGES	prostaglandin E synthase
1564469_at	0.1182	3.78E-03	3.1978981	-1.85473	2.8777354	LMOD3	leiomodin 3
211528_x_at	0.1183	3.79E-03	-3.1973395	-1.85593	-1.1000269	HLA-G	major histocompatibility complex, class I, G
208818_s_at	0.1183	3.79E-03	-3.1968846	-1.8569	-0.829889	COMT	catechol-O-methyltransferase
204010_s_at	0.1183	3.79E-03	3.196623	-1.85746	0.8292184	KRAS	KRAS proto-oncogene, GTPase
219250_s_at	0.1183	3.79E-03	3.1964411	-1.85785	1.6464713	FLRT3	fibronectin leucine rich transmembrane protein 3
200905_x_at	0.1183	3.80E-03	-3.1962569	-1.85825	-0.9341073	HLA-E	major histocompatibility complex, class I, E
204682_at	0.1183	3.80E-03	-3.1960942	-1.8586	-1.2753437	LTBP2	latent transforming growth factor beta binding protein 2
211434_s_at	0.1184	3.80E-03	-3.195539	-1.85979	-1.4084771	CCRL2	C-C motif chemokine receptor like 2
1555122_at	0.1186	3.81E-03	3.1945741	-1.86185	1.6286499	ADGRA3	adhesion G protein-coupled receptor A3
235247_at	0.1186	3.81E-03	3.194411	-1.8622	1.748807
207284_s_at	0.1187	3.82E-03	3.1936667	-1.8638	2.2739093	ASPH	aspartate beta-hydroxylase
202357_s_at	0.1187	3.82E-03	-3.1935795	-1.86398	-1.9842614	CFB	complement factor B
209282_at	0.1192	3.84E-03	-3.191822	-1.86775	-1.2508087	PRKD2	protein kinase D2
225588_s_at	0.1193	3.84E-03	-3.1911227	-1.86924	-1.0696228	TMEM129	transmembrane protein 129
201231_s_at	0.1193	3.84E-03	-3.1911089	-1.86927	-1.3616435	ENO1	enolase 1
239488_at	0.1193	3.85E-03	3.1902997	-1.87101	2.1154648	PPM1L	protein phosphatase, Mg2+/Mn2+ dependent 1L
209781_s_at	0.1193	3.85E-03	3.1901397	-1.87135	1.1913484	KHDRBS3	KH RNA binding domain containing, signal transduction associated 3
40273_at	0.1193	3.86E-03	-3.1898601	-1.87195	-0.9129783	SPHK2	sphingosine kinase 2
233772_at	0.1193	3.86E-03	3.189841	-1.87199	1.7178713	POU6F2-AS2	POU6F2 antisense RNA 2
225662_at	0.1195	3.86E-03	3.1891484	-1.87347	1.0309028	ZAK	sterile alpha motif and leucine zipper containing kinase AZK
235718_at	0.1195	3.87E-03	3.1885184	-1.87482	2.7120474	SRL	sarcalumenin
212074_at	0.1195	3.87E-03	3.1883922	-1.87509	0.9021939	SUN1	Sad1 and UNC84 domain containing 1
219769_at	0.1195	3.87E-03	3.188298	-1.87529	1.671645	INCENP	inner centromere protein
218333_at	0.1195	3.87E-03	-3.1880814	-1.87576	-0.9320451	DERL2	derlin 2
201465_s_at	0.1195	3.87E-03	-3.1879319	-1.87608	-1.3456727	JUN	Jun proto-oncogene, AP-1 transcription factor subunit
215176_x_at	0.1197	3.88E-03	-3.1871492	-1.87775	-4.9628973	IGK///IGKC	immunoglobulin kappa locus///immunoglobulin kappa constant
229041_s_at	0.1202	3.90E-03	-3.1850663	-1.88221	-2.3172268	ITGB2-AS1	ITGB2 antisense RNA 1
209774_x_at	0.1204	3.91E-03	-3.1837959	-1.88493	-1.6218064	CXCL2	C-X-C motif chemokine ligand 2
221527_s_at	0.1204	3.91E-03	3.1837399	-1.88505	0.9546234	PARD3	par-3 family cell polarity regulator
1570332_at	0.1204	3.92E-03	3.1835285	-1.8855	2.5421697
216566_at	0.1204	3.92E-03	-3.1832788	-1.88603	-2.1978298	IGLL5///IGLV@	immunoglobulin lambda like polypeptide 5///immunoglobulin lambda variable cluster
243989_at	0.1204	3.92E-03	3.1831781	-1.88625	1.1469748
1554161_at	0.1204	3.92E-03	3.183041	-1.88654	1.4937575	SLC25A27	solute carrier family 25 member 27
228531_at	0.1204	3.92E-03	-3.1828565	-1.88694	-1.090718	SAMD9	sterile alpha motif domain containing 9
218735_s_at	0.1204	3.93E-03	-3.1823897	-1.88793	-0.729063	ZNF544	zinc finger protein 544
37462_i_at	0.1204	3.93E-03	-3.1822701	-1.88819	-1.9121902	SF3A2	splicing factor 3a subunit 2
200968_s_at	0.1204	3.93E-03	-3.1820566	-1.88865	-1.2185056	PPIB	peptidylprolyl isomerase B
1558699_a_at	0.1204	3.93E-03	-3.1819485	-1.88888	-1.0204211	HERPUD2	HERPUD family member 2
38269_at	0.1205	3.94E-03	-3.1813697	-1.89012	-0.9621666	PRKD2	protein kinase D2
1563845_at	0.1205	3.94E-03	3.1809382	-1.89104	2.0187271	LOC100507387///FAM153A///FAM153B	uncharacterized LOC100507387///family with sequence similarity 153 member A///family with sequence similarity 153 member B
208548_at	0.1206	3.95E-03	3.1799664	-1.89312	1.6012804	IFNA6///IFNA5	interferon alpha 6///interferon alpha 5
208592_s_at	0.1206	3.96E-03	3.179303	-1.89454	1.6888283	CD1E	CD1e molecule
205517_at	0.1206	3.96E-03	3.1790003	-1.89518	2.0566543	GATA4	GATA binding protein 4
213444_at	0.1206	3.96E-03	-3.1789774	-1.89523	-1.3640103	ZNF862	zinc finger protein 862
220933_s_at	0.1206	3.96E-03	-3.1788304	-1.89555	-0.7441787	ZCCHC6	zinc finger CCHC-type containing 6
228382_at	0.1206	3.96E-03	-3.1785635	-1.89612	-1.5331457	OTULIN	OTU deubiquitinase with linear linkage specificity
216471_x_at	0.1206	3.96E-03	3.1784473	-1.89637	1.4893507	SSX2B///SSX2	SSX family member 2B///SSX family member 2
237675_at	0.1206	3.96E-03	3.1783931	-1.89648	1.5461905	LINC01351	long intergenic non-protein coding RNA 1351
208850_s_at	0.1206	3.97E-03	-3.1781233	-1.89706	-1.1202457	THY1	Thy-1 cell surface antigen
215214_at	0.1206	3.97E-03	-3.1779103	-1.89751	-2.9183702	IGLC1	immunoglobulin lambda constant 1
232160_s_at	0.1206	3.97E-03	-3.1778006	-1.89775	-1.4127839	TNIP2	TNFAIP3 interacting protein 2
215514_at	0.1206	3.97E-03	3.1777356	-1.89789	2.0966879
217743_s_at	0.1206	3.97E-03	-3.1776356	-1.8981	-0.8462668	TMEM30A	transmembrane protein 30A
240215_at	0.1209	3.98E-03	3.1763219	-1.90091	1.8392452
240251_at	0.1209	3.99E-03	3.1760072	-1.90158	1.9613678	IFT80	intraflagellar transport 80
231313_at	0.1209	3.99E-03	-3.1758811	-1.90185	-1.3130748	FLJ27354	uncharacterized LOC400761
208374_s_at	0.1209	3.99E-03	-3.1757604	-1.90211	-0.7496168	CAPZA1	capping actin protein of muscle Z-line alpha subunit 1
208198_x_at	0.121	4.00E-03	3.1752372	-1.90323	1.6909661	KIR2DS1	killer cell immunoglobulin like receptor, two Ig domains and short cytoplasmic tail 1
229567_at	0.121	4.00E-03	3.1748677	-1.90402	2.3532648	FITM1	fat storage inducing transmembrane protein 1
221884_at	0.1211	4.01E-03	3.1742033	-1.90544	1.2076231	MECOM	MDS1 and EVI1 complex locus
210096_at	0.1211	4.01E-03	3.1741813	-1.90549	2.6826121	CYP4B1	cytochrome P450 family 4 subfamily B member 1
228627_at	0.1211	4.01E-03	3.1740086	-1.90585	1.1700427	TLK2	tousled like kinase 2
243974_at	0.1211	4.01E-03	3.1736461	-1.90663	1.8908093
1562853_x_at	0.1211	4.01E-03	3.1733214	-1.90732	1.5877034
240911_at	0.1211	4.02E-03	3.1731505	-1.90769	1.6424905	NOS1	nitric oxide synthase 1
202704_at	0.1211	4.02E-03	3.17304	-1.90792	0.9196145	TOB1	transducer of ERBB2, 1
202580_x_at	0.1211	4.02E-03	-3.1728984	-1.90823	-1.7210889	FOXM1	forkhead box M1
211881_x_at	0.1211	4.02E-03	-3.1726126	-1.90884	-2.9034084	IGLJ3	immunoglobulin lambda joining 3
237753_at	0.1214	4.03E-03	-3.1712933	-1.91166	-2.0049856	IL21R	interleukin 21 receptor
207740_s_at	0.1216	4.04E-03	-3.1705775	-1.91319	-1.9306041	NUP62	nucleoporin 62
205846_at	0.1216	4.04E-03	3.1704099	-1.91354	1.3488758	PTPRB	protein tyrosine phosphatase, receptor type B
1566114_at	0.1216	4.05E-03	3.1698806	-1.91467	1.4547044
200825_s_at	0.1216	4.05E-03	-3.1697528	-1.91495	-1.1424115	HYOU1	hypoxia up-regulated 1
218159_at	0.1217	4.05E-03	-3.1693545	-1.9158	-0.68731	DDRGK1	DDRGK domain containing 1
237222_at	0.1217	4.06E-03	3.1688516	-1.91687	2.5428329	FSD2	fibronectin type III and SPRY domain containing 2
238633_at	0.1218	4.07E-03	3.1678989	-1.91891	0.8785892	EPC1	enhancer of polycomb homolog 1
229273_at	0.1218	4.07E-03	3.1675067	-1.91974	2.1619739	SALL1	spalt like transcription factor 1
218711_s_at	0.1218	4.07E-03	3.1673386	-1.9201	1.2163754	SDPR	serum deprivation response
221232_s_at	0.1218	4.07E-03	3.1673263	-1.92013	3.2119154	ANKRD2	ankyrin repeat domain 2
204271_s_at	0.1218	4.08E-03	3.1670789	-1.92066	1.0096148	EDNRB	endothelin receptor type B
239609_s_at	0.1218	4.08E-03	3.1669922	-1.92084	1.8074555	LPCAT4	lysophosphatidylcholine acyltransferase 4
223877_at	0.1218	4.08E-03	3.1666885	-1.92149	1.8624593	C1QTNF7	C1q and tumor necrosis factor related protein 7
238584_at	0.1218	4.08E-03	-3.1666126	-1.92165	-1.9878733	IQCA1	IQ motif containing with AAA domain 1
222445_at	0.1218	4.08E-03	-3.1664834	-1.92193	-0.6863523	SLC39A9	solute carrier family 39 member 9
206116_s_at	0.1218	4.09E-03	3.1661202	-1.9227	2.7308601	TPM1	tropomyosin 1 (alpha)
215423_at	0.1218	4.10E-03	3.1645912	-1.92597	1.4808291	Mar-06	membrane associated ring-CH-type finger 6
244839_at	0.1218	4.10E-03	3.1641528	-1.9269	3.8659631	TTN	titin
209933_s_at	0.1218	4.11E-03	-3.1640506	-1.92712	-1.4045908	CD300A	CD300a molecule
236637_at	0.1218	4.11E-03	3.1637794	-1.9277	0.8754179	TAS2R14	taste 2 receptor member 14
1561713_at	0.1218	4.11E-03	3.16359	-1.92811	1.5173363
229555_at	0.1218	4.11E-03	-3.1635174	-1.92826	-1.3823684	GALNT5	polypeptide N-acetylgalactosaminyltransferase 5
237800_at	0.1218	4.11E-03	3.1634108	-1.92849	1.8523862
220703_at	0.1218	4.11E-03	3.1631935	-1.92895	1.8790246	IDI2-AS1	IDI2 antisense RNA 1
1559304_at	0.1218	4.12E-03	-3.163081	-1.92919	-1.7677724
206796_at	0.1218	4.12E-03	-3.1630437	-1.92927	-1.4122016	WISP1	WNT1 inducible signaling pathway protein 1
224553_s_at	0.1218	4.12E-03	3.1630138	-1.92934	1.3661893	TNFRSF18	TNF receptor superfamily member 18
230643_at	0.1218	4.12E-03	3.1629074	-1.92956	0.9412289	WNT9A	Wnt family member 9A
221640_s_at	0.1218	4.12E-03	-3.1628711	-1.92964	-1.5933992	PIDD1	p53-induced death domain protein 1
1569315_s_at	0.1218	4.12E-03	3.1626834	-1.93004	1.4953422	LINC00894	long intergenic non-protein coding RNA 894
208002_s_at	0.1218	4.12E-03	-3.1626358	-1.93014	-1.4192757	ACOT7	acyl-CoA thioesterase 7
1553420_at	0.1218	4.12E-03	3.1626307	-1.93015	2.1521935	SATB2-AS1	SATB2 antisense RNA 1
206198_s_at	0.1218	4.12E-03	-3.1625313	-1.93037	-1.5450308	CEACAM7	carcinoembryonic antigen related cell adhesion molecule 7
242760_x_at	0.1219	4.13E-03	-3.1620213	-1.93145	-0.7033432	PIGB	phosphatidylinositol glycan anchor biosynthesis class B
223020_at	0.1219	4.13E-03	-3.1615916	-1.93237	-1.3361757	CLPTM1L	CLPTM1 like
213988_s_at	0.1219	4.13E-03	-3.1613671	-1.93285	-1.6047764	SAT1	spermidine/spermine N1-acetyltransferase 1
241600_at	0.1219	4.13E-03	3.1613557	-1.93287	1.6371388	WIPF3	WAS/WASL interacting protein family member 3
201289_at	0.122	4.14E-03	-3.1607677	-1.93413	-1.8149482	CYR61	cysteine rich angiogenic inducer 61
206824_at	0.122	4.14E-03	3.160581	-1.93453	1.9468174	CES1P1	carboxylesterase 1 pseudogene 1
1569763_at	0.122	4.14E-03	3.1603103	-1.93511	1.7571762	KCNMA1-AS1	KCNMA1 antisense RNA 1
223741_s_at	0.1222	4.15E-03	3.1595038	-1.93683	0.7512484	TTYH2	tweety family member 2
220324_at	0.1222	4.15E-03	3.1592991	-1.93726	1.716935	LINC00472	long intergenic non-protein coding RNA 472
222560_at	0.1224	4.16E-03	3.1584679	-1.93904	1.5532859	LANCL2	LanC like 2
243701_at	0.1225	4.17E-03	3.1576943	-1.94069	1.9160113
226197_at	0.1226	4.17E-03	3.1571938	-1.94175	2.1438441	AR	androgen receptor
223468_s_at	0.1226	4.18E-03	3.1571082	-1.94194	0.9785229	RGMA	repulsive guidance molecule family member a
220041_at	0.1227	4.19E-03	3.1561224	-1.94404	0.8443347	PIGZ	phosphatidylinositol glycan anchor biosynthesis class Z
201954_at	0.1227	4.19E-03	-3.156033	-1.94423	-1.1861076	ARPC1B	actin related protein 2/3 complex subunit 1B
238556_at	0.1227	4.19E-03	3.1559041	-1.9445	1.5938754	CAMK2G	calcium/calmodulin dependent protein kinase II gamma
221591_s_at	0.1232	4.21E-03	-3.1539248	-1.94872	-1.3983366	FAM64A	family with sequence similarity 64 member A
1556389_at	0.1232	4.21E-03	-3.1539126	-1.94875	-1.3810433	CNPY3	canopy FGF signaling regulator 3
229168_at	0.1233	4.21E-03	3.1533127	-1.95003	0.9539701	COL23A1	collagen type XXIII alpha 1 chain
204794_at	0.1233	4.22E-03	-3.1525728	-1.95161	-1.9922891	DUSP2	dual specificity phosphatase 2
229516_at	0.1233	4.22E-03	3.1522776	-1.95224	1.8699159	WDR31	WD repeat domain 31
236860_at	0.1233	4.23E-03	3.1521932	-1.95242	1.7562025	NPY6R	neuropeptide Y receptor Y6 (pseudogene)
201298_s_at	0.1233	4.23E-03	-3.1521525	-1.9525	-0.9050063	MOB1A	MOB kinase activator 1A
219971_at	0.1233	4.23E-03	-3.152124	-1.95256	-1.7952808	IL21R	interleukin 21 receptor
205951_at	0.1234	4.23E-03	3.1518411	-1.95317	4.4517144	MYH1	myosin heavy chain 1
202655_at	0.1234	4.23E-03	-3.1515159	-1.95386	-1.0956608	MANF	mesencephalic astrocyte derived neurotrophic factor
213160_at	0.1234	4.24E-03	-3.1508624	-1.95525	-1.2132788	DOCK2	dedicator of cytokinesis 2
221104_s_at	0.1234	4.24E-03	3.1508077	-1.95537	1.4267621	NIPSNAP3B	nipsnap homolog 3B
236901_at	0.1234	4.24E-03	-3.1506548	-1.95569	-1.192622
200803_s_at	0.1234	4.24E-03	-3.1505821	-1.95585	-1.0783009	TMBIM6	transmembrane BAX inhibitor motif containing 6
214445_at	0.1234	4.24E-03	3.1503568	-1.95633	1.9442643	ELL2	elongation factor for RNA polymerase II 2
219685_at	0.1234	4.25E-03	3.1500628	-1.95696	2.1479356	TMEM35A	transmembrane protein 35A
237863_at	0.1234	4.25E-03	3.1498475	-1.95742	1.9799036	TMPO	thymopoietin
224596_at	0.1234	4.25E-03	-3.1497055	-1.95772	-0.7897425	SLC44A1	solute carrier family 44 member 1
1566271_x_at	0.1234	4.25E-03	3.1494297	-1.95831	1.5432546	RALGAPA1///RALGAPA1P1	Ral GTPase activating protein catalytic alpha subunit 1///Ral GTPase activating protein catalytic alpha subunit 1 pseudogene 1
1552754_a_at	0.1234	4.26E-03	3.1491208	-1.95896	2.0116114	CADM2	cell adhesion molecule 2
238778_at	0.1234	4.26E-03	3.1490224	-1.95917	1.2225594	MPP7	membrane palmitoylated protein 7
229554_at	0.1234	4.26E-03	-3.1486241	-1.96002	-1.5773818	LUM	lumican
203089_s_at	0.1234	4.26E-03	-3.1486128	-1.96005	-1.0969055	HTRA2	HtrA serine peptidase 2
213282_at	0.1234	4.26E-03	3.1485297	-1.96022	0.8345202	APOOL	apolipoprotein O like
200805_at	0.1234	4.27E-03	-3.1480841	-1.96117	-0.8767883	LMAN2	lectin, mannose binding 2
207148_x_at	0.1234	4.27E-03	3.1479473	-1.96146	4.0979689	MYOZ2	myozenin 2
225429_at	0.1234	4.27E-03	3.147623	-1.96216	0.8892071	PPP6C	protein phosphatase 6 catalytic subunit
1558934_a_at	0.1234	4.27E-03	3.147481	-1.96246	0.9912043	GTF2H5	general transcription factor IIH subunit 5
237365_at	0.1236	4.28E-03	3.1468566	-1.96379	1.9539824	ELOVL2-AS1	ELOVL2 antisense RNA 1
208113_x_at	0.1239	4.30E-03	-3.144978	-1.96779	-0.7771126	PABPC3	poly(A) binding protein cytoplasmic 3
229024_at	0.1239	4.30E-03	3.144857	-1.96805	2.0705483	RNF150	ring finger protein 150
219464_at	0.1239	4.30E-03	3.1445504	-1.9687	1.835447	CA14	carbonic anhydrase 14
206981_at	0.1239	4.31E-03	3.1443587	-1.96911	2.1192637	SCN4A	sodium voltage-gated channel alpha subunit 4
203766_s_at	0.1239	4.31E-03	3.144289	-1.96926	2.0988958	LMOD1	leiomodin 1
223032_x_at	0.1239	4.31E-03	-3.1442874	-1.96926	-0.9703372	PRELID1	PRELI domain containing 1
1554937_x_at	0.1239	4.31E-03	3.1440238	-1.96982	2.1185486	EXOC3L1	exocyst complex component 3 like 1
230449_x_at	0.1239	4.31E-03	3.1438553	-1.97018	0.9488774
235619_at	0.124	4.32E-03	3.1435022	-1.97093	2.4552465	ASB4	ankyrin repeat and SOCS box containing 4
210115_at	0.124	4.32E-03	-3.1428922	-1.97223	-1.59546	RPL39L	ribosomal protein L39 like
202602_s_at	0.124	4.33E-03	3.1424625	-1.97315	0.7909288	HTATSF1	HIV-1 Tat specific factor 1
220564_at	0.124	4.33E-03	3.1423073	-1.97348	1.5414953	RNLS	renalase, FAD dependent amine oxidase
204935_at	0.124	4.33E-03	-3.1422963	-1.9735	-1.368654	PTPN2	protein tyrosine phosphatase, non-receptor type 2
205904_at	0.124	4.33E-03	-3.1422091	-1.97369	-0.885241	MICA	MHC class I polypeptide-related sequence A
225274_at	0.124	4.33E-03	3.1421535	-1.9738	0.9143238	PCYOX1	prenylcysteine oxidase 1
1570255_s_at	0.1241	4.34E-03	3.141437	-1.97533	2.0127673	ANKRD20A12P///ANKRD20A8P///ANKRD20A4///ANKRD20A2///ANKRD20A3///ANKRD20A5P///ANKRD20A1	ankyrin repeat domain 20 family member A12, pseudogene///ankyrin repeat domain 20 family member A8, pseudogene///ankyrin repeat domain 20 family member A4///ankyrin repeat domain 20 family member A2///ankyrin repeat domain 20 family member A3///ankyrin repeat domain 20 family member A5, pseudogene///ankyrin repeat domain 20 family member A1
219527_at	0.1241	4.34E-03	3.1412618	-1.9757	0.9467461	Mar-02	mitochondrial amidoxime reducing component 2
228108_at	0.1242	4.34E-03	3.1409467	-1.97637	1.7464141	PPM1L	protein phosphatase, Mg2+/Mn2+ dependent 1L
242852_at	0.1242	4.35E-03	3.1406204	-1.97707	1.2667215	LOC285147	uncharacterized LOC285147
209884_s_at	0.1244	4.36E-03	-3.1397256	-1.97897	-0.724015	SLC4A7	solute carrier family 4 member 7
242699_at	0.1244	4.36E-03	3.1396526	-1.97913	1.244508
1555832_s_at	0.1244	4.36E-03	-3.1393558	-1.97976	-0.9811578	KLF6	Kruppel like factor 6
222750_s_at	0.1244	4.36E-03	-3.1391862	-1.98012	-0.809468	SRD5A3	steroid 5 alpha-reductase 3
200915_x_at	0.1244	4.36E-03	3.1388969	-1.98074	0.8096785	KTN1	kinectin 1
202762_at	0.1244	4.37E-03	3.1386804	-1.9812	0.7193404	ROCK2	Rho associated coiled-coil containing protein kinase 2
204544_at	0.1246	4.38E-03	-3.1378976	-1.98286	-0.891498	HPS5	HPS5, biogenesis of lysosomal organelles complex 2 subunit 2
219920_s_at	0.1249	4.39E-03	-3.1366006	-1.98562	-1.1741206	AMIGO3///GMPPB	adhesion molecule with Ig like domain 3///GDP-mannose pyrophosphorylase B
1554789_a_at	0.1249	4.39E-03	3.1364469	-1.98595	1.4641999	PDE8B	phosphodiesterase 8B
240292_x_at	0.1249	4.40E-03	3.1358172	-1.98729	1.8562708	ANKS1B	ankyrin repeat and sterile alpha motif domain containing 1B
220874_at	0.1249	4.40E-03	3.1353902	-1.9882	1.3770649
211227_s_at	0.1249	4.40E-03	3.1353883	-1.9882	1.8083394	PCDH11Y///PCDH11X	protocadherin 11 Y-linked///protocadherin 11 X-linked
215885_at	0.1249	4.40E-03	3.1353532	-1.98828	2.052981	SSX2B	SSX family member 2B
222802_at	0.1249	4.40E-03	3.1351855	-1.98863	1.1735484	EDN1	endothelin 1
233606_at	0.125	4.41E-03	3.1346017	-1.98987	1.7264213
208736_at	0.125	4.41E-03	-3.1344835	-1.99013	-0.9881736	ARPC3	actin related protein 2/3 complex subunit 3
218989_x_at	0.1252	4.42E-03	-3.1336707	-1.99185	-0.8119296	SLC30A5	solute carrier family 30 member 5
215867_x_at	0.1253	4.43E-03	-3.1328843	-1.99353	-1.2150239	CA12	carbonic anhydrase 12
208004_at	0.1253	4.43E-03	3.1327637	-1.99378	1.7768463	OPRPN	opiorphin prepropeptide
241980_at	0.1253	4.43E-03	3.132443	-1.99447	1.4396058	MAP6	microtubule associated protein 6
227761_at	0.1253	4.44E-03	-3.1320894	-1.99522	-0.7973677	MYO5A	myosin VA
61734_at	0.1253	4.44E-03	-3.1318977	-1.99563	-1.1876929	RCN3	reticulocalbin 3
201577_at	0.1253	4.44E-03	-3.1317552	-1.99593	-1.2111315	NME1	NME/NM23 nucleoside diphosphate kinase 1
227807_at	0.1253	4.45E-03	-3.1311481	-1.99722	-0.7783438	PARP9	poly(ADP-ribose) polymerase family member 9
38149_at	0.1253	4.45E-03	-3.1311297	-1.99726	-0.8631155	ARHGAP25	Rho GTPase activating protein 25
201096_s_at	0.1253	4.45E-03	-3.1309446	-1.99765	-1.0370307	ARF4	ADP ribosylation factor 4
229886_at	0.1253	4.45E-03	-3.1308306	-1.99789	-0.7212559	C5orf34	chromosome 5 open reading frame 34
211135_x_at	0.1253	4.45E-03	-3.1306418	-1.9983	-1.2947279	LILRB3	leukocyte immunoglobulin like receptor B3
202728_s_at	0.1253	4.46E-03	-3.1303857	-1.99884	-1.5624061	LTBP1	latent transforming growth factor beta binding protein 1
230794_at	0.1253	4.46E-03	3.1298284	-2.00003	1.8136975	PELI2	pellino E3 ubiquitin protein ligase family member 2
1562392_at	0.1253	4.46E-03	3.1298201	-2.00004	1.7855153	MRPL23	mitochondrial ribosomal protein L23
211483_x_at	0.1253	4.46E-03	3.1297864	-2.00011	1.7912211	CAMK2B	calcium/calmodulin dependent protein kinase II beta
225637_at	0.1253	4.46E-03	-3.1297076	-2.00028	-0.9246501	DEF8	differentially expressed in FDCP 8 homolog
1555359_at	0.1253	4.46E-03	3.1295685	-2.00058	1.196922	PIGQ	phosphatidylinositol glycan anchor biosynthesis class Q
203675_at	0.1254	4.47E-03	-3.1286137	-2.00261	-1.0074124	NUCB2	nucleobindin 2
213222_at	0.1254	4.48E-03	3.128491	-2.00287	1.6429626	PLCB1	phospholipase C beta 1
214846_s_at	0.1254	4.48E-03	3.1283286	-2.00321	1.9995908	ALPK3	alpha kinase 3
201204_s_at	0.1254	4.48E-03	-3.1281796	-2.00353	-0.9484313	RRBP1	ribosome binding protein 1
204137_at	0.1254	4.48E-03	-3.1280806	-2.00374	-1.4370535	GPR137B	G protein-coupled receptor 137B
1564467_at	0.1254	4.49E-03	3.1275736	-2.00482	1.6623061	FAM161A	family with sequence similarity 161 member A
229831_at	0.1254	4.49E-03	3.1272627	-2.00548	2.6637279	CNTN3	contactin 3
227609_at	0.1254	4.49E-03	-3.1269334	-2.00618	-1.1501099	EPSTI1	epithelial stromal interaction 1 (breast)
1561239_at	0.1254	4.50E-03	3.1266192	-2.00685	2.4788197
212327_at	0.1254	4.50E-03	3.126389	-2.00734	1.7422364	LIMCH1	LIM and calponin homology domains 1
204729_s_at	0.1254	4.50E-03	-3.1262487	-2.00763	-1.4579034	STX1A	syntaxin 1A
225138_at	0.1254	4.50E-03	3.1262391	-2.00765	0.8316642	ZRANB1	zinc finger RANBP2-type containing 1
201565_s_at	0.1254	4.50E-03	-3.1261013	-2.00795	-1.3231115	ID2	inhibitor of DNA binding 2, HLH protein
224812_at	0.1254	4.51E-03	3.1257595	-2.00867	0.8679768	HIBADH	3-hydroxyisobutyrate dehydrogenase
206163_at	0.1254	4.51E-03	3.1255475	-2.00912	1.6852235	MIR548F5///MAB21L1	microRNA 548f-5///mab-21 like 1
205936_s_at	0.1254	4.51E-03	-3.1252522	-2.00975	-2.1663479	HK3	hexokinase 3
204637_at	0.1254	4.51E-03	3.125143	-2.00998	1.5744409	CGA	glycoprotein hormones, alpha polypeptide
235896_s_at	0.1254	4.51E-03	3.1251137	-2.01005	0.9939104	MIEF2	mitochondrial elongation factor 2
220918_at	0.1254	4.51E-03	-3.1249249	-2.01045	-1.7443123	RUNX1-IT1	RUNX1 intronic transcript 1
1557009_a_at	0.1254	4.52E-03	3.1247931	-2.01073	2.2287564	LOC340107	uncharacterized LOC340107
1567861_at	0.1254	4.52E-03	3.1247784	-2.01076	2.0447187	DNAH14	dynein axonemal heavy chain 14
219850_s_at	0.1254	4.52E-03	3.1246554	-2.01102	1.8977558	EHF	ETS homologous factor
213644_at	0.1255	4.52E-03	3.1241291	-2.01214	0.6960931	CEP112	centrosomal protein 112
242056_at	0.1257	4.53E-03	3.1232058	-2.0141	0.9679149	TRIM45	tripartite motif containing 45
239849_at	0.1257	4.53E-03	3.1231967	-2.01412	2.1424856
1553533_at	0.1257	4.54E-03	3.1229235	-2.0147	0.8758132	JPH1	junctophilin 1
209444_at	0.1257	4.54E-03	-3.1225862	-2.01541	-0.8474223	RAP1GDS1	Rap1 GTPase-GDP dissociation stimulator 1
1552732_at	0.1258	4.54E-03	3.1222726	-2.01608	3.6843555	ABRA	actin binding Rho activating protein
223384_s_at	0.1259	4.55E-03	-3.1217543	-2.01718	-0.705498	TRIM4	tripartite motif containing 4
216513_at	0.1259	4.55E-03	3.121488	-2.01775	1.7385716	DCT	dopachrome tautomerase
217234_s_at	0.1262	4.57E-03	-3.1202337	-2.02041	-1.4835484	EZR	ezrin
206759_at	0.1264	4.58E-03	3.1192404	-2.02252	1.5221508	FCER2	Fc fragment of IgE receptor II
213802_at	0.1265	4.59E-03	3.1183709	-2.02437	1.4811032	PRSS12	protease, serine 12
224862_at	0.1265	4.59E-03	-3.1182749	-2.02457	-0.7282648	GNAQ	G protein subunit alpha q
212663_at	0.1265	4.59E-03	-3.1182727	-2.02457	-0.9126477	FKBP15	FK506 binding protein 15
65086_at	0.1268	4.60E-03	-3.1172275	-2.02679	-0.9263872	YIPF2	Yip1 domain family member 2
225897_at	0.1268	4.60E-03	-3.117072	-2.02712	-0.9792722	MARCKS	myristoylated alanine rich protein kinase C substrate
229810_at	0.1268	4.60E-03	-3.1169109	-2.02746	-0.8362911	RSPH3	radial spoke 3 homolog
202625_at	0.1268	4.61E-03	-3.1165312	-2.02827	-1.3236427	LYN	LYN proto-oncogene, Src family tyrosine kinase
239191_at	0.1269	4.61E-03	3.1158646	-2.02968	1.5055279
210239_at	0.1269	4.62E-03	-3.1156435	-2.03015	-1.7348461	IRX5	iroquois homeobox 5
230964_at	0.1269	4.62E-03	3.1150992	-2.03131	2.5701443	FREM2	FRAS1 related extracellular matrix protein 2
1560698_a_at	0.1269	4.62E-03	3.1150664	-2.03138	2.295362	TRHDE-AS1	TRHDE antisense RNA 1
209149_s_at	0.1269	4.62E-03	-3.1149849	-2.03155	-1.0080346	TM9SF1	transmembrane 9 superfamily member 1
215364_s_at	0.1269	4.63E-03	-3.1148742	-2.03179	-1.3899645	SZT2	seizure threshold 2 homolog (mouse)
201700_at	0.127	4.63E-03	-3.1143235	-2.03296	-1.2992403	CCND3	cyclin D3
223502_s_at	0.127	4.63E-03	-3.1143169	-2.03297	-1.623951	TNFSF13B	tumor necrosis factor superfamily member 13b
226936_at	0.1271	4.64E-03	-3.1138655	-2.03393	-0.7956051	CENPW	centromere protein W
236858_s_at	0.1271	4.64E-03	-3.1136008	-2.03449	-1.2276706	RUNX2	runt related transcription factor 2
201786_s_at	0.1271	4.64E-03	-3.1134158	-2.03488	-0.7347092	ADAR	adenosine deaminase, RNA specific
223389_s_at	0.1271	4.65E-03	-3.1131534	-2.03544	-1.493317	ZNF581	zinc finger protein 581
205412_at	0.1272	4.65E-03	3.1124843	-2.03686	1.1546358	ACAT1	acetyl-CoA acetyltransferase 1
[truncated: 52,663 more rows]
