# Supplementary material for: ReDisX, a machine learning approach, rationalizes rheumatoid arthritis and coronary artery disease patients uniquely upon identifying subpopulation differentiation markers from their genomic data
Source: Front Med (Lausanne). 2022 Aug 22;9:931860. doi: 10.3389/fmed.2022.931860 (PMC9441882; doi:10.3389/fmed.2022.931860)
Supplement: Supplementary file 3 [file Data_Sheet_3.ZIP › supplementary3/GSE77298_GSE93272_GSE59867_clus3/GSE77298_intersect_GSE59867_intersect_GSE93272.csv]

	x
1	SLC16A6
2	GCSAM
3	LINC01128
4	ADGRA3
5	CD1E
6	DUSP2
7	LIMK2
8	HBD
9	PMP22
10	GRIK1-AS2
11	CD28
12	NIPAL3
13	EPHA4
14	FUCA2
15	GRAMD1B
16	MS4A1
