# Supplementary material for: ReDisX, a machine learning approach, rationalizes rheumatoid arthritis and coronary artery disease patients uniquely upon identifying subpopulation differentiation markers from their genomic data
Source: Front Med (Lausanne). 2022 Aug 22;9:931860. doi: 10.3389/fmed.2022.931860 (PMC9441882; doi:10.3389/fmed.2022.931860)
Supplement: Supplementary file 3 [file Data_Sheet_3.ZIP › supplementary3/GSE77298_GSE93272_GSE59867_clus3/GSE77298_p0_05.csv]

LRRC15
BUB1
SDC1
KCNJ11
HORMAD1
CECR2
GOLM1
LPCAT4
HRASLS
JAK3
CEMIP
NCR3LG1
SPP1
FGF13
TPRN
ANK1
SAP30L
LOC101930404///SNORD116-28///SNORD115-26///SNORD115-13///SNORD115-7///SNORD116-22///SNORD116-4///PWARSN///SNORD107///SNRPN///IPW
LOC285556
KMO
CDH11
CDCP1
HLA-A
IGK///IGKC
EPHB2
FOXJ1
TACC2
MMP13
CXCL13
TREM1
MPP7
HNRNPUL2-BSCL2///BSCL2
TMEM45A
SLC4A4
LOC643659
TNFSF11
MLF1
FAM3A
REEP1
ABHD2
PRKG1
VRK3
RRM2
SLAMF8
PRKAA2
PLXNC1
LILRB3
DLGAP5
MYF6
IL27RA
ATP1A2
PHOSPHO2-KLHL23///KLHL23
SHC3
RNF150
RAC2
ARL4C
PALMD
JPH1
SKIL
LOC101927870
CHI3L2
TRDN
TIMP1
UCMA
LOC100421171
TPM4
CD109
PPP1R12B
IGLC1
SDF2L1
IGHA2///IGHA1///IGH
GALNT5
CASZ1
ZEB1
TRAF2
CAP2
MAN2B1
LPXN
SEC22C
PRKAG3
YKT6
MVP
ARHGAP9
GBP5
LOC101927490
SNX10
SYNPO
ERBB4
LINC00314
LDB3
MYOT
TRIM54
HS6ST3
POLH
FKBP11
FHL1
CAPG
LRP1
CRTAM
SLC7A10
KLHL31
ARPP21
STK4
CDC42SE2
C15orf48
EPM2A
PLPP5
LOC101930416///LOC101929792///LOC100996724///LOC653513///PDE4DIP
PAPSS1
VMO1
LINC01094
TTN
IL17D
RBFOX1
CD84
RAB27A
NOS1
SLC2A3
FBXL21
NEK6
LY6E
LRRC2
MIR6837///DBNL
XIRP2
COCH
CTNNA3
MYPN
LOC101930404///SNORD116-28///SNORD115-26///SNORD115-13///SNORD115-7///SNORD116-22///SNORD116-4///PWARSN///SNORD107///IPW
LMOD2
AKAP1
ZBTB25
PLN
MGAT1
TCIRG1
NFKBIZ
PDE4DIP
CXCR4
ISY1-RAB43///RAB43
SMCO4
TRIM63
GMPPA
FAM83D
SERTAD1
MIR133A1HG///MIR133A1///MIR1-2
PLIN4
FNBP1L
SPATA18
RGS1
COL4A5
MAN2A1
VLDLR
IL21R
DUSP27
SLMAP
HFE2
SMYD1
M6PR
LST1
BAX
KNL1
PAPSS2
ARHGAP22
CKMT2
NADSYN1
DEPDC1
TELO2
GKAP1
FANCD2
BEND7
ZNF527
FABP4
CDC20
44810
MYOZ3
HOXA10-HOXA9///MIR196B///HOXA9
WDR54
PORCN
RGS9BP
LOC729680
CRACR2A
ATP1B4
BASP1
GLYAT
LMOD3
RRBP1
LOC646903
CDC14A
SLC31A1
CNTN1
CTSB
FNIP1
ATP2A1
SLC16A6
TSPAN8
STK17B
JCHAIN
ATP6AP2
TMEM178B
POU2F2
CCR5
LOC101060091
IL4I1
C19orf47
CAMK2B
DEF6
MYH7
ZC3HAV1
ACTN2
STAT2
TLE1
CHST11
NBEA
MIR133A1HG
MLIP
FBXO32
VPS33B
NR3C2
CMYA5
FN1
ALCAM
CEP68
KRT25
CCNB1
ADIPOQ
TMOD4///VPS72
ADCY2
KDELR2
TMEFF2
PLIN1
LMO4
CYCS
CERS1///GDF1
TNNC1
NAALAD2
SLC25A27
DOCK8
KCNN4
MYO1G
RNF31///IRF9
TOLLIP
GUSBP11
TWIST1
PRDX4
HSPB3
DES
MYH8
LONRF2
WISP1
GNB1
PTBP3
NRP2
ZAK
GPD1
TMEM208
DENND2C
ATP2B3
PHYH
DMD
POLG
UGCG
PMM2
CTSH
PPARGC1A
TYMS
PTPRC
ATF2
NCAPD2
TXNL1
PLAUR
RTN2
GOLPH3
CAV3
ANO5
RBM24
BLM
UCKL1
SCO2
RBFADN
TAPBP
PTTG3P
KCNJ15
TMEM107
GCSAM
IGKC
KATNB1
HCLS1
GDF10
LOC101930322///ABCC6P2///ABCC6P1///ABCC6
HINT3
TMEM98
ART3
SLC10A3
FAM20C
CD47
CLEC5A
SYPL2
KIF20A
SCN7A
LINC01405
DPT
PYCARD
CLIC6
CA12
EYA4
PPP1R3A
ROBO2
PDE4D
PDLIM5
SLIT1
TNFAIP6
CKS2
SLC41A2
MR1
TMPPE///GLB1
KBTBD12
FAM26F
PRKAB2
IGLV1-44
HMMR
FXR1
RNASEK-C17orf49///C17orf49
CCSAP
SYNPO2L
DOK3
PDLIM3
CUL5
KCNIP2
CASQ2
GRB2
RABEP2
CA3
PABPC1L
ARHGEF37
PTX3
PGAM1
BGN
DUSP13
FRMD3
THRSP
FAM189A2
NDRG2
NANOS1
SHMT2
NEU1
CYAT1///IGLV1-44///IGLC1
LOC285147
VKORC1
FLNC
ACADSB
ABRACL
MIR8071-2///MIR8071-1///IGHV4-31///IGHM///IGHG2///IGHG1
SLN
SLC39A3
KCNN2
KCNH6
PLCL1
HS3ST3A1
MBNL1-AS1
LOC102724352///LOC101930593
PPM1A
KYNU
CKAP4
PIR-FIGF///FIGF
MAPRE3
COLQ
SUPT20H///DES
IKZF1
PRKCZ
HLA-DPB1
NUCB1
PEBP4
ARIH1
MOB1A
MIR6836///SNX8
MRPS12
BMP5
CAND2
MIR4697///MIR4697HG
KLHL41
CIDEC
KLB
MYOM1
PTBP1
SEC61B
SOCS3
ANKRD33B
ATP9B
SUSD6
GHR
PHKA1
FRAS1
SEMA4D
PLIN5
APOBEC3B
LINC00308
C8orf22
PRDM16
MYOZ2
KHDRBS3
PLD3
TMEM243
WDR91
C22orf39
LINC00638
PPP4C
ASB14
SRD5A1
B3GNT5
FHL5
SSR1
CASP8
NMNAT3
SH3BGR
MT1F
VPS13D
MBP
LMF1
MSX2
TLE3
KCNAB1
TLR4
OSBPL3
FBXO40
SEMA4A
ZC3H8
CFL2
STX6
LOC653160
ADPRHL1
EPB41L5
THBS2
KIAA0101
HLA-C
MCM5
IER3
GTF2H5
USP13
SLC19A2
HCP5
GLMP
RERGL
ECT2
HELLS
SLC29A3
GFRA1
CHPF2
CSRP3
SIRT3
NPY1R
COX5A
SBK1
MCTP2
SERP1
NDC80
APOD
LOC101559451
PIN4
NIN
ITGB2
LOC101927798
PHKG2
BCL2A1
MIR6125///USP15
MYDGF
KRTAP4-11
NRAP
SUSD1
ANLN
PRKACB
LOC102724714
SLC45A3
B3GLCT
AKAP6
KIAA0232
DOCK10
LOC101928741
CBFB
RTEL1-TNFRSF6B///TNFRSF6B
TPD52L1
KLHL23
ASB5
LOC284950
MEST
KCNS3
NEXN
FYB
MMP9
KCNK12
ISLR
LOC441242
MYL1
CPEB3
ZNF217
HSDL2
TNS3
LOC101928405
TPP1
IGLL3P
COX6A2
GATC///SRSF9
SUN2
TP63
WBSCR17
PRKCQ-AS1
CXCL16
MCUB
SLC25A36
SIGLEC10
ATP2A1-AS1
TMEM132C
PGAM2
TBC1D13
CXCL6
LOC101928916///NNMT
PRR11
BEST3
B4GALNT1
LOC101926951///PCDH20
GGH
OSTC
TSTA3
IL1RN
RELN
LINC01215
NEDD4L
OSMR
ZNF24
PDE11A
HLA-G
CAPN6
BSG
GNAI2
ERO1A
LITAF
QKI
UGGT1
AKR1B10
HDAC4
TMEM110-MUSTN1///MUSTN1///TMEM110
NMRAL1
COMMD5
AR
CEP70
MTFP1
LYL1
UNC5B
PFKL
LGALS8
PLCXD1
GM2A
ETFDH
LOC101928817
PITX1
MET
STK10
ACTR2
TNFAIP8
ALPK1
KCNB1
CCL5
RIF1
PMP2
PDE8B
GRIK2
CDKN1A
OS9
SAMSN1
RPS6KA5
MYOC
BCHE
VWA7
KIAA1586
GAS2L3
VASH2
GJB2
MIR3652///HSP90B1
LPIN1
ARNTL2
CYP1A1
GMDS-AS1
CHL1
SAR1A
MYLK3
ABRA
ARPC4
CECR1
LGALSL
EVI2B
SPICE1
NUDT22
OSBPL1A
SNORA60///SNORA71E///SNHG11
AMPH
SPCS3
BMP1
SLC20A1
CCR1
LOC729224
TMEM30A
TRAM1
UHRF1BP1L
C4orf48
TMED3
SDF4
CHD4
SRGAP2C///SRGAP2B///SRGAP2
GBAP1
SAMD9L
GMDS
ANKRD23///ANKRD39
C17orf62
QSOX1
LILRB2
WBP4
LOC105376379
SLC39A8
B4GALT4
HS3ST3B1
SAP30
FOXI1
INPP5A
SNX20
MSTN
LINC00927
AKNA
TNNT1
ADH1B
RBM20
SPX
MIA-RAB4B///RAB4B
HSPB2-C11orf52///C11orf52///HSPB2
POU4F1
NRAS
NBPF20
NRXN1
TNNI2
NAGK
FCRLA
CD36
MYF5
FXYD5
LOC105377371
PKNOX2
IL12RB1
LILRB1
MYO18B
TBC1D8
EEF1A2
G6PD
MAPT
CSTB
CHEK1
BCO2
IP6K3
NUDT1
DCHS2
MAPK4
ARID1B
MACROD1
NPIPA5///NPIPB6///NPIPB15///PDXDC2P///NPIPB3///NPIPA1
SGCG
FILIP1
CCDC82
ZNF704
CXorf38
DEFB122
MKI67
TTBK2
LOC283585
USPL1
BMP2K
ARHGAP5
DYRK1A
PDK4
RAB8B
CNPY2
FAM47E-STBD1///FAM47E///STBD1
C6orf25
TNFRSF10B
LOC374890
ZMAT3
MYBPC1
DEFA6
PML
MYO1D
IPO4///TM9SF1
LOC105379186
HCK
RORC
TROAP
CHI3L1
TCF3
SMTNL2
PYGO1
POLR3H
P2RY14
STK35
CNST
DHRS7
APOBEC2
PGM5-AS1
LINC01128
STK17A
YTHDF3-AS1
COL8A1
TECRL
LOC100505549
ARHGAP30
SPTBN1
MELK
AARS2
MFSD10
LOC100507537
SERPINB1
ZNF382
OTOR
TNFSF10
LOC102723721
CSF3R
CDK2AP2
WDFY1
KIAA0930
NDUFA10
EZR
GEM
ATP6V0E1
ACADL
PLEKHG2
ASTN2
EFHD1
HSPB8
PABPC1L2B///PABPC1L2A
TOP2A
PWAR6
PREX1
S100A11
ZFHX4
LINC01503
MED14
ADRB1
CAPN3
ASPH
SVIL
CTNNB1
MYL2
ADGRA3
OFCC1
P2RX2
IDS
LINC00312
ANXA3
FLRT3
PPP1R9A
CCDC158
CAPN15
PIK3CD
MUM1L1
ORAI2
PMAIP1
KIF9-AS1
HMG20B
CASQ1
CALU
MYH2
ITGAX
C6
PLTP
RAD21L1
GOLGA2
BID
KRTAP13-1
ZYG11B
PLSCR1
CCNB2
MSRB3
GDF11
CLCN4
SLC39A4
HLA-B
KIF17
CA5A
ST18
TNNI1
CISD2
JMJD4
CD207
TMED9
CACNA2D1
TNFSF12-TNFSF13///TNFSF12
RYR3
ILVBL
MB
LOC339803
ACVR1C
SEC31A
FBXO30
PRRC1
CTSZ
SPOCK3
C1R
KIR3DL2///KIR3DL1
EGF
DGCR12
NPC2
TPM1
GFOD2
MIR21///VMP1
HPSE
TMEM246
SLC19A1
SPC25
KCNA7
OR2F1
WIPF1
TIMP2
BMS1P17///BMS1P18
IL10RA
FLJ32255
DNAJA4
NCF2
PIEZO1
SSR3
LINC00900
AIM2
PAX7
KIAA1161
STAG3L2///STAG3L3///STAG3L1
ALOX5
ATP6V0A2
MOBP
EXOSC4
MIR7110///PDIA5
CCNE2
ISG20L2
FUNDC2
RPL22L1
CTDSPL2
KLF15
CACNA1C
OPN4
NR2C1
CSNK1A1
SORBS1
FAM86B3P
STAT1
PRAF2
NUAK1
CYP20A1
ZNF267
MYL3
TRHDE-AS1
DPEP2
PRELID1
BMPR1A
ADAMTS19
CAP1
THEMIS2
KIAA1551
NCOA1
ADAMTS9
LOC101928269///LOC100506403///RUNX1
LRSAM1
ZWINT
TXNDC15
ADGRE2
FILIP1L
RIMS1
RNF14
LRP8
B3GAT3
CCND2
CCDC13
CUX1
HVCN1
BEX1
PRAP1
CXCL3
LINC01616
TLR2
EDNRB
CYBA
TMEM52
RAB9B
GABRA2
ACTC1
TRIM9
F8
VEZF1
HLA-F
NEFM
C11orf80
SLC25A6
TMEM57
RFWD3
FECH
VDR
RAD51L3-RFFL///RFFL
NPFFR2
IGSF11
ACACB
LRPAP1
TPM3
RCC2
KBTBD4
RCAN3
LINC01282
CEP19
HOXC8
PYGM
FOXO6
BCL9L
SPG21
MTURN
NEB
GDA
ADTRP
SRPK3
RARRES1
ADAM8
MURC
SREK1
SLC29A4
SNORA11E///SNORA11D///MAGED4///MAGED4B
KANSL1-AS1
NRIP3
MEN1
CNTFR-AS1
EML3
GRN
UQCRB
RPN2
KANK4
MYD88
RHOG
TNNT3
PRKCA
ANKRD11
GNB4
LOC101929050
ADCY7
SYNM
RER1
BET1L
AP5M1
ZNF471
WISP3
MAOA
DPAGT1
KDELR3
AKAP7
GBGT1
GALNT2
HSD17B14
SDHC
CKLF-CMTM1///CKLF
GLIS3
LOC100129034
ARHGAP36
FLJ36840
ATP2A2
RAD51B
RPN1
FAS
AQP9
ANKH
USP54
ATP6
FGR
CLK4
BTNL9
LTBP3
DHRS7C
GPR78///CPZ
FBP2
STYXL1
FNDC9
RNASET2
MRLN
PNP
BUB3
FGFR1OP2
SGCA
LOC100287576///DGCR5
SRGAP1
SHROOM3
TSPAN5
INSR
AGA
ADAM23
CXCL10
TMEM173
RIMKLB
MXRA5
ENO3
LOC284242
BUB1B
LIMCH1
ALDH18A1
MAP3K3
LRRC39
ZDBF2
NARR///RAB34
COL6A2
NPB
SEC61A1
MMP2
UNC45B
ADGRL3
AKR1A1
KLHL6
KPNA5
CUL3
BTBD11
CSK
MYH7///MYH6
SH3GL1P2///SH3GL1P1
APCDD1L
SLC16A9
YRDC
LOC100506563
SEPT7P2
SMAP2
RRP15
ABCA8
DENND1A
EMILIN1
EVI2A
FANCI
LYZ
GYG2
VGLL2
ISG20
SUPT4H1
IFNK
COL5A1
IL7R
RCN3
LOC101060817///GCSH
CBX4
PTDSS1
CAMK1D
EWSR1
ASB11
VPS36
HEMK1
ACBD5
XPO6
AEBP1
FHOD3
AP1S2
SLC15A1
SLC25A34
44621
PILRA
TMED7-TICAM2///TICAM2
TRIB2
CIPC
CRELD2
USF3
CXCL8
COL5A2
LDAH
CADM2
SEL1L2///GPR37
KCMF1
PROSC
FNDC5
AKAP12
DIS3L
TMX1
AXIN2
TSPAN7
MYOD1
MMRN2
C15orf57
MRAP
PEG10
CCZ1
CYP2A6
MAST2
HOMER1
SFT2D1
MAD2L1
LINC00317
ASXL2
QPCT
RPS6KA1
RNF115
LOC101930322///ABCC6
RPL13P5///LRRC23
LRP10
ACSL3
RNF165
TCAP
LINC00315
PTPRB
SOX13
CABS1
ELF1
PLXNB2
WIF1
TBX20
MYH11
TMEM138
SPC24
ITGB1
ANPEP
MMP1
ESRRG
CUTC
ZGRF1
NFKBIE
C2
EPB41L4B
CYTIP
TNFSF13
ENTPD7
LOC101060835///HLA-DQB1
IGSF6
FPGT-TNNI3K///TNNI3K
TNFAIP3
FCER1G
COPG2IT1
FAM127B
SLC38A6
CHODL
FYCO1
HRASLS5
RBM4B
CHRDL1
DPF3
HACD4
TTC23
TYROBP
MTUS1
PDXK
PLA2G5
ABCA9
ITIH5
IL23A///TRBV19
GPX8
PPP2R5C
KIDINS220
DCAF8
LINC00667
FAM149A
COX7A1
GPRC5B
TP53INP2
CYP2S1
AQP4
OBSCN
SFXN1
DNAJC27
DNAJC3
HLA-DRB6
ANP32E
MTMR1
LCP2
ASCL2
RSG1
PXYLP1
LOC101928845
LOC102725526///IGHV4-31///IGHM///IGHG3///IGHG2///IGHG1///IGHA2///IGHA1///IGH
BOK
C10orf71-AS1
SRGN
FBXO3
XKR4
GLA
GAK
KRTCAP2
CCDC70
LOC100288490
TMEM56
PAQR9
LOC102723694
VOPP1
AAMDC
SLC52A2
TCEA3
GXYLT2
PIK3AP1
IGSF10
NPC1
LOC105371352
ST8SIA2
TBL2
PDLIM7
TRAF3
TRIM26
PARD3B
SOX6
SIX1
PDK1
TOB1
CYP2C18
TMEM182
WNK2
MPHOSPH9
HSPH1
TRERF1
ILDR2
TTLL13P
HLA-J
SOCS7
TBX15
TMEM87B
DIP2A
HACD3
ITGA4
FUT8
PTGR2///ZNF410
LGR5
CACNA1E
OR2K2
MIRLET7DHG
CACNA1S
HDDC2
OR7E37P
MAPK13
CERCAM
LYVE1
FAF1
SLC15A3
ADHFE1
KIF21A
HIST1H2AH///HIST1H2AG///HIST1H2AM///HIST1H2AL///HIST1H2AK///HIST1H2AI
CNKSR2
SLAMF7
SORBS2
NPEPPS
SYNPO2
ICA1L
SUCLA2
PPP1R1A
LYN
PROX1
UCP3
DTNA
FABP7
TRAF1
COL4A3
LINC01352
CATSPERG
TCEB3-AS1
PDK3
FAT2
LOC101927760
PLBD1
HEPN1///HEPACAM
DNHD1
SRPRB
LINC00973
GGA3
GFOD1
RASEF
KIF20B
MPPED2
CPNE4
RAB20
RCAN2
KLLN
SLITRK4
LOC101928716
ACTR3
KRT19P2
SYK
SPTB
KIF11
LAMA2
NRAV
TSPAN4
CPED1
GPD1L
ASB15
RAE1
LEP
GAPT
FGF18
SSR4
LINC00938
FOXD2-AS1
HFE
YBX3
MYADML2
NME7
APOOL
LPL
PARP12
HNMT
HOMER2
ADGRG5
ERC2-IT1
SMLR1
TSSK2///DGCR14
PPFIBP2
PLXNA1
ZFYVE28
XPR1
ARSJ
AIM1
PTGS2
MAP4K5
MIPOL1
MUC1
MGST1
ABLIM1
HSPA13
LOC440570
ZBTB10
BVES
DOCK5
C1orf21
LOC100996809///HLA-DRB4///HLA-DRB1
MYL4
STIL
CXCR3
FUBP1
TMEM167A
CTSK
TAPT1
LEMD1-AS1
ZSCAN18
MUC20
TIAM2
ZFAND2B
PNRC2
XXYLT1
ALPK3
FAM131B
NEDD4
TAF1C
LOC101928195///LOC100996643///MTHFD1L
SLC25A4
SLC2A14///SLC2A3
MAMSTR
EIF1
PRDM5
KIF1B
MRC2
CPA1
APRT
ASPHD2
LINC00102
METRNL
RAB2A
QSOX2
FUT4
TRIM59
SQLE
DPP7
CRYAB
LOC441666
SEL1L
ADAMTS2
TINAG
GNL1
TRIM59///IFT80
CAMKK2
FKBP10
MYH15
PLA2G16
SERPINE2
PIP4K2A
ACSL5
MAP3K1
CLIC5
LINC01558
TMEM38A
HNRNPH1
WNT5B
H2AFY
TUFM
LINC00515
GJB3
MDH1B
STRBP
PLA2G7
ELL2
NUDT13
EFEMP2
YDJC
LINC01007
B3GALT6
KTN1
PCOLCE
SBDSP1///SBDS
CKLF
LINC00550
CDKN2D
TMEM74
IL17RA
KIAA1671
DCUN1D4
SPA17
CEPT1
CLN5
HARBI1
GTF2F1
CSH2///CSH1
TMEM39A
ELF4
LOC101930168///LOC100509620///AQP7
GEMIN2
CBX5
MYH6
COL4A6
CLASP2
CDC37L1
CIB1
LOC101930114
CD53
KIF18B
RTTN
REEP5
CTNNAL1
PFKM
CADPS
FHL3
SMAD1
CASC2
LOC728805
TRIM55
CYTH4
PPIB
PTGES
COMT
KRAS
HLA-E
LTBP2
CCRL2
CFB
PRKD2
TMEM129
ENO1
PPM1L
SPHK2
POU6F2-AS2
SRL
SUN1
INCENP
DERL2
JUN
ITGB2-AS1
CXCL2
PARD3
IGLL5///IGLV@
SAMD9
ZNF544
SF3A2
HERPUD2
LOC100507387///FAM153A///FAM153B
IFNA6///IFNA5
CD1E
GATA4
ZNF862
ZCCHC6
OTULIN
SSX2B///SSX2
LINC01351
THY1
TNIP2
IFT80
FLJ27354
CAPZA1
KIR2DS1
FITM1
MECOM
CYP4B1
TLK2
FOXM1
IGLJ3
NUP62
HYOU1
DDRGK1
FSD2
EPC1
SALL1
SDPR
ANKRD2
C1QTNF7
IQCA1
SLC39A9
44626
CD300A
TAS2R14
IDI2-AS1
TNFRSF18
WNT9A
PIDD1
LINC00894
ACOT7
SATB2-AS1
CEACAM7
PIGB
CLPTM1L
SAT1
WIPF3
CYR61
CES1P1
KCNMA1-AS1
TTYH2
LINC00472
LANCL2
RGMA
PIGZ
ARPC1B
CAMK2G
FAM64A
CNPY3
COL23A1
DUSP2
WDR31
NPY6R
MYH1
MANF
DOCK2
NIPSNAP3B
TMBIM6
TMEM35A
TMPO
SLC44A1
RALGAPA1///RALGAPA1P1
LUM
HTRA2
LMAN2
PPP6C
ELOVL2-AS1
PABPC3
CA14
SCN4A
LMOD1
EXOC3L1
ASB4
RPL39L
HTATSF1
RNLS
PTPN2
MICA
PCYOX1
ANKRD20A12P///ANKRD20A8P///ANKRD20A4///ANKRD20A2///ANKRD20A3///ANKRD20A5P///ANKRD20A1
44622
SLC4A7
KLF6
SRD5A3
ROCK2
HPS5
AMIGO3///GMPPB
ANKS1B
PCDH11Y///PCDH11X
SSX2B
EDN1
ARPC3
SLC30A5
OPRPN
MAP6
MYO5A
NME1
PARP9
ARHGAP25
ARF4
C5orf34
LTBP1
PELI2
MRPL23
DEF8
PIGQ
NUCB2
PLCB1
GPR137B
FAM161A
CNTN3
EPSTI1
STX1A
ZRANB1
ID2
HIBADH
MIR548F5///MAB21L1
HK3
CGA
MIEF2
RUNX1-IT1
LOC340107
DNAH14
EHF
CEP112
TRIM45
RAP1GDS1
TRIM4
DCT
FCER2
PRSS12
GNAQ
FKBP15
YIPF2
MARCKS
RSPH3
IRX5
FREM2
TM9SF1
SZT2
CCND3
TNFSF13B
CENPW
RUNX2
ADAR
ZNF581
ACAT1
TMEM108
ENTPD3
DDX39A
PPARA
CCBE1
CFLAR
UBASH3B
B4GAT1
SLC35D2
LOC101927734
CSHL1
TAGAP
NPL
DHFR
FGF14
C1orf43
MUM1
PDIA4
CTHRC1
TBC1D32
ATP13A1
MAP2
MIR6732///ZC3H12A
VIP
TFEC
MYLK4
HMCN2
VAV1
BIN1
GAS2
NCKAP1L
GOLT1B
SMNP
LOC101930416///LOC101929792///LOC100996724///PDE4DIP
CERS2
SIK2
DAPP1
BCAP29
MIR4680///PDCD4
GNPTG
LPAR2
EPN3
IFI16
COX2
PPFIA1
PRKAR2B
AMMECR1
PDE8A
AMACR
C8orf76
ASB2
FLT1
YME1L1
TSEN15
OPTN
ENDOD1
LAMP1
CSF2RB
BCL6
HSP90AB1
USP32///USP6
GPR173
TRAF7
ACTL7A
RNF135
MFSD9
IER2
TACC3
HMGCLL1
LIMK2
YIPF1
SNX18
CACNG1
MYOCD
LOC730202
DDHD1
SUZ12P1///SUZ12
ADIRF
ARHGEF7
ATAD2B
USP25
NPR1
ABCC10
LY96
LOC101926960
FER
TRBC1
CARD10
PTTG1
HACD1
CORO1B
SAMHD1
SPCS1
LOC101929759
DNAJB4
SLC25A20
OR2F2
ACTA2
NT5DC2
LMCD1
SIM1
ADCY9
COLGALT1
LOC101928865
HSPB7
SMAD7
RPRD1A
LAT2
KLRD1
CNN1
MYT1L
TMEM248
FAM218A
SAC3D1
MAGI1
AK3
SMTNL1
IFT20
ATP11A
ZSCAN30
PNOC
IQGAP1
SEMA6D
MLXIPL
FBLN5
ZFPM2
NLRP7
LRRC10B
NIFK
CANX
UBR3
GBAP1///GBA
ADAM12
KCND1
G6PC3
TK1
TTC6
KAT6A
BACH1
ORMDL1
MYLPF
IFT27
FXYD1
C12orf49
ATP2B2
NFIX
HBD
PRSS2///PRSS1
SKA3
ATP2A3
JPH2
BLOC1S5-TXNDC5///TXNDC5
LOC101927826///FBXO41
BCAT1
SAMD10
SYNE2
HADH
SLC30A7
PASK
PIEZO2
FZD1
PGM2
CCDC169-SOHLH2///CCDC169
TBRG1
SPRYD7
RNF213
OCIAD2
WDR3
LOC401312
CPD
GINM1
DGKK
ZNF787
SMARCD2
KLHL34
MYOM2
SEL1L3
BCL2L13
NUF2
DEDD2
CLYBL
OTX2-AS1
RBM26
IGFLR1
P3H1
C8orf46
BRI3
SHISA6
RGS12
LINC00982
ST14
KLHDC3
HSP90B1
GPR87
KANSL1L
LINC00334
ENSA
C8orf44-SGK3///SGK3
TMEM245
DDX60L
PCMTD1
PPP1R14B
FERMT3
FHAD1
ZNF503-AS1
CNTN2
GALNT13
FAAP20
SLC39A14
SLC8A1
NEGR1
UBE3D
ZKSCAN8
CTNND2
UNC119B
LOC101929796///LOC100996763///LOC100996717///NOTCH2NL///NOTCH2
ABI1
ALDH1L2
CAMK2A
TRIP6
MYL10
PLA2G15
UNC5A
CD99
RASSF5
AIM1L
LOC102723407///IGHV4-31///IGHM///IGHG4///IGHG1///IGHA2///IGHA1
PHF19
CAPZB
USP20
STEAP3
USP3
TYMP
NUSAP1
SEC61A2
MIR4458///MIR4458HG
SLC26A10
C15orf56
CTSL
LRRFIP1
KCNJ6
SNORD68///RPL13
MTHFD2L
MAT2B
C1QTNF1
HIBCH
TCEAL7
DIXDC1
ETHE1
TSLP
LAPTM5
LINC01165
MPZL1
SLC37A2
DISC1FP1
CTSD
FLJ34503
MMP3
SNTG1
SP100
RBM15
C17orf78
DDX51
C19orf73
LGALS12
CTBS
LOC149684///BPI
ERGIC3
ITM2C
LOC101928524///PRPF18
CD44
IFI30///PIK3R2
SERPINA1
TPM2
LOC102724532///SP2-AS1
LOC100287497
NAAA
ACAP1
B3GALT1
ATG101
UNC13C
TRIM50
SPHK1
ADAM22
MRS2
ABCA5
TRIM2
THRB
NRXN3
KCND2
C18orf54
LINC00592
CDH6
TTC39B
RPS27L
RBM46
SMAD3
ATP13A4-AS1
PLEK
MIGA1
SEC16B
ALDH6A1
LOC101927460
SURF4
CLTA
LOC646736
IRF1
TNFAIP2
CREB3
TPBG
LOC151760
LOC101930067
ACVR2B
TNFSF8
CENPK
ERBB3
TLR8
CHRNA1
SIGLEC9
SLA
RABAC1
MT1G
G0S2
DYNLL1
LOC101928937
NFAM1
SCN1B
AGBL1
FGF5
AATF
KLHL42
TEKT5
SMG7-AS1
TINF2
PTPN11
LGI4
GUSB
LOC101927523
P2RY10
KIZ-AS1
CBR3-AS1
SPPL2C
LINC00889
P4HB
CAPN13
LRRC3B
GRB14
KPNA1
NHLRC2
MCM2
CKM
RHOBTB1
COPA
SUGT1
HPS4
TMEM265///SRCAP
PSMB9
HLA-DOA
LHFPL2
LOC285095
TMEM170B
RAB11A
TRPM1
PKIA
UBE2J1
OR2C3
SLC31A2
MPV17
TLR1
SLC8A3
MFN2
SHC1
FGF4
LINC01198
MVB12A
STEAP1
CXCL1
RAPSN
TSPO
RORA
PATJ
MIR6787///SLC16A3
LRRK1
SSBP2
EGLN1
MAL2
DPP3
COL3A1
HRC
TNFRSF1B
TEPSIN
[truncated: 3,811 more rows]
