# Supplementary material for: ReDisX, a machine learning approach, rationalizes rheumatoid arthritis and coronary artery disease patients uniquely upon identifying subpopulation differentiation markers from their genomic data
Source: Front Med (Lausanne). 2022 Aug 22;9:931860. doi: 10.3389/fmed.2022.931860 (PMC9441882; doi:10.3389/fmed.2022.931860)
Supplement: Supplementary file 3 [file Data_Sheet_3.ZIP › supplementary3/GSE77298_GSE93272_GSE59867_clus3/ReDisX_DEG_toplist_CAD.csv]

	SYMBOL	ReDisX_CAD_clus1_Control_DEG	ReDisX_CAD_clus2_Control_DEG	ReDisX_CAD_clus3_Control_DEG	ReDisX_CAD_clus4_Control_DEG	ReDisX_CAD_clus5_Control_DEG	AveExpr	F	P.Value	adj.P.Val
TMEM115	TMEM115	-0.0501073804646799	-0.0751255704740608	0.0551914568321115	0.0758714063273453	0.0269268014158213	7.75135837977877	254.414697377525	9.49310223976926e-127	4.74655111988463e-123
NFKBIB	NFKBIB	-0.020511370719059	-0.0381924380633709	0.0458752886303699	0.0697064279355164	0.0311723373079662	7.85121911178971	235.850575098322	1.78068235114474e-121	4.45170587786185e-118
FLOT2	FLOT2	0.00150296781069414	-0.0320525384517323	0.0601593546352568	0.0899522307767953	0.0425609623976957	8.04455073594753	233.615036380212	8.05151921802858e-121	1.34191986967143e-117
TCIRG1	TCIRG1	-0.000735350028495674	-0.0350455755346193	0.0600420275432914	0.0656375368104918	0.0276229173297597	8.16633006097674	228.402372665289	2.82936987536681e-119	3.53671234420851e-116
RAB1B	RAB1B	-0.0399434364871105	-0.0512985573346985	0.0591952253512353	0.0928270688251533	0.0332185694497991	8.14197823312879	224.710005005124	3.64866199544013e-118	3.48620700913994e-115
LRP10	LRP10	-0.0322858192242599	-0.0439215606132528	0.0359095111092742	0.0772497656726117	0.0281687961015589	8.01384046573152	224.513707438418	4.18344841096792e-118	3.48620700913994e-115
MLF2	MLF2	-0.0245849808927758	-0.0438629367948273	0.0783764838494783	0.082393863953703	0.0405029336453975	8.05374774824959	221.956611092227	2.50467148357236e-117	1.78905105969455e-114
JMJD8	JMJD8	-0.0300378500141889	-0.0492264889300795	0.039185960088667	0.0557683846699275	0.0264121092198817	7.93612851095843	209.118906438981	2.51266954366057e-113	1.57041846478785e-110
MAF1	MAF1	-0.0153394634339579	-0.036823490205725	0.0439083647903384	0.0790162258424338	0.0237283980726088	7.83677202678002	199.724127097718	2.7504326600544e-110	1.52801814447467e-107
GPSM3	GPSM3	-0.0314059211796076	-0.0467842466660038	0.0445483375881368	0.0798511155687747	0.0238243120441144	7.93716976683103	196.769561236564	2.6045861123969e-109	1.30229305619845e-106
ARRDC1	ARRDC1	0.00107975704566421	-0.0260686765692686	0.0604722240644673	0.0737052692377711	0.0299160858773257	7.92617380391009	193.654304686142	2.85887725630033e-108	1.2994896619547e-105
WAS	WAS	0.00688551815856542	-0.0307275525987984	0.103024462887795	0.114856748243403	0.0487797268256749	7.98326306410963	191.07899163023	2.11364788244789e-107	8.80686617686621e-105
PITPNM1	PITPNM1	-0.00402092074077132	-0.0321425386884755	0.062123004962702	0.0867638841509901	0.0409092407919562	7.88045832473876	188.648470355771	1.42035430752866e-106	5.46290118280253e-104
GSK3A	GSK3A	-0.0126207534521772	-0.0289797499377142	0.0787997424510349	0.0830454954892739	0.0358341714864663	8.00814395502029	182.416030761956	2.03040500628277e-104	7.25144645100991e-102
RNF26	RNF26	-0.0431927596428183	-0.0489583174538826	0.0311118975661673	0.0658363048074051	0.0217108828686214	7.86805222102783	178.310753360471	5.68144751306956e-103	1.89381583768985e-100
ARHGAP27	ARHGAP27	-0.00243124461059985	-0.0313266517363804	0.0800149653433042	0.0818258262592435	0.0328090256946707	7.8919001797174	177.805833404803	8.58915311483706e-103	2.68411034838658e-100
YDJC	YDJC	-0.0270600802375149	-0.0419021167286786	0.0384129115737224	0.0707676158258552	0.0427854105960872	7.8189651980576	177.412992628493	1.18531791679533e-102	3.48622916704508e-100
SRF	SRF	-0.0182772626709937	-0.0389812182673879	0.0549685746849509	0.0593629061814145	0.0229207037825647	7.9836700702652	176.244633208458	3.09809216693384e-102	8.60581157481622e-100
ALG3	ALG3	-0.0173436372824938	-0.0258255669634249	0.0540045629927697	0.076204322337821	0.0291440729927963	8.02399253996783	174.512534999268	1.29743300854186e-101	3.41429739089964e-99
SCAMP2	SCAMP2	-0.0257409010554444	-0.0380242414848659	0.0541581791475902	0.0613724673432223	0.0285401253526096	8.17568989717705	173.874211248379	2.20464406027787e-101	5.51161015069466e-99
ALG6	ALG6	-0.00512659285177008	0.01735365886619	-0.0699408219397792	-0.0994111278231484	-0.0504726654293535	7.6790341652018	173.726603873247	2.49265726291969e-101	5.93489824504688e-99
ZBTB45	ZBTB45	-0.0205796542798575	-0.0311932468253833	0.0602340834532074	0.0931733226529463	0.0374442258168406	7.73014299788761	173.555556701551	2.87403457107018e-101	6.53189675243223e-99
IDUA	IDUA	-0.0199482428820117	-0.029073106265896	0.0481803482790282	0.0835917165976952	0.0338689371053267	7.89410371036796	171.295743241829	1.90182527757913e-100	4.13440277734594e-98
RBCK1	RBCK1	-0.0179933654945001	-0.03625253296756	0.059070048696066	0.0738148616285992	0.0323511690600062	7.92086834723508	170.989028028092	2.460978697852e-100	5.12703895385834e-98
RGS19	RGS19	-0.0111287412285845	-0.0339257054463671	0.0510708081878013	0.0646073858759015	0.0199903770213714	8.00870951356933	170.6724344742	3.21210038965807e-100	6.42420077931613e-98
NACC1	NACC1	-0.0266974701288865	-0.0411273857186734	0.0726324115455537	0.0813790556433052	0.0422468907881388	7.80225406436068	170.583606464229	3.46155857177825e-100	6.65684340726586e-98
TMEM175	TMEM175	-0.0245119116137946	-0.028733545002571	0.0653716811321301	0.0801333377919908	0.0398601713952713	8.0182472150766	168.45350278886	2.09681813544031e-99	3.88299654711168e-97
CIC	CIC	-0.0103112886231633	-0.0350831009460846	0.0555135202977768	0.0798895458671263	0.0276874363253325	7.79505500761494	167.249717052175	5.84156257854081e-99	1.04313617473943e-96
TPP1	TPP1	-0.0089097990886664	-0.0524191753080245	0.0686761048597937	0.0557467834316512	0.0200835736666924	8.23365442453155	166.186740175135	1.44941700570736e-98	2.49899483742648e-96
PPP1R12C	PPP1R12C	-0.0170203414834038	-0.036866968365274	0.0520115949457232	0.0669226817590367	0.0261755478571102	7.85299518230404	165.791735495342	2.03362769525348e-98	3.38937949208913e-96
RAC2	RAC2	-0.0378640386908859	-0.0399401404767747	0.0165170268637826	0.0368444946834501	0.00763498767588722	8.29486810628057	165.082508668717	3.74044189842193e-98	6.03297080390634e-96
TM2D1	TM2D1	0.0300489511479141	0.0376780634196319	-0.029794499744968	-0.0560201073079671	-0.0294777975083758	7.82006479235096	164.800108817422	4.76988479636051e-98	7.4529449943133e-96
PRRC2A	PRRC2A	-0.0195749152533082	-0.036005494720758	0.0437011162046188	0.0737620955239882	0.0282923402380781	7.97514643499653	164.550731673988	5.91349311291071e-98	8.95983804986471e-96
C2CD2L	C2CD2L	-0.00750918909611897	-0.0312235966950904	0.0660434894458763	0.0797829643936581	0.0311740116317996	7.91000817969482	162.310031215145	4.11753381164877e-97	6.05519678183642e-95
PPP1R18	PPP1R18	-0.0267419146892722	-0.0340135324260835	0.0512407553195429	0.0610023188886988	0.0217702967665137	7.93157550293271	161.401455962945	9.08921235808343e-97	1.29845890829763e-94
KCTD13	KCTD13	-0.0363889286857821	-0.0326532551118976	0.0382762128887224	0.0651390836168977	0.0290462868939461	7.9393666032736	161.35449144326	9.46969388721413e-97	1.31523526211307e-94
PORCN	PORCN	-0.066511328529602	-0.0647537217020027	0.0153914047777723	0.0742505524935622	0.0144809620124411	7.83807869924338	158.924164765681	7.99009966824459e-96	1.07974319841143e-93
RAVER1	RAVER1	-0.00316641318352673	-0.0207571711636012	0.0510775096178406	0.0867747080255832	0.0303838153141145	7.84176269897081	158.777565239566	9.09312037322271e-96	1.19646320700299e-93
SAMD4B	SAMD4B	-0.0240493458756301	-0.0363869038115094	0.055761796729235	0.0718414747314489	0.0324565716771703	7.84452677679135	156.949488257965	4.59028129685313e-95	5.88497602160658e-93
TRIOBP	TRIOBP	-0.0122663131377978	-0.0489161844036952	0.0657484882982873	0.062482291690463	0.0255263352302109	7.74085435198965	155.249066318532	2.09209779954253e-94	2.55242853974846e-92
MAP3K11	MAP3K11	-0.0131974735086189	-0.0486781046721214	0.0776987148738568	0.0759658749005618	0.0290056175541364	7.9985608304191	155.248589245702	2.09299140259374e-94	2.55242853974846e-92
DVL3	DVL3	-0.0131851100172184	-0.0408013496818969	0.0563039385006974	0.0640655027336177	0.0303197080183901	7.88344745582585	154.558023958814	3.88691749655288e-94	4.62728273399152e-92
TAF1C	TAF1C	-0.0345385438222623	-0.0454702276822072	0.043871158097831	0.054339767444354	0.0252107100134538	7.85458691684945	153.75759347471	7.98308845897835e-94	9.28266099881203e-92
USB1	USB1	-0.00533355230730503	-0.0393311910428498	0.0791470481864032	0.0856649773740639	0.0251203666201132	7.77241192877713	153.382625549968	1.1193090479904e-93	1.27194209998909e-91
AKT2	AKT2	-0.0301519029096529	-0.0445893208846311	0.0335213917161283	0.0470072603120624	0.01494563186227	8.07306704002598	153.30067886951	1.20519650677306e-93	1.33910722974785e-91
SELENON	SELENON	-0.00341421905536698	-0.036450880329026	0.0767163377344522	0.0871474215063754	0.0359655584864678	7.91464990061069	152.984377682677	1.60358200791814e-93	1.74302392165015e-91
PRICKLE3	PRICKLE3	-0.00243449934567508	-0.0328695099171723	0.0727336366761433	0.089563408782297	0.0292490123982745	7.74732793250096	152.825999818322	1.8503674578834e-93	1.9684760190249e-91
TTYH3	TTYH3	-0.0121391610777959	-0.0525057316620225	0.109543542890004	0.0909043011284227	0.0440203254512666	8.00212991479576	152.464965645388	2.56521899742265e-93	2.67210312231526e-91
YIPF3	YIPF3	-0.0107440272554964	-0.0340005664835186	0.0539284370132425	0.0521163804863782	0.0164793373486312	8.1148773993624	152.353321200943	2.8381644401669e-93	2.88441245894675e-91
LY6G5B	LY6G5B	-0.066430310142076	-0.0681002897874485	0.0111622010355266	0.0343990859929448	0.00664971239021028	8.13891866100822	152.335478872376	2.88441245894675e-93	2.88441245894675e-91
ZBTB7A	ZBTB7A	-0.0340092208019174	-0.043576498218906	0.0404255730148639	0.0580894260485243	0.0186109942204737	7.95921070078794	151.731516035147	4.98867282495227e-93	4.89085571073752e-91
MFSD12	MFSD12	0.00408836335818386	-0.0198634834276028	0.0542738754575192	0.0806983447437881	0.0405857306375923	7.8348854028822	151.027309424833	9.46584346812796e-93	9.10177256550766e-91
KLF16	KLF16	0.0109711685970337	-0.0133760423084155	0.0532317094969432	0.0861301824841592	0.0307081427892779	7.84939476696219	150.817096555768	1.14645137157569e-92	1.08155789771291e-90
TESK1	TESK1	-0.0335342177037665	-0.0419747700963207	0.0279924438493167	0.0544407889220526	0.0159208074710078	7.96246919354745	150.038897762054	2.33336014431544e-92	2.16051865214392e-90
TEPSIN	TEPSIN	-0.0284008171751697	-0.0373120452982159	0.0495811350532938	0.0639640006691495	0.0239005745278051	7.84610932704621	149.73506017268	3.08144264707012e-92	2.80131149733647e-90
MFNG	MFNG	-0.0339099036581274	-0.0397596918623702	0.023486567024344	0.0449927803347414	0.0236588456459259	8.02707939464047	149.691169164836	3.2078425055117e-92	2.86414509420688e-90
JUND	JUND	-0.0618721019304838	-0.0685079392746974	0.0351944656051728	0.0602725278749823	0.0180939646768401	8.00555210933049	148.254934102747	1.20032643672045e-91	1.05291792694776e-89
SSH3	SSH3	0.000307225568818126	-0.0309435376876381	0.0918104303705016	0.0828864262401252	0.0274277082317314	7.69995598335613	148.189306861698	1.27517236306985e-91	1.0992865198878e-89
INPPL1	INPPL1	0.0176613671852879	-0.0286572484177947	0.0780868210179184	0.0754628690103702	0.0321573930083678	7.97299676610477	147.534267755394	2.33437218912014e-91	1.97828151620351e-89
ZYX	ZYX	-0.000873720618798757	-0.0324899164551429	0.0758801535091109	0.076219457565573	0.027288196531142	8.18623663819444	147.394509343421	2.65639512924317e-91	2.21366260770264e-89
ATP13A1	ATP13A1	-0.0238572419501937	-0.03475172032344	0.0557977665397216	0.0620012543523378	0.0305755241197962	7.9399486102977	147.290817889727	2.92383846050416e-91	2.39658890205259e-89
DCAKD	DCAKD	-0.0526565851618743	-0.0419205035026335	0.0254725660502118	0.061683452043348	0.0331873953671549	7.98296778030573	146.580156608799	5.64902501946509e-91	4.5556653382783e-89
DOK3	DOK3	0.0152757842475086	-0.045286447312086	0.104377141590354	0.0826048940397213	0.0320151209878103	7.97059939080646	145.924173024631	1.03933484426572e-90	8.24868924020414e-89
BICRA	BICRA	-0.0244189533392971	-0.0364887524922581	0.05817862827507	0.078656108345788	0.0283790659457646	7.70858563802959	145.706458992311	1.27290948917277e-90	9.87705372851978e-89
ADAP1	ADAP1	-0.00988537364922148	-0.0519827655196794	0.0882747889257463	0.0582938493270717	0.0267851882101242	7.9302607484102	145.697132872458	1.28401698470757e-90	9.87705372851978e-89
FGR	FGR	0.0170990494136376	-0.0226731529252877	0.071563776631816	0.0602321649726445	0.0234638414044941	8.27226676127135	145.20613155858	2.0297231531829e-90	1.53766905544159e-88
FBRS	FBRS	-0.0336854997234743	-0.0452456388247766	0.055745852154371	0.077727677095929	0.0256173708729648	7.8317451419634	144.047205788817	6.00464434342856e-90	4.48107786823027e-88
PNPLA6	PNPLA6	0.0131834022909896	-0.0185795267792503	0.0818718710967614	0.0769592700972117	0.041424594002244	7.96427613528578	142.982544514242	1.63416401732671e-89	1.20159118921082e-87
MED25	MED25	-0.00152990318906987	-0.0196867559175553	0.0556299251468246	0.079018601274953	0.0313642915279662	7.85920518446687	142.925524527096	1.72440387322715e-89	1.24956802407764e-87
ZNF385A	ZNF385A	0.00105038519926914	-0.0524235248640803	0.112850811713098	0.0928344508900425	0.0326514369612445	7.99519832819365	142.027964324252	4.02577334561746e-89	2.87555238972676e-87
ATXN2L	ATXN2L	-0.0196215865303788	-0.0344686211158667	0.0354316254935227	0.0692450409867016	0.0227385164587748	7.94024805681072	141.524214438759	6.48833300907921e-89	4.56924859794311e-87
SNAPC2	SNAPC2	-0.0122601809460665	-0.0300993387998805	0.0588144588721127	0.0689146709703277	0.0305410657016338	7.81412408152039	141.473894355693	6.80555946344179e-89	4.72608296072346e-87
CAPN1	CAPN1	0.0135243292198268	-0.0148569101965839	0.0622003323582145	0.0775221943933699	0.0422328170305732	7.94228280823523	141.436367347892	7.05223922941968e-89	4.83030084206827e-87
VSIR	VSIR	0.0251341421426297	-0.024140667100129	0.07199736182341	0.071318882439277	0.0262636164975305	8.1106570793346	140.501103794023	1.71602700832082e-88	1.15947770832488e-86
COPS7A	COPS7A	-0.0122571991563216	-0.0378730622861312	0.0571525429967048	0.050495837362333	0.0253200919321381	7.92018968143837	140.467102347968	1.77253149516578e-88	1.18168766344385e-86
AP1G2	AP1G2	-0.0226253217218622	-0.0307368796061871	0.0178630424126478	0.059960634483204	0.0281464915319258	8.01066776854078	140.244808172515	2.19094283494448e-88	1.4414097598319e-86
TMEM127	TMEM127	-0.00234974922851983	-0.0312438810364473	0.0706554870769427	0.0584888900383529	0.0183449949203531	8.15481328523338	139.842346484417	3.21729580657352e-88	2.08915312115163e-86
SLC12A9	SLC12A9	0.0215010301956422	-0.0276705118174476	0.0764528765006638	0.0672226689474469	0.0286322467346443	7.92968714300717	139.33581718169	5.22294363718779e-88	3.34804079306909e-86
MIEN1	MIEN1	-2.84720251721993e-05	-0.0206191850193491	0.0641190131991758	0.0782793275121128	0.0386214651991788	8.02359303831732	139.207558404104	5.90569827432273e-88	3.73778371792578e-86
DENND4B	DENND4B	0.00692506803956583	-0.0143087217652749	0.0538722604342006	0.0758945724511637	0.0314086966537257	8.04779111810337	138.870843541864	8.15620902200389e-88	5.09763063875243e-86
RGS14	RGS14	-0.0179592968975761	-0.0402739814624304	0.0413057667157952	0.0637471880660732	0.0262399860647298	7.95044218019407	138.779856961023	8.90047537750884e-88	5.49412060340052e-86
GDI1	GDI1	-0.0119474138290894	-0.0309481846147754	0.0498804185778976	0.0741756395127684	0.0377886223793897	8.11549465916585	138.38626228474	1.29910879819997e-87	7.92139511097542e-86
ATP13A2	ATP13A2	-0.0167049135866204	-0.0350520337111755	0.0510157368997781	0.0747199193306418	0.035270712831255	7.80105004565902	138.104148074244	1.70426233374617e-87	1.0266640564736e-85
MIDN	MIDN	-0.00780553167862852	-0.0478918462604385	0.0893466093646067	0.0841804220877931	0.0330608743212002	7.94546609327118	138.012236040784	1.86198704239861e-87	1.10832562047536e-85
ERGIC3	ERGIC3	-0.0212729975322681	-0.0360924062836965	0.0514276112388767	0.0583686263357386	0.0242269800988044	8.05288350060676	137.956496308286	1.96469969029045e-87	1.15570570017085e-85
GMIP	GMIP	-0.00259715675230865	-0.0286475617204296	0.053308807822801	0.0711241916462013	0.028500950731936	7.99441851446028	137.885519291943	2.10377232833204e-87	1.22312344670467e-85
CRTC2	CRTC2	-0.03127636068933	-0.0490841362276955	0.0417370530298955	0.0653763729586228	0.0215008795937122	7.93181173664298	137.119257963432	4.40817233930818e-87	2.53343237891275e-85
ARSA	ARSA	-0.0310348562244522	-0.0412131836434222	0.0610416308332873	0.0781688041524227	0.0433175462677191	7.82253730592031	137.005750543803	4.91971482219198e-87	2.79529251260908e-85
CTSD	CTSD	0.00805283796932521	-0.0349384408818185	0.0754271410558776	0.061284304813503	0.0355621442266649	8.30074979253335	136.873411203288	5.59193804831422e-87	3.14153822939001e-85
G6PC3	G6PC3	-0.0362429565341795	-0.0614234476108253	0.087840807812082	0.0621257287093018	0.0304431291311369	7.88798646069398	135.72567983978	1.70344716138629e-86	9.46359534103492e-85
CCDC97	CCDC97	-0.0286129653587608	-0.0326658355554432	0.0511093462067134	0.0794287281727541	0.0322823149115621	7.94452604823874	135.389344648166	2.36353461202058e-86	1.2986453912201e-84
SLC43A2	SLC43A2	0.0321342889668816	-0.0240480673363042	0.0957585305169832	0.0763675020040573	0.0354337218902963	8.12396797216873	135.325862627821	2.5143858190336e-86	1.36651403208348e-84
TMEM214	TMEM214	-0.00670906816753192	-0.0278114224767565	0.0566220786361464	0.0636492347952178	0.025881325446341	7.95979661909179	135.166417322098	2.93733657594538e-86	1.57921321287386e-84
MOSPD3	MOSPD3	-0.0163703715965324	-0.0258905994663889	0.0483492219805441	0.0739675192535403	0.0237389500661651	7.80151225811366	134.492755918067	5.67240395527839e-86	3.01723614642467e-84
SH2D3C	SH2D3C	-0.0146520194320434	-0.0271691196762003	0.0427093056141477	0.0592874797181491	0.0212031573611551	8.10515357154268	134.388112632673	6.28407558983717e-86	3.30740820517746e-84
SLC39A13	SLC39A13	-0.0336368340622499	-0.0362835808276047	0.0222274981435948	0.0707165873417246	0.030815555616627	7.78961744047865	134.375259822993	6.36363684177692e-86	3.31439418842548e-84
SLC35A4	SLC35A4	-0.0258189142953205	-0.0314560951954439	0.0473391362615683	0.0597381226456761	0.0287952608191979	8.03669719795033	133.994167202197	9.24397337442352e-86	4.76493472908429e-84
RNPEPL1	RNPEPL1	-0.0169999759566046	-0.0296121990110594	0.0380753690653863	0.0754401392154929	0.0289773332063303	7.97966752823791	133.900740103789	1.01310361489736e-85	5.1688959943743e-84
ZC3H3	ZC3H3	-0.0140085092723305	-0.0380521799568898	0.0762218888057316	0.0622419825475591	0.0264534477153662	7.80684269705094	133.145857976717	2.12720349607612e-85	1.07434520003844e-83
SYMPK	SYMPK	-0.0214715798645502	-0.0339986628648301	0.0400322091906089	0.0596566897386852	0.0260491042747004	7.93793849744081	132.421449680652	4.3450147674293e-85	2.17250738371465e-83
IFFO1	IFFO1	0.0174647587329293	-0.0138837040559645	0.0761098961178241	0.0902697775385271	0.0493519086268002	7.80132701691316	131.88727235393	7.36835423501095e-85	3.64770011634205e-83
MBD6	MBD6	0.00568532088840623	-0.0269086889077457	0.0751246828013539	0.0856087437115649	0.0306735948283583	7.93454359052364	131.63535585916	9.45666153797583e-85	4.63561840096854e-83
NFIC	NFIC	0.0169671996785601	-0.0164897204538192	0.0742291187727764	0.0907662327028742	0.0290225015522783	7.93755587883009	131.52905850929	1.05075416743733e-84	5.1007483856181e-83
CHERP	CHERP	-0.0199254045970543	-0.0303364697309192	0.0453640580920904	0.0732183059004994	0.0327313506053422	7.92272093272837	131.226579289963	1.41855373820784e-84	6.81996989523e-83
MAVS	MAVS	-0.0197202034203459	-0.0378979563477406	0.0379334697695288	0.0660171322814236	0.0199289344762557	7.86319425589825	131.20747824263	1.4457155463851e-84	6.88435974469093e-83
GRN	GRN	0.0119509180544455	-0.0279625073007779	0.0610369613990915	0.0547686929125462	0.0212986706909213	8.37700720188556	131.007074773418	1.76419739856186e-84	8.32168584227292e-83
CSRP1	CSRP1	-0.0369605615601349	-0.0541998915332034	0.073488592534912	0.0446051715374534	0.021512590909996	7.95025634161062	130.760719221332	2.2539572780192e-84	1.05325106449495e-82
C19orf54	C19orf54	0.00146891641596447	-0.0344009163655183	0.0809360009221649	0.0745147494683991	0.0197749941982819	7.79378122137727	130.717806393185	2.35229351550497e-84	1.08902477569675e-82
PIK3R5	PIK3R5	-0.0249820320846439	-0.0390568293329974	0.0394017214366613	0.0552041068873876	0.0241090038779728	8.09050385586211	130.253580433273	3.73551284039357e-84	1.71353800018054e-82
TMEM109	TMEM109	-0.0450362369901054	-0.0349388873030225	0.0114019920287021	0.0414027374932342	0.0139923792054564	8.17883153347939	130.224272556863	3.84631887304543e-84	1.74832676047519e-82
SLC16A3	SLC16A3	-0.00268886214147024	-0.0580920518607559	0.097755141006262	0.0658618561457729	0.0388658934698096	8.03502953345915	130.197673174249	3.9497407699577e-84	1.77916250898996e-82
RASGRP4	RASGRP4	0.0234221348157497	-0.0458277170517274	0.135709227113437	0.0982834394436152	0.0445408614231111	8.00579552453654	130.152107604953	4.13343991436433e-84	1.8452856760555e-82
TET3	TET3	0.0318450190654769	-0.0153671629920114	0.0990557717996934	0.0928729726002304	0.0351376407536197	7.95661585196799	130.138503239106	4.18993263361724e-84	1.85395249275099e-82
MFSD10	MFSD10	-0.0178407648411012	-0.0323748808449542	0.0339543213887028	0.0687672348214337	0.0297922640682105	8.01725438245038	129.991077430967	4.85419347201166e-84	2.12903222456652e-82
SLC9A3R1	SLC9A3R1	-0.0752248894817242	-0.0555953966432305	-0.00686927618173527	0.0468900405219657	0.0142018072729169	8.13092674330754	129.900035645353	5.31625492344001e-84	2.31141518410435e-82
MICAL1	MICAL1	0.000997476123438368	-0.0257653822197206	0.0529822800314346	0.0719698470008954	0.0322985741877568	7.98679025552468	129.615886296182	7.06251415487276e-84	3.04418713572102e-82
RHBDF2	RHBDF2	-0.0111989204704006	-0.0380177684193574	0.0982493515132674	0.0798916964841707	0.0360379956651791	7.86722091485631	129.419235457302	8.59849490585833e-84	3.67457047258903e-82
PPRC1	PPRC1	-0.0258926449904191	-0.0356633704433662	0.0417809139611292	0.0656552469431819	0.0317987130920905	7.76664132404599	129.288272466294	9.80349185974177e-84	4.15402197446685e-82
RELT	RELT	0.0265593470206884	-0.0286036280927835	0.0940191009441191	0.0835498319830039	0.0392756972881401	7.93961195471303	128.65150065263	1.85700734543541e-83	7.80255187157737e-82
FKBP8	FKBP8	-0.0217695821026656	-0.0301070155595413	0.0444223723257249	0.0587277143083389	0.024744115591238	7.95717467658244	128.092561545672	3.2584131330076e-83	1.35767213875317e-81
ATP6V0C	ATP6V0C	0.00605639008783143	-0.0262312659587316	0.0466072932059376	0.0534557410128933	0.0129510244592392	8.2815304557463	127.945900671799	3.77732553623466e-83	1.56087832075812e-81
RTL8A	RTL8A	-0.0131399936291521	-0.0317064662025626	0.0489460029110678	0.0590603843062976	0.0158118578488944	7.98133749728557	127.808557179424	4.33835228935368e-83	1.77801323334167e-81
STING1	STING1	-0.0275007555988385	-0.0357229480223307	0.0477287402806059	0.0485217281672181	0.0150179624671303	8.06772063346802	127.787139409421	4.43309187941274e-83	1.79205478125158e-81
NCKAP5L	NCKAP5L	-0.00341466317046191	-0.0383327556157553	0.0842229440195803	0.0799609329628792	0.0301515145535047	7.61840424010242	127.784636988995	4.44429585750393e-83	1.79205478125158e-81
EHD1	EHD1	-0.0296335036397588	-0.0266190004311486	0.00578677799519411	0.0645673263826483	0.0298453118546398	7.97058319089598	127.773370399964	4.49509266424706e-83	1.79803706569883e-81
QSOX1	QSOX1	0.0391530582795285	-0.0280096282873066	0.11751585989276	0.0839997074035255	0.0412327496610647	7.96482584673444	127.696084457865	4.85962916837001e-83	1.9284242731627e-81
HNRNPR	HNRNPR	0.00629188840549411	0.0172774613118598	-0.0387179338162706	-0.0529535816494535	-0.0210585790464517	7.99473331248161	127.636954837362	5.15846152420522e-83	2.03089036386032e-81
ABR	ABR	-0.00991652152783384	-0.0385113048432846	0.0632403446021756	0.0614065213328479	0.0254646200554003	7.97498845511866	127.627797890554	5.20636251097369e-83	2.0337353558491e-81
GTF3C3	GTF3C3	-0.00386809556185952	0.00603525104178626	-0.0256564117557074	-0.0699665560375724	-0.0225312157496678	7.78282031198122	126.861850274637	1.12956700844892e-82	4.37816669941444e-81
KCNK6	KCNK6	-0.00749301518245993	-0.0445328382536792	0.0900354296498014	0.0769704653308425	0.0382226023721408	7.89991769776817	126.555877878028	1.54034668812286e-82	5.92441033893407e-81
HDAC10	HDAC10	-0.0139372117916166	-0.0344901408236602	0.0519654271253565	0.0711295045703659	0.0279198446956066	7.81569187833127	125.273943666367	5.67658533328817e-82	2.16663562339243e-80
ARID1A	ARID1A	-0.00716771185563836	-0.0269422805925164	0.0454170585440448	0.0632862628657058	0.024115730294259	8.08690707875237	125.200625595844	6.11769543185658e-82	2.31730887570325e-80
ERF	ERF	-0.0231794098834648	-0.0435884568260239	0.0480557855475663	0.0726459631220235	0.0175457907475174	7.66687018959723	124.548994438531	1.19106439322914e-81	4.45384587104522e-80
PLOD3	PLOD3	0.00805059623250504	-0.0229074988535638	0.0572750281543897	0.0690468327410061	0.0239023221946928	7.90892201974442	124.546892563153	1.19363069344012e-81	4.45384587104522e-80
LRRC40	LRRC40	-0.0237198486297352	-0.0104127957525737	-0.0463338035909135	-0.0927732944879081	-0.0441303735721839	7.73910845127976	124.452235187665	1.31514946208839e-81	4.87092393366072e-80
PIEZO1	PIEZO1	-0.0108880307703334	-0.0227554975372026	0.0401733817148315	0.0700486308986186	0.0323756156224189	8.0542900026781	124.103232323055	1.88095693197728e-81	6.91528283815177e-80
G6PD	G6PD	0.0147593195182978	-0.0263409666674566	0.0702801491394087	0.051954578871289	0.0283415587087887	8.06261285271464	123.968057141763	2.1609165357395e-81	7.88655669977921e-80
R3HDM4	R3HDM4	-0.0259818909421279	-0.0378969656577119	0.0444169312703879	0.0533714797471276	0.041047348121019	7.91642495197874	123.866798547771	2.39774331496228e-81	8.68747577884883e-80
FOXP4	FOXP4	0.00511427481240734	-0.0224193445838905	0.0739670284641658	0.0821026574847554	0.0329037836285355	7.73759708530714	123.720027013694	2.7880839580774e-81	1.00290789858899e-79
RHOT2	RHOT2	-0.0356021452564388	-0.0442799592294083	0.0275957841977137	0.0426387058089928	0.024636652430738	7.88595977170287	123.440240468258	3.71790334149685e-81	1.32782262196316e-79
CANT1	CANT1	0.0207375626255786	-0.015461030597379	0.069477315138454	0.0880141150032365	0.0478967560567973	7.81867122426328	123.283678700623	4.36830167467228e-81	1.54904314704691e-79
SBNO2	SBNO2	0.0254323399820393	-0.0183240219672909	0.0881054288248011	0.0860713301979583	0.038654824662621	7.80807778694425	122.648027503853	8.41604442401837e-81	2.96339592395013e-79
DPP9	DPP9	-0.0222694282631197	-0.0438634718011031	0.0441395442508767	0.0600800263696497	0.0264890647995424	7.88754631185777	122.470748560879	1.01085351763943e-80	3.53445285887912e-79
NFAM1	NFAM1	0.0405203646347614	-0.0320170899494299	0.105049396099631	0.0850706544954525	0.0353177044943269	7.99579009705981	122.427328941719	1.05727848512366e-80	3.6711058511238e-79
MINDY3	MINDY3	-0.0170775618838439	0.00527797929605445	-0.037793721962756	-0.0733310353199403	-0.0303280857742791	7.8337838595232	121.933512296942	1.76303504755441e-80	6.07943119846347e-79
TRAPPC14	TRAPPC14	-0.0164178228096086	-0.028937473489413	0.0353423177912262	0.0653929214252074	0.0198413038623517	7.91353694232336	121.599699976847	2.49271545439017e-80	8.53669676161016e-79
ZNF574	ZNF574	-0.0622187140683508	-0.0572852535224211	0.0365417555028866	0.0461370681571376	0.0292197302533621	7.66058899930497	120.780787221751	5.8435607497118e-80	1.98760569718088e-78
NR2C1	NR2C1	-0.0319839942942357	0.00545225165852248	-0.0426307268405068	-0.0735018144292248	-0.0200213626710442	7.80725904603243	120.739244945905	6.10219211044348e-80	2.06155138866334e-78
SHKBP1	SHKBP1	0.046850939160894	0.0106551799140568	0.0739250329186714	0.0809828138706514	0.041321573127032	8.11431322808954	119.932942987635	1.41670714708951e-79	4.75405082915942e-78
TNFRSF1A	TNFRSF1A	0.0179925449079317	-0.0228810757943823	0.078573953020534	0.0619668549300965	0.0255629848718293	8.09792168730526	119.689332181148	1.82842272526615e-79	6.09474241755383e-78
CAMTA2	CAMTA2	-0.00148773392233537	-0.026961574829274	0.0696326843667228	0.0845256305344746	0.0329001340870398	7.95361361539641	119.569615858974	2.07287047768764e-79	6.863809528767e-78
TRIM8	TRIM8	0.0089251001064099	-0.028189552112897	0.0717219584135922	0.0627906018257125	0.0241377722492526	8.0834433781976	118.965405943787	3.90922244534964e-79	1.28592843597028e-77
KLHL7	KLHL7	-0.024833127270659	0.00234384335938298	-0.0493693960449049	-0.0938800989872686	-0.0398096004591482	7.61158918930022	118.926411219089	4.07285904625501e-79	1.33099968831863e-77
TTC37	TTC37	0.00409223580643658	0.0239666889839416	-0.0432214688034485	-0.057142400986586	-0.0215355359826317	7.94188217402383	118.769786641756	4.80246189277328e-79	1.55924087427704e-77
INTS1	INTS1	-0.0279861305970597	-0.0361259164795991	0.0240460947425918	0.0609464505425725	0.029778947368138	7.79848611180158	118.628698641467	5.57154646086457e-79	1.7972730518918e-77
ACD	ACD	-0.0199605288878013	-0.0273739180225734	0.0396988583582045	0.0728461041195718	0.0325667829203615	7.73606699672619	118.479294306445	6.52135760074751e-79	2.09017871818831e-77
KDELR1	KDELR1	-0.00745526475471081	-0.0454712374773472	0.0643248620593981	0.0560601479303715	0.0169855909734382	7.906753380611	118.353240297563	7.44825069148367e-79	2.37205436034512e-77
PPP1R11	PPP1R11	-0.0131456859618266	-0.0326411281660475	0.0461739811826636	0.0689194681588878	0.00705831793186906	7.93669060831624	118.325521647445	7.66920795770362e-79	2.4269645435771e-77
CIDEB	CIDEB	0.00893036524539692	-0.0487951700436637	0.0997139221346952	0.0778795370971785	0.030787418148603	7.91713309848583	118.28503270704	8.00385272136436e-79	2.51693481803911e-77
DHX36	DHX36	-0.0275894387263689	-9.73647507489517e-05	-0.0490738095114462	-0.0858019202202396	-0.0341249662449172	7.88501415218342	118.253590076192	8.27381711357253e-79	2.58556784799142e-77
ATN1	ATN1	-0.0317753034549622	-0.0377053885973755	0.044194485863259	0.0632047387192536	0.0308409417876163	7.75308253678349	118.01948215804	1.0593551459104e-78	3.28992281338632e-77
NCOR2	NCOR2	0.00443558269428035	-0.0323557964161916	0.0729179844341949	0.0750138923408308	0.0299250500352901	7.88009409300109	117.929946847957	1.16445992167245e-78	3.59401210392733e-77
TMUB1	TMUB1	-0.0163687036053322	-0.0140365319757194	0.0303193927804646	0.0719219436478671	0.0311647810678455	7.89439401656483	117.676944989113	1.52163242177178e-78	4.66758411586435e-77
MED16	MED16	-0.00283039597124368	-0.0123235469430432	0.0435504902425503	0.0681606392219924	0.0401347327823647	7.93848846716472	117.347906925848	2.15588620524172e-78	6.57282379646865e-77
SNX20	SNX20	-0.0511973487628508	-0.0520125540776979	0.0391305166033886	0.0478285113926091	0.0238409758156779	7.84840454047879	117.310158481218	2.2438860377084e-78	6.79965465972241e-77
CNOT3	CNOT3	-0.0253437789354329	-0.036673382852582	0.056968473316326	0.0726622612532051	0.0376043644543884	7.77851605287396	117.297394687035	2.27445040590145e-78	6.85075423464293e-77
SLC19A1	SLC19A1	0.0197283000024022	-0.0306945945323438	0.0656361193419652	0.0659727551481275	0.0181868843353721	7.90722567989815	116.780670536619	3.93596047345939e-78	1.17843127947886e-76
SH2B2	SH2B2	0.00612427417167893	-0.0280210973350759	0.0869705406757317	0.0730807813408534	0.0256266337539204	7.905990230734	116.729028609714	4.15802383398403e-78	1.23750709344763e-76
KCNC3	KCNC3	-0.0083657748167365	-0.0376022629610269	0.0699788254306384	0.0866213570885144	0.0262289243631679	7.6472415978954	116.562827382816	4.96181696946537e-78	1.46799318623236e-76
TMEM94	TMEM94	-0.00597850384998555	-0.0216121686522133	0.0391607957880717	0.0669932283738603	0.0260154071982992	7.97553928623585	116.315293172872	6.45758632696387e-78	1.89929009616584e-76
EFHD2	EFHD2	-0.0116555047666704	-0.0323568460734798	0.0566683162248509	0.0638302012294023	0.0213524398965088	8.09939334387962	116.076416382992	8.32968318412479e-78	2.43557987839906e-76
SHFL	SHFL	-0.0420639011700148	-0.0455785604833538	0.0257455607793737	0.0587076165363181	0.0184859359605456	7.87136634873778	115.999626023767	9.04058176659545e-78	2.62807609494054e-76
E2F4	E2F4	-0.0146075427159031	-0.0314736852143236	0.060531892472639	0.065477439155682	0.0353820547722883	7.94148096807084	115.877508106073	1.02988000987824e-77	2.97653182045733e-76
NOTCH1	NOTCH1	-0.00377441190673444	-0.0305565206131266	0.0577063541447806	0.0752716940760321	0.0392417713693414	7.95655372304155	115.818004858701	1.09742045873765e-77	3.15350706533808e-76
GIT1	GIT1	-0.0204788044282873	-0.0291909545346041	0.0385258696576125	0.0635291513893472	0.0255079353032679	7.99793252160517	115.776665193349	1.14694697333269e-77	3.27699135237911e-76
NFKBID	NFKBID	-0.0203815162843632	-0.0465332689136213	0.0458244372132697	0.0625665133939162	0.005396546006601	7.82824706178551	115.759794352649	1.16779847377615e-77	3.31760930050042e-76
CBFA2T3	CBFA2T3	0.016381330987687	-0.0214911564400797	0.0605912396699377	0.0863717579560515	0.0248482180942302	7.78426464468409	115.647294508152	1.31692469374845e-77	3.7201262535267e-76
IQSEC2	IQSEC2	0.0147700547790084	-0.0283936771600226	0.110044139585713	0.0884402414786196	0.0406707559447366	7.68321985884383	115.521038333183	1.50719783054033e-77	4.2337017711807e-76
PNPLA2	PNPLA2	0.0115969325552356	-0.0195921525762053	0.0610876950057238	0.0814046716162133	0.031255329006183	7.96984025410371	115.198122746981	2.12929357556465e-77	5.94774741777835e-76
PIK3CA	PIK3CA	-0.00915250180630167	0.0109967874597814	-0.0449173548082502	-0.0601947400012657	-0.022463313738962	7.92647844138507	114.949947360227	2.77797903841064e-77	7.71660844002956e-76
TOR2A	TOR2A	-0.00401963603572408	-0.0348532860131447	0.0805643560136913	0.0771093655205526	0.0222236354134973	7.6657616320144	114.731516071666	3.51153277930367e-77	9.70036679365656e-76
LIMK1	LIMK1	-0.0167774908087273	-0.0373511771016499	0.0678896496966006	0.0684822123579414	0.0347377562733167	7.92621258165574	114.691485338604	3.6657174864235e-77	1.00706524352294e-75
ALDH3B1	ALDH3B1	0.0144559092288823	-0.0257751757552711	0.0894231547818141	0.0722866593305671	0.0311739413409997	7.96915173436032	114.529503355655	4.36226661328236e-77	1.19187612384764e-75
POU2F2	POU2F2	0.00354675149267969	-0.0319925923469349	0.0715653576401758	0.0705714981010219	0.0220634119512191	7.94517626874584	114.058235040706	7.24216207754187e-77	1.96797882541899e-75
GORASP1	GORASP1	0.0227449089825331	-0.0204355946599355	0.0871796851385014	0.083968385888487	0.0370508283554454	7.72701451585071	114.017483373745	7.56710294212406e-77	2.04516295733083e-75
CHUK	CHUK	0.0515670863938302	0.0375505184052143	0.0129035630992007	-0.0397696497914755	-0.0150853806164033	7.79955044632844	113.664477086321	1.1071513721322e-76	2.97621336594677e-75
SBF1	SBF1	-0.0376559928147113	-0.0377115076253567	0.011660583974332	0.061158371295142	0.0356415416609206	7.87469463720386	113.428553519129	1.42832446471971e-76	3.81904937090833e-75
REEP4	REEP4	0.0168989228209089	-0.0363667787153341	0.0913802108055473	0.0684603726696453	0.0256955286578133	7.87806269820627	113.216330282535	1.79657081362822e-76	4.77811386603251e-75
MON1B	MON1B	-0.013626647474319	-0.0285422117752692	0.0663451455725745	0.0719045073128735	0.0291109415574269	7.86741764772705	113.051271816535	2.14780571739172e-76	5.68202570738551e-75
PRAF2	PRAF2	-0.0514717636632858	-0.0518858461339162	0.0278766848900034	0.0778351754346938	0.019115005679387	7.71377534789345	112.83977982724	2.70056417746737e-76	7.10674783544045e-75
STXBP2	STXBP2	0.0403356886026849	-0.00405132775177908	0.0681733841470908	0.0737416383082294	0.0309452200166902	8.02137325651208	112.499288772466	3.90659394351614e-76	1.02266857160108e-74
FBXL12	FBXL12	-0.0340520279082073	-0.0339476879108203	0.0536860992447661	0.0487844878124077	0.0280731532245655	7.80205301514381	111.928612277539	7.26355711261765e-76	1.89155133141085e-74
C15orf39	C15orf39	0.00249655169177387	-0.0410513136493424	0.102405160152229	0.094664969480303	0.0388819336755013	7.93933299081042	111.901046876468	7.48478255400613e-76	1.93906283782542e-74
CAPNS1	CAPNS1	-0.00672263120128491	-0.0243958367561934	0.0455767452024283	0.0468692440109688	0.0149411764927834	8.20543261832126	111.828620943662	8.09883539668038e-76	2.08732871048463e-74
PDLIM7	PDLIM7	0.0213041752895498	-0.0285288885006256	0.074006992368095	0.0878083811620147	0.025277046549121	7.69760557377835	111.720317132388	9.11280891027463e-76	2.33661766930119e-74
STK40	STK40	-0.0144301800402813	-0.0297025398377038	0.0634458769253614	0.0563899109070869	0.0279465546028703	7.92789251980929	111.5976537148	1.04161614399084e-75	2.65153297621632e-74
ABCD1	ABCD1	0.0082283682309221	-0.0420858399852522	0.126847090521363	0.0936592311979147	0.0477158232056052	7.78237842971881	111.594938362715	1.04470399262923e-75	2.65153297621632e-74
MAP1S	MAP1S	-0.00473550637808007	-0.0274919589477758	0.072247562595801	0.0806679512345596	0.0342426122482404	7.76628316281797	111.395666562651	1.29832587436054e-75	3.27860069282965e-74
RANBP2	RANBP2	-0.00927075846033443	0.00892885535727217	-0.0580289372562444	-0.0730349326307262	-0.0343775938945887	7.87600575726205	111.361788757938	1.34722514734527e-75	3.38498780740018e-74
NUP54	NUP54	-0.00355286622164908	0.0186099903226404	-0.0512566093483846	-0.0702947551158486	-0.0270303870340358	7.73871707394756	111.246340479859	1.52819076060413e-75	3.82047690151033e-74
RIF1	RIF1	-0.0158001145247448	-0.000256398330071406	-0.0419240258743176	-0.0694085875587183	-0.0320642012978425	7.95654301629811	111.215562758002	1.58043089439366e-75	3.9314201353076e-74
STXBP3	STXBP3	0.013846172985831	0.0131716825435833	-0.0105084437997425	-0.0614424022503757	-0.0276955038065738	7.90469049662707	111.172674328775	1.65623260167676e-75	4.09958564771475e-74
TOP2B	TOP2B	-0.0109972598998729	0.00877789344136026	-0.0542391917558094	-0.0746208431451016	-0.0374915191936145	7.97361138688875	111.038476588935	1.9178360989627e-75	4.72373423389828e-74
THEMIS2	THEMIS2	0.011367703400138	-0.036188875422912	0.0618850768966901	0.0522827345390997	0.0145376922101565	8.14151529277887	111.012347115037	1.97341074721706e-75	4.83679104710063e-74
SPI1	SPI1	0.0297479543202481	-0.0228723415264955	0.0867559850638475	0.0833745137410151	0.0316818451584915	8.07653969891065	110.711054765602	2.74400640055396e-75	6.69269853793648e-74
SH3BP1	SH3BP1	-0.00646613163002829	-0.0237992680250247	0.0681802789773789	0.0707714402640862	0.0350300979056026	7.80587942693658	110.656777871955	2.91205306306333e-75	7.06808995889158e-74
UBR1	UBR1	-0.0179362790282571	0.00378025595425413	-0.0426193103333681	-0.0626333443472546	-0.0304593425107251	7.94920217927364	110.517059071387	3.39376703389418e-75	8.19750491278788e-74
SLC27A1	SLC27A1	0.0150181927715538	-0.0327398271167452	0.106589494985846	0.0723268573929268	0.0398372612905655	7.68423160284311	110.37206740667	3.97853335719139e-75	9.56378210863316e-74
IL18BP	IL18BP	-0.0411742278274421	-0.0437437791953252	0.0234465051930668	0.0535499291276187	0.0158185926831385	7.87498236890718	110.353269388143	4.06141875863295e-75	9.71631281969605e-74
CLCN7	CLCN7	0.00644474387609684	-0.0277883734858371	0.0739296156509424	0.0582521454710081	0.02822499414152	7.98644475068947	110.336155733813	4.1383850333597e-75	9.85329769847547e-74
GLYCTK	GLYCTK	-0.0366163606100072	-0.0483767615985329	0.0208917308162464	0.0565707345066979	0.0202017054393124	7.76968993145213	110.264925884095	4.47479415371621e-75	1.06037776154413e-73
HCFC1	HCFC1	-0.0083417826036003	-0.0241450054577523	0.0583588825875161	0.0833038754939679	0.0308754008633336	8.03218718024504	110.131274126728	5.18194760859495e-75	1.2221574548573e-73
ELF4	ELF4	-0.0198309475114344	-0.0358817023617028	0.0577725262628306	0.0592665929395633	0.0277039946066324	8.01220632821302	109.898408653534	6.69293225856189e-75	1.57111085881734e-73
HECTD3	HECTD3	-0.0104965835354713	-0.0312552755070223	0.0535539639243554	0.0633300593439747	0.0277303934146111	7.95232188951309	109.710950180827	8.22557295958539e-75	1.92186284102462e-73
HAAO	HAAO	0.0073021801888089	-0.0351092532160795	0.0866947225958485	0.076321689021988	0.0302898972008485	7.80312080119714	109.496878969284	1.04119545004754e-74	2.41761051292528e-73
NFKB2	NFKB2	0.0120273606283829	-0.0162218894574924	0.0571826396034671	0.0836526245386819	0.0360207678669155	7.81420678085271	109.494082803341	1.04440774158372e-74	2.41761051292528e-73
SH2B3	SH2B3	-0.00710265244348118	-0.0308130281618837	0.048109542548036	0.0611313926701564	0.0134848538441767	7.94381535941494	109.486513652949	1.05315337461233e-74	2.42662067883026e-73
NR1H2	NR1H2	0.00709827940479446	-0.0248020640670328	0.0672128864339498	0.0605847190849582	0.035658919509399	7.81550998698341	108.968571848279	1.86481168101793e-74	4.27709101150902e-73
CCP110	CCP110	-0.0359915874009014	-0.00252973665896583	-0.0107900684672115	-0.0987763469895073	-0.0161418870416767	7.59844359816774	108.56420260808	2.91620364995064e-74	6.65799920080055e-73
PLD3	PLD3	0.0302006953523257	-0.0076365036863475	0.0893763827639358	0.0886789956026401	0.0412699665981506	8.06008786312109	108.521471755929	3.05746091442422e-74	6.94877480550959e-73
BCL3	BCL3	0.0216171923603667	-0.0320892031770681	0.112599457834904	0.101195122538067	0.0293418942965618	7.87216424657872	108.482934527339	3.19074196340078e-74	7.21887322036375e-73
ZMIZ2	ZMIZ2	-0.0145712554085842	-0.0272224978633275	0.0197727089602084	0.0663509058408547	0.0203480305730039	7.92230191051782	108.399082723297	3.50126215764905e-74	7.88572558029065e-73
WRN	WRN	-0.0246866851197991	0.0156700798686789	-0.0704977237811812	-0.0780105873506542	-0.0255471238998242	7.74145400100982	108.358547315503	3.66208493340582e-74	8.2109527654839e-73
SF3B4	SF3B4	-0.00814712472909829	-0.0247821429383723	0.0775362528993861	0.0818167545444526	0.0302735645580965	7.9417448391907	108.272862666738	4.02688405450738e-74	8.98858047881112e-73
AGPAT1	AGPAT1	-0.00807581372068	-0.0156363109326021	0.0591247480189292	0.0974607830150616	0.0441073045463627	7.86505506611274	108.038020636422	5.22507281538167e-74	1.16112729230704e-72
IQSEC1	IQSEC1	-0.0101217776149678	-0.0361938192373685	0.0440357854160816	0.0506763632191038	0.018562358653746	8.09517221915535	107.982625764979	5.55642757534631e-74	1.22929813613856e-72
CBX6	CBX6	-0.0276785755633195	-0.0361717462345439	0.080420496827327	0.0755350896896241	0.037511035759862	7.78277130668264	107.684695675214	7.73647060095452e-74	1.70406841430716e-72
DCUN1D4	DCUN1D4	-0.0253264239695268	0.00512655745249546	-0.100863334773611	-0.0943139626885907	-0.0455960689356099	7.75724404910895	107.679957295036	7.77733563443852e-74	1.70521627893673e-72
CEP57	CEP57	-0.0256639822006779	0.00707243482088238	-0.0397623344711349	-0.0641452843082089	-0.0124794188946877	7.86574191975596	107.676200353003	7.80989055753025e-74	1.70521627893673e-72
SF3A2	SF3A2	-0.0155678867427698	-0.0222384741731476	0.0542642532748037	0.0750082045066627	0.041610938999133	7.99559681468718	107.555843315692	8.92852723290855e-74	1.94098418106708e-72
FAM89B	FAM89B	0.00618482065414305	-0.0113512567660479	0.052627932754211	0.0703018762505749	0.0339733327480829	8.05463996648182	107.076824408249	1.52232995804675e-73	3.29508648927867e-72
TRAPPC8	TRAPPC8	0.00437709707976808	0.00455478237244744	-0.0181754768896782	-0.0624718440486989	-0.0347523494983779	7.88473613105486	106.566690876933	2.69099378596028e-73	5.79955557319026e-72
PLBD2	PLBD2	0.0226626882865073	-0.0178128200388565	0.104440184746694	0.0745853585147689	0.0430258206477721	7.82563275770349	106.428320173485	3.14145434001654e-73	6.74131832621576e-72
MKNK2	MKNK2	-0.0235411773419889	-0.0397769232740623	0.0384121122104375	0.0547993912729758	0.0272327647248396	7.9963260313038	105.995404633478	5.1020082017887e-73	1.09017269268989e-71
CDK2AP2	CDK2AP2	-0.0287394821193914	-0.0303657866018723	0.0357343553194394	0.0648295595522779	0.0227393150923341	8.04371078113675	105.947364889091	5.384445114118e-73	1.14562662002511e-71
IREB2	IREB2	0.019297434110225	0.0147310050647373	-0.0273101044887074	-0.0506531165283359	-0.0272054617955284	8.01018495710651	105.929131568254	5.495709625691e-73	1.1643452596803e-71
ITPK1	ITPK1	0.0195050923431266	-0.0163583265705949	0.0691119969496077	0.0691859320117976	0.0307248586695961	7.94863249130142	105.853817644369	5.9803095334991e-73	1.2616686779534e-71
TRAPPC1	TRAPPC1	-0.0294799316368692	-0.0478974504431537	0.0189915408768258	0.0453510569133471	0.00617459834763068	8.10717405051257	105.780275901431	6.49491783341781e-73	1.36447853643231e-71
CALM3	CALM3	-0.0256571161222698	-0.0314250103116969	0.0217342014082345	0.0429875986834816	0.023741486143166	8.11410397034653	105.077182670621	1.43219049271318e-72	2.99621441990204e-71
TNFSF12	TNFSF12	-0.0207336201977784	-0.0439893808285756	0.0717124772430253	0.0849655312669277	0.0340251080238563	7.83492905499292	105.004406955353	1.5546019102023e-72	3.23875397958813e-71
RIN3	RIN3	0.00410148829265733	-0.0219956019514971	0.0660154928970167	0.0699449795614155	0.0244695682750731	7.99182697228494	104.878037969851	1.79266584119034e-72	3.71922373690941e-71
FERMT3	FERMT3	0.00119655973173494	-0.0291684889988471	0.0536746207159151	0.0583214898731104	0.0284303946541034	8.11004280672489	104.870758874991	1.80744456163365e-72	3.73438959015217e-71
HERC4	HERC4	-0.00156665626943475	0.0205506740582715	-0.0437801625573657	-0.0544930590857922	-0.0266111048466966	7.90181912431218	104.649995667587	2.31882923838901e-72	4.77125357693212e-71
CUL5	CUL5	-0.0151361770022165	0.00386137155142219	-0.0278512611310573	-0.0736979701726002	-0.0321421761340961	7.77843959515249	104.453861162215	2.89404058908121e-72	5.9304110431992e-71
TMED7	TMED7	0.0301415716507094	0.0262721780528032	0.000787329103056678	-0.0364116731811661	-0.0221835556939292	7.99223184231086	104.316449119964	3.38053671349246e-72	6.89905451733155e-71
PGM3	PGM3	-0.0258063976723806	0.00616789637676352	-0.0365844609306043	-0.0886465768404738	-0.0191007040602305	7.6296594166334	104.296851637251	3.45631724709466e-72	7.02503505507044e-71
RNF44	RNF44	-0.0239232550251165	-0.0366935272607796	0.0341558993433901	0.0830180409238546	0.0240123980360281	7.89645528198907	104.166369200938	4.00629098426241e-72	8.10990077785913e-71
NBEAL2	NBEAL2	-0.0086223935930807	-0.0261694672110444	0.0447937347234983	0.0627535572237541	0.0235352513473224	8.14580484787781	103.775608535125	6.23807993924016e-72	1.25767740710487e-70
TBC1D15	TBC1D15	0.0253444782418146	0.0243598371038214	-0.0484126959500415	-0.0400272396136305	-0.0195753059474466	7.98160176441474	103.524701388959	8.29349353257423e-72	1.66536014710326e-70
SRCAP	SRCAP	-0.0189176984224968	-0.0350663961274256	0.042429294396225	0.056617483738135	0.0240896828948998	8.03256696120165	103.476775476299	8.75752268980699e-72	1.7515045379614e-70
RIPOR1	RIPOR1	0.0211086756644923	-0.0271365489480813	0.101976225267883	0.0934877421375697	0.0387471106498936	7.84696864071494	103.257664220705	1.12344691290535e-71	2.23794205758037e-70
CHURC1	CHURC1	-0.0026827507578826	0.027716284768089	-0.037775678145584	-0.0875615843441997	-0.0251277529222431	7.79949904027805	103.081075482627	1.37347549559939e-71	2.72514979285593e-70
PPM1M	PPM1M	-0.00110302563595965	-0.0351066075081281	0.0520677183967697	0.052250872894211	0.0259712239260397	7.86950034183876	102.94858786567	1.59715695968057e-71	3.15643667921061e-70
NKIRAS2	NKIRAS2	0.00667207898357169	-0.0343854123911047	0.0897385724669144	0.0648065814193126	0.0259613757244592	7.85749313939417	102.730617198091	2.04763007239816e-71	4.03076785905149e-70
ULK1	ULK1	0.00737115778856356	-0.0249379065492707	0.0601716115096664	0.0698709793723422	0.0287343254611008	7.85518175380291	102.607132466483	2.35741265257719e-71	4.62237775015135e-70
GOLT1B	GOLT1B	-0.0109148565815218	0.0101284495987901	-0.0470041585981225	-0.0906092592733936	-0.0428572131274949	7.71868374952732	102.496711029547	2.67411761592573e-71	5.22288596860495e-70
PDCD10	PDCD10	0.00768667620226982	0.0230858003502528	-0.032312950283524	-0.0683895908766816	-0.0208102060690143	7.69068075570292	102.355771107445	3.141244442953e-71	6.11137051158171e-70
SIPA1L3	SIPA1L3	-0.00829972252255029	-0.0244006181951395	0.0444672789113136	0.0776821691406973	0.0308061176297629	7.85265313825722	102.316352800389	3.28599292437195e-71	6.36820334180611e-70
UTP15	UTP15	-0.0525552506475613	-0.0107251712403045	-0.0630739101899778	-0.118064617885917	-0.0553533721450545	7.61186139962775	102.192463612079	3.78602990155433e-71	7.30893803388866e-70
NEK1	NEK1	-0.0251370382338205	0.0138085045372858	-0.0642067028937312	-0.0709958880076798	-0.0235505665214228	7.74980663201945	102.165598529331	3.90417433857976e-71	7.50802757419185e-70
NCSTN	NCSTN	0.0159156339666602	-0.0281876311607885	0.0801188102229453	0.0505786552948742	0.0218090152772987	8.08849139466902	102.086955075931	4.27175085885105e-71	8.18343076408247e-70
FHIP2B	FHIP2B	-0.030775170648992	-0.0435180321590547	0.0307728219259387	0.0509737429196591	0.0184724005847228	7.88620794572366	101.961505346043	4.93143383327953e-71	9.41113326961742e-70
MAP4K2	MAP4K2	-0.04023697198447	-0.0372432307350756	-0.00293799832122232	0.0609759489405901	0.0248155894439872	7.81255434453499	101.939297805981	5.05845564667916e-71	9.61683583018851e-70
SRSF10	SRSF10	0.00187646171292855	0.0143996576859591	-0.0612587328021386	-0.0613336873088119	-0.0319271658137161	7.80678040135558	101.82930214951	5.73775898170717e-71	1.08669677683848e-69
CA5BP1	CA5BP1	-0.0421888726904003	-0.0587679599567741	0.104325839643602	0.108320066981996	0.0397505803521261	7.71705072189599	101.71040569425	6.57552417659463e-71	1.24066493898012e-69
DENND1C	DENND1C	-0.0177869958284766	-0.0229790333548046	0.0223061460583498	0.0660680573708188	0.024189090970701	8.05346493646552	101.531692220683	8.07170846777408e-71	1.51723843379212e-69
HLTF	HLTF	-0.0281046226776827	0.0206272434537773	-0.0878305538857589	-0.104919624301138	-0.0356195092910561	7.67196548722151	101.345324011027	9.99776804750359e-71	1.87224120739768e-69
SGSH	SGSH	-0.0246650586568427	-0.0427276309566587	0.0373362211187684	0.0522590992388698	0.0220416387844002	7.99237679529426	101.226321141708	1.14629038111204e-70	2.13860145729859e-69
ITPRIPL2	ITPRIPL2	-0.00144875156054525	-0.0482323008964975	0.100170302049844	0.0720699391807891	0.029122955859493	7.67250809999124	100.806460305275	1.85837950506614e-70	3.4542369982642e-69
TMEM63B	TMEM63B	-0.000297174769237962	-0.0291626459014296	0.0737688536883123	0.0718771639713456	0.0300800191991275	7.68674058145082	100.730893229768	2.02745330029989e-70	3.75454314870349e-69
ATG16L2	ATG16L2	0.0256994346289181	-0.0197978911781753	0.0764720023944268	0.0740869709386125	0.0363444387457923	7.94932060774471	100.427534056604	2.87682975245917e-70	5.30780397132687e-69
ARRB2	ARRB2	0.0275155562389777	-0.0083030393499719	0.0563639397434166	0.0620331152749252	0.0197415715797735	8.24143157349691	100.237752647008	3.58183862823713e-70	6.58426218425944e-69
PXN	PXN	-0.0105326335887206	-0.0288412955010555	0.0427165537171863	0.0716182702688286	0.0227954675209308	8.02604753519685	100.03538933056	4.52599316663871e-70	8.28936477406357e-69
FAM214B	FAM214B	0.00807572745403995	-0.03168730152015	0.0911729895055826	0.0683717299762527	0.023988457800713	7.93188088720233	99.9378220463912	5.06689446111131e-70	9.24615777575056e-69
MALT1	MALT1	-0.0129362252995664	0.0145068081067876	-0.0548295755922039	-0.0579297102260252	-0.0219440968316489	7.94675180555433	99.9070079152383	5.25087091098589e-70	9.54703801997434e-69
KMT2B	KMT2B	-0.00843937320288379	-0.0257272649678955	0.0462845805027836	0.0758012677903031	0.0339576710460419	7.78711834494523	99.7212506835924	6.51118884218532e-70	1.17956319604807e-68
MBTD1	MBTD1	-0.00788012000197558	-0.000787669713176342	-0.0466980755812738	-0.0649660969816326	-0.0226986729651104	7.92657850613548	99.4394563962714	9.02750619410275e-70	1.62951375344815e-68
HACE1	HACE1	-0.00450037973312423	0.0254877665018123	-0.0523688464720955	-0.0557686078349029	-0.0171059894411689	7.81037034922267	99.4320300325395	9.10563986501378e-70	1.63770501169313e-68
KCTD12	KCTD12	0.0103517783528346	-0.0368817461957365	0.106895097703564	0.0707342615803181	0.0389894033071823	8.05925517879724	99.4233467624068	9.19785959579745e-70	1.64836193473073e-68
ARHGAP45	ARHGAP45	-0.0175257094581269	-0.0297713043110797	0.00727077974327273	0.0590522185985058	0.0311233926512458	8.06476910088994	99.0966122772904	1.34432779724975e-69	2.4005853522317e-68
SLC30A9	SLC30A9	-0.000857468501968661	0.0163917332787804	-0.0370954341906575	-0.064352056146407	-0.0262915637478374	7.85526888744153	99.0165969613236	1.47540687655962e-69	2.62527913978581e-68
ABCD3	ABCD3	-0.00225593235895349	0.0065358425706119	-0.0361958287159974	-0.0646393816805322	-0.0329543526029834	7.8664554072858	98.9365659332581	1.61936051197693e-69	2.87120658151938e-68
APBB3	APBB3	0.0363764820688486	-0.0061233493708901	0.078536725723791	0.0932377132263182	0.0383620899779338	7.9691996266271	98.8996640675793	1.69041053412389e-69	2.98659104968886e-68
MLXIP	MLXIP	0.00781893702356662	-0.0220979264865182	0.0630036548681687	0.0763464332139705	0.0295021443854733	8.11096759901495	98.8511839869437	1.78853538667572e-69	3.14882990611922e-68
SASH3	SASH3	-0.0209048904794589	-0.028550757777305	0.0506344524275466	0.0433124441833748	0.0268353859606236	8.05725529194336	98.489048079122	2.72739047329914e-69	4.78489556719147e-68
TSC22D4	TSC22D4	-0.018330297429288	-0.0277712246175543	0.0364747658012012	0.0648095054034243	0.0284915623059181	7.7902880668795	98.4685377636508	2.79342247791507e-69	4.88360573062075e-68
KLHDC2	KLHDC2	-0.00445121495889733	0.0239834861688708	-0.0795079202899647	-0.069701741288096	-0.0310426323832802	7.91701420324234	98.3401647664856	3.24480450159816e-69	5.65296951497937e-68
RARA	RARA	0.000439773406911925	-0.0376588551453105	0.0791021717895299	0.0762247858411822	0.0266859037898897	7.93232681255338	98.2975245992428	3.41040473828179e-69	5.92084155951699e-68
ATP2A3	ATP2A3	-0.0438449825971645	-0.0210783590339032	-0.0251408414745349	0.0512234665144149	0.0303396272628333	8.02391622262624	97.8345006673889	5.85953583933411e-69	1.01376052583635e-67
IPO13	IPO13	-0.00120428435799091	-0.0225956519963395	0.0505398418709433	0.0791673290474995	0.0335226677134965	7.69164896770242	97.6440116170845	7.32377891346153e-69	1.26272050232095e-67
SP2	SP2	-0.0401905655349957	-0.0466088994062872	0.0404497408501836	0.0523338959220334	0.010407602557911	7.85201167338798	97.4183343188517	9.54178978131958e-69	1.63948278029546e-67
COLGALT1	COLGALT1	0.0326941298543577	-0.0122535616194703	0.0807335216933289	0.0604748841584417	0.033644119098863	8.080997459199	97.3801511853399	9.97890766419535e-69	1.70871706578688e-67
KDM6B	KDM6B	0.00826361447417501	-0.0383499079030907	0.0829984353883413	0.0832637618222725	0.0242378619044121	7.84180902485233	97.3259373541774	1.06343306660223e-68	1.81473219556695e-67
KMT2D	KMT2D	-0.0144527094854814	-0.0298470083720881	0.0393851824545548	0.055797034834641	0.0211939485707937	7.99203074004503	97.2703715381908	1.13510127909816e-68	1.93044435220775e-67
N4BP2	N4BP2	-0.0373297933470065	0.00178375669621111	-0.0799309743090895	-0.102029128970294	-0.043716962201767	7.73421477029733	97.1867649803338	1.25218536429907e-68	2.12234807508316e-67
VAMP2	VAMP2	-0.03953062448337	-0.0438723873190643	0.0281342850300392	0.0575819010350811	0.0221540022845348	8.0117068750581	97.1838663977006	1.25645534574491e-68	2.12239078673126e-67
NBEAL1	NBEAL1	-0.0143142321109906	0.00530892242560288	-0.00702666938101704	-0.075293036494033	-0.022614340160982	7.67832566159827	97.1293114951712	1.33960672267106e-68	2.2552301728469e-67
RXRA	RXRA	0.0249087791223381	-0.0240141152694466	0.0808656629109024	0.0742508053900917	0.0355366794928305	8.07952255158042	97.0490473142812	1.47210077533541e-68	2.46930763079711e-67
ESCO1	ESCO1	-0.035454297693529	-0.00142874550321714	-0.0613388695778534	-0.0909204634431555	-0.0335565196556722	7.70932414729298	97.0464243528557	1.47664596321667e-68	2.46930763079711e-67
SPPL2A	SPPL2A	0.0320952188698893	0.0225792077288887	-0.0219632599711339	-0.0302419238376661	-0.030738702528101	8.06538072774385	97.016743911432	1.52907052142999e-68	2.54845086904999e-67
CSF3R	CSF3R	0.037576353236382	-0.0342589996530602	0.100675226188089	0.0835788908447661	0.033761948860521	8.15120290143913	96.9695034050391	1.61639540848895e-68	2.68504220679228e-67
NDUFS1	NDUFS1	0.0372296768587912	0.0393613208996788	-0.0150151226725077	-0.0317768636549172	-0.00953782848181906	7.86972303287747	96.7453842903496	2.10407846626579e-68	3.48357361964534e-67
KPNA5	KPNA5	-0.0677148785452966	0.000224391924005474	-0.125851730930121	-0.113424641818168	-0.0585109738083949	7.72303554837517	96.5133165466847	2.76556012887887e-68	4.56363057570771e-67
MMADHC	MMADHC	-0.00813516611037457	0.0074325575575962	-0.0343381921168282	-0.0765320910782483	-0.0363700149204522	7.85073464393222	96.5052504508589	2.79197948716714e-68	4.59207152494595e-67
ORAI1	ORAI1	-0.0607590655646648	-0.0464005906926737	0.00400411576492221	0.0303200608457495	0.0116581762286883	7.88510741947668	96.2872896568461	3.61041001477127e-68	5.91870494224799e-67
TLE3	TLE3	0.0261977088777678	-0.0136773879828187	0.0760627804462199	0.0804229194987887	0.0384118808154579	7.97356865750548	96.1843702221002	4.07680276452319e-68	6.66144242569149e-67
CD2BP2	CD2BP2	-0.0495410595331904	-0.0519773779733006	0.0248612555706496	0.0335250457045548	0.0267412305056647	7.7524585868512	96.090612408087	4.55419398117309e-68	7.41725404099852e-67
BRWD1	BRWD1	-0.0221838294813006	0.00610052212002721	-0.0606089905224856	-0.0721330889323877	-0.0313245482151183	7.93734412321082	95.891145442383	5.76509429508244e-68	9.35891931019876e-67
SRP54	SRP54	0.0303196551628444	0.0394135517278595	-0.0239917909061873	-0.0414882314180778	-0.0167792014768962	7.90683499715597	95.8438696379944	6.09665003339815e-68	9.8651295038805e-67
SLC26A6	SLC26A6	0.0328532477740309	-0.0148892886218412	0.0832871991229442	0.0799090518429946	0.0361889111002425	7.78370396973262	95.7918795927438	6.48343124292762e-68	1.04571471660123e-66
CEP290	CEP290	-0.0694485150040771	0.0014707228271531	-0.110390875073213	-0.121403010739721	-0.0392548532771508	7.47572299106301	95.1782416440421	1.34175705052685e-67	2.15716567608819e-66
AGL	AGL	-0.0443379804745785	0.00790754776699387	-0.0891117847763709	-0.0828649980338101	-0.0339633255949368	7.77017481010902	95.1460041157363	1.39411026828315e-67	2.22933168754066e-66
FURIN	FURIN	0.0357988046713977	-0.016405953430473	0.0759118398600425	0.0793796187722151	0.0356885201117523	7.85472085733613	95.145127829718	1.39556163640045e-67	2.22933168754066e-66
UBALD1	UBALD1	-0.0244097199244564	-0.0338347192418782	0.0414109102990174	0.06566254239792	0.0104825137280242	7.90714344578905	95.0577234809592	1.54822400180446e-67	2.46532484363768e-66
LSM8	LSM8	-0.0137847425596149	0.002465994783587	-0.0687878031114488	-0.0860897550213711	-0.037412786057109	7.68967967195036	94.7336406279663	2.27608479556237e-67	3.61283300882915e-66
LUC7L3	LUC7L3	0.0101957948139022	0.0134935078090042	-0.0595549773552246	-0.0652723218699665	-0.030517549432254	7.93991311307224	94.6388304918822	2.54802447248676e-67	4.03168429190943e-66
PTPN18	PTPN18	0.00601251363655741	-0.0264824544287103	0.062102831401786	0.0579840657247264	0.019254213678078	8.02912194198439	94.3962077883328	3.40212560936755e-67	5.36612872139993e-66
AAAS	AAAS	-0.0195235321728058	-0.0325641691486691	0.0379444035963452	0.0537581347587022	0.02070312457941	7.84004587791176	94.1009288495476	4.83914083413425e-67	7.60871200335574e-66
PLEKHG2	PLEKHG2	-0.00109890507479093	-0.0236028540103623	0.0736492830549267	0.0764539673971099	0.0267868421776027	7.67475699957878	93.9467301222486	5.81800710031771e-67	9.11913338607792e-66
USP16	USP16	-0.00158597494490564	0.00975096156283684	-0.0316127733878018	-0.0575754564005688	-0.0303797643599459	8.00579653030389	93.8861970572385	6.25460973347875e-67	9.77282770856055e-66
STRN3	STRN3	-0.0056432815072851	0.00233747618118763	-0.0211359906343134	-0.0601458084253625	-0.0232206192761355	7.96508638509995	93.8354945272871	6.64554521023688e-67	1.03513165268487e-65
NRM	NRM	-0.00319667651241495	-0.0387778339362095	0.0707111702520482	0.0578695198953909	0.0143845846861206	7.81369952940029	93.8043408434645	6.89783329219892e-67	1.07109212611784e-65
SLC9A1	SLC9A1	0.0247207255034185	-0.0100530390033073	0.0671288000361878	0.0799211581480588	0.042167361821301	7.88076587461611	93.7714212639363	7.17488619702833e-67	1.110663497992e-65
PLPPR2	PLPPR2	0.0368631718570276	-0.0230344600987946	0.106084078395217	0.0843030160526652	0.0270092711605967	7.90725552054593	93.6811691258387	7.99315848997901e-67	1.23351211265108e-65
RARS1	RARS1	0.0373887676024403	0.0383395928645696	-0.0158094801898372	-0.0420927816922196	-0.0136311639171138	7.84788003566044	93.489099192963	1.00603445970807e-66	1.5477453226278e-65
ZNF654	ZNF654	-0.00987065726451419	0.0145981765061798	-0.0325390726683565	-0.078670614481922	-0.0226681520362364	7.7357557229181	93.3627277813267	1.1705638975353e-66	1.79534340112776e-65
NAA15	NAA15	-0.0297878532110865	-0.00996375523134141	-0.0432103618213944	-0.0781737941057106	-0.0373032121778385	7.85121244001672	93.2130410187109	1.40078994358916e-66	2.14188064768984e-65
CWC22	CWC22	-0.00634033777708076	0.0126820342978187	-0.0263458445454647	-0.0595891944349276	-0.017351715420701	7.82561731630314	93.1627278278099	1.48798155446297e-66	2.26826456473014e-65
ATRX	ATRX	-0.0305420146703765	-0.00682186655019379	-0.0538887456600401	-0.0780497501720294	-0.0252667928849677	7.87879359280915	93.1214385608356	1.56359394044029e-66	2.37628258425577e-65
ENG	ENG	0.0255632080287711	-0.00593200378088898	0.0816240085260365	0.0898801104582043	0.0367387130959758	7.90005272407484	93.045485085188	1.71291395011962e-66	2.59532416684791e-65
VRK1	VRK1	-0.0228575469113341	0.00372332380440099	-0.0815592675422208	-0.0933096973346679	-0.0344063457829167	7.79817507781841	93.0164576145503	1.77369290122753e-66	2.67929441273041e-65
TMEM106A	TMEM106A	0.0101720795574005	-0.0305556271211129	0.101666372712374	0.0633570184014394	0.026069500585626	7.96515202466406	92.955987944606	1.90735544520913e-66	2.87252326085713e-65
SEC62	SEC62	0.0100164304205501	0.0163170218003614	-0.0524705058514572	-0.0646271179898763	-0.027317562849416	7.78510508570995	92.7878979818565	2.3345132691342e-66	3.50527517888018e-65
ZNF467	ZNF467	0.0365336967371315	-0.0139581620554496	0.119028056619825	0.100129500845021	0.0352070295123532	7.76528551023622	92.5973933808922	2.93604261922983e-66	4.39527338208058e-65
ABCE1	ABCE1	-0.0381339331925643	-0.00365396374246973	-0.0674008655745135	-0.103527837630149	-0.0508626564248109	7.78105834806392	92.3220783280947	4.09108323857805e-66	6.10609438593738e-65
MAST3	MAST3	-0.00817337100220961	-0.023290797582634	0.0400660784477616	0.0644680305314491	0.024582208555314	8.08549995489345	92.0620219477154	5.59924966718595e-66	8.33221676664575e-65
TLN1	TLN1	0.00163824168088311	-0.0165738386430476	0.0386954837582429	0.0542840635438875	0.0248483787645668	8.20392042010607	91.679191463824	8.89449262182744e-66	1.31965765902484e-64
VPS13A	VPS13A	-0.0708151310862961	-0.00391386286481854	-0.134970340792072	-0.106402216020511	-0.0416439491036922	7.79407384177459	91.5962862082655	9.83339684152568e-66	1.45464450318427e-64
MIDEAS	MIDEAS	-0.0196506180782228	-0.0404553107945373	0.0474469090680829	0.0526424940382535	0.0173096445605117	7.87187512996169	91.54192438798	1.05024789155106e-65	1.54903818812841e-64
DCUN1D5	DCUN1D5	0.0219545764086888	0.0388100724995821	-0.0399274092446165	-0.0582431923869988	-0.0175793469842436	7.5704097255536	91.4092151072222	1.23344044237464e-65	1.81388300349212e-64
FXR1	FXR1	0.010044794826169	0.016720107909876	-0.0308400949443968	-0.0510359275290346	-0.0127045911287338	7.95642365416997	91.2331957638602	1.52690385996152e-65	2.23886196475297e-64
PSMC4	PSMC4	-0.0300763879800865	-0.0290942961566039	0.0354711291674334	0.0428575851007498	0.0284980916336561	8.05884325504171	91.054683401247	1.89631438914744e-65	2.77238945781789e-64
KCTD21	KCTD21	0.0253984426617579	-0.0057409909439512	0.0985894181565916	0.0926393073005087	0.0474792997039506	7.71374488819821	91.0394165306529	1.93180033376987e-65	2.81603547196775e-64
MYADM	MYADM	-0.0220331964933589	-0.045479760663202	0.0543110354508833	0.051046812355187	0.0139883685058813	8.21194805097317	90.9793302371923	2.07806415375674e-65	3.02044208394875e-64
ZMIZ1	ZMIZ1	0.00210112379738625	-0.0318902737099824	0.0813167978230078	0.0694935138553037	0.0264641137108104	7.95492844093787	90.9143322177132	2.24884015393094e-65	3.25918862888542e-64
JAK3	JAK3	-0.00932346557218189	-0.0259186864667313	0.0382568783368669	0.0626043686206046	0.031625637302243	8.07015589315725	90.8821280991671	2.33860767436895e-65	3.37949085891466e-64
AMPD2	AMPD2	0.0140965709218239	-0.0287203951015149	0.0636674049980144	0.0522084686689368	0.0209703593401755	7.98472613652522	90.7926720001967	2.60730754251106e-65	3.75692729468452e-64
BUB3	BUB3	0.000191076933405476	0.0244548926763084	-0.0611728475447544	-0.0487585958258556	-0.0272239871158302	7.95976065431258	90.6643573582295	3.04779892790744e-65	4.37902144814287e-64
RGL2	RGL2	0.0316405352348639	-0.00632473106741571	0.0576312590009671	0.0767935389817378	0.041865023087051	7.9241091734103	90.634418051623	3.16090514509868e-65	4.52851739985485e-64
TMTC3	TMTC3	-0.0154324021074865	0.0190498636467797	-0.0614361058592081	-0.0686376498986725	-0.0306639951298582	7.7385609992366	90.5337343065027	3.57313663931398e-65	5.10448091330569e-64
SH3BP2	SH3BP2	0.00973511595856991	-0.0264497500102268	0.0718785139944096	0.0589705742729958	0.0227556458859226	8.01461271420244	90.4802465608392	3.81368001930581e-65	5.43259262009374e-64
CRAMP1	CRAMP1	-0.0254907571778729	-0.0405820417747433	0.0445736552404457	0.0494830111321241	0.0249440620010422	7.75101127352937	90.4549688231764	3.93295445688895e-65	5.58658303535363e-64
CSF2RB	CSF2RB	0.040040385034307	-0.0245945357082347	0.0935218694797104	0.0945801851626396	0.035477007712954	7.96145717643317	90.4265250033826	4.07165555697459e-65	5.76721750279687e-64
FOSL2	FOSL2	0.0180000691812996	-0.0311470298686389	0.0857543445131839	0.0728243742600334	0.0301903846257598	8.05675094395661	90.3796007229724	4.31129735967383e-65	6.08940305038676e-64
G2E3	G2E3	-0.0262539497298695	0.00896329667637463	-0.0564871462996788	-0.103912954671066	-0.0490826766730361	7.62127753764327	90.3467084531736	4.48767779540824e-65	6.32067295127921e-64
KLHL24	KLHL24	0.00259730344501641	0.00970499376091816	-0.050860372824153	-0.0533048315473792	-0.0302553797989811	7.98401750856233	90.2323913732623	5.15902618655039e-65	7.24582329571684e-64
FAM117A	FAM117A	-0.0554545511054405	-0.0349705206236921	-0.0152845965483719	0.0499878681118329	0.0216968594906799	7.9884143868708	90.2140643370199	5.27567353269143e-65	7.37915598121311e-64
ZDHHC17	ZDHHC17	-0.00778582248853787	0.000233505438988146	-0.0362434924760988	-0.0633237992854481	-0.0335015271852743	7.92874602420085	90.2128530667283	5.28347568254859e-65	7.37915598121311e-64
RNMT	RNMT	-0.0135303668464299	0.00356784192141646	-0.0290233583043165	-0.0826668835060174	-0.0284952511762402	7.67198086518154	90.1051643702763	6.0255490125901e-65	8.39212954399736e-64
SELENOI	SELENOI	-0.0236781773396366	0.0124800022696716	-0.0512374681687673	-0.0761882736124466	-0.0312340370434665	7.66950891140525	90.0975780452628	6.08161327520691e-65	8.44668510445405e-64
DUSP7	DUSP7	-0.0120154532888588	-0.0223009401687264	0.0448668588212016	0.0589177993264709	0.0189062141825946	8.15138000233036	90.0376548030664	6.54327759568876e-65	9.06271135136947e-64
SLC25A35	SLC25A35	-0.0246048558814751	-0.0296903417947361	0.0751213510333351	0.0779251531287306	0.0281664725253954	7.5486943158758	90.0194317038407	6.69053628777818e-65	9.24107222068809e-64
DPY19L4	DPY19L4	0.0167410842824864	0.0430944227633994	-0.0603979815167621	-0.0706436333455942	-0.0348517021581634	7.62922196795914	89.8907894481243	7.82926675016421e-65	1.07625854829441e-63
TNFAIP2	TNFAIP2	0.0173957568912506	-0.027739955871791	0.0781366822983234	0.0657747005379985	0.0265040696212981	8.05743104173154	89.8901735924841	7.8351622315833e-65	1.07625854829441e-63
ZNF644	ZNF644	-0.0247355791115034	-0.00257237917293551	-0.0480593594932879	-0.0688973232204884	-0.0354084314511924	8.0018631531433	89.7797657036259	8.96751040381122e-65	1.22842608271387e-63
CASD1	CASD1	-0.0357203869439431	0.0117044787604206	-0.0751621624601633	-0.0715978941106332	-0.0348341173270921	7.92561653351935	89.773404227967	9.03755134824858e-65	1.23463816232904e-63
NOC3L	NOC3L	-0.0215206317632388	0.0235593158455929	-0.0527433712346514	-0.0912956792364463	-0.0230538744641731	7.59513471700603	89.7024831302963	9.85663194779425e-65	1.34286538798287e-63
SLC38A9	SLC38A9	0.00381998899792713	0.0230036082537231	-0.0112011975563568	-0.0529637629291093	-0.0297510425512515	7.84472643212788	89.6766885082409	1.01726937424183e-64	1.38215947587205e-63
IBTK	IBTK	0.0195779547623172	0.0264622925974694	-0.0218732042751215	-0.0412046304501921	-0.0231409406122696	7.89810480481012	89.6007654678287	1.11633213027265e-64	1.51264516297107e-63
VBP1	VBP1	-0.0153729018160087	0.0079501129801578	-0.0652300207356449	-0.104828342273344	-0.0483183246293057	7.56608622217192	89.5487811574094	1.18969583408786e-64	1.6076970730917e-63
PDCD4	PDCD4	-0.0329372267297199	-0.00167048772822476	-0.0821193064488543	-0.0801440294414819	-0.0437853019945038	8.01655243359463	89.4940255073607	1.2722158185196e-64	1.71457657482426e-63
TTYH2	TTYH2	0.00333475585699716	-0.0259426642803833	0.0631862628475366	0.0653577159732865	0.0307095517645388	7.93049209822068	89.472148604715	1.30677174374904e-64	1.75641363407128e-63
TIPRL	TIPRL	0.00769623573859501	0.0229585376255868	-0.0257053316338594	-0.0498469948144438	-0.0263157172788198	7.83826074106362	89.4491865426115	1.34405653280341e-64	1.80168436032629e-63
ELMOD2	ELMOD2	-0.0533628938671944	-0.0321725398861039	-0.0285862986932877	-0.126641974054076	-0.0511033225991193	7.56712105648363	89.4162036185377	1.3994907924746e-64	1.8709769952869e-63
LMF2	LMF2	-0.0287760392148479	-0.0286784849052779	0.0226427892118757	0.0556386105489972	0.0220453793000717	7.90445942744291	89.3772572167704	1.46791295700339e-64	1.95721727600451e-63
SUCLA2	SUCLA2	0.00318334273590803	0.0176899944555453	-0.0376214056056119	-0.0571498799911883	-0.0272121466168738	7.88453393487508	89.3512311145718	1.51549987791371e-64	2.0152923908427e-63
KTN1	KTN1	-0.0129833518911173	-0.00178982300549446	-0.0314783721220717	-0.0776926411256804	-0.0282326239897861	7.83765147295384	89.309025338449	1.59598726339227e-64	2.11669398327887e-63
NCK1	NCK1	-0.0462199713143088	-0.0154298071287648	-0.0517547078494154	-0.104907929428747	-0.038879001368934	7.85559992782049	89.2224704804972	1.77473825321621e-64	2.34753737197911e-63
GABBR1	GABBR1	-0.00445848144431693	-0.031075262770532	0.0462378725037063	0.0637763603517723	0.0261692268541314	8.07770050466726	89.0495371723753	2.1944063042862e-64	2.89499512438812e-63
KLHDC1	KLHDC1	-0.0151680819595965	0.0338925413921167	-0.114063635626821	-0.0868844241364561	-0.0373552138395805	7.71608346978494	88.8592270027992	2.77246349068873e-64	3.64797827722201e-63
TRIM23	TRIM23	-0.0171058164422693	0.00906132411532301	-0.0676539951357995	-0.0812936981291852	-0.02612988201198	7.66324541665508	88.7359185183656	3.22641814447573e-64	4.23414454655607e-63
SPINT1	SPINT1	0.0213170446071791	-0.021638238806295	0.121976291396884	0.091307866633124	0.0403316579532946	7.7841344433164	88.6473251345576	3.59801907620628e-64	4.70944905262602e-63
ZFP36	ZFP36	-0.0154153673751427	-0.0675546313153301	0.0984391835742322	0.0727411685779273	0.0151482643966272	8.14552484271718	88.4612367481835	4.5246258661868e-64	5.90682227961723e-63
MRPL39	MRPL39	-0.0126890203180814	0.0165745956393231	-0.0458190573290462	-0.0675143002231797	-0.0235810124556295	7.75307778792217	88.4033359186024	4.85924727865621e-64	6.3271448940836e-63
SLC1A5	SLC1A5	0.00686778689301271	-0.0284224038985963	0.054546328358378	0.0689110577334864	0.0226289907585082	7.83779004541293	88.3360894975089	5.27921553164658e-64	6.85612406707349e-63
UBA1	UBA1	-0.00471722970854138	-0.0263864958442408	0.0374348037790799	0.0517993613721313	0.0157177663649346	8.12892256585358	88.314393725061	5.42234487554456e-64	7.02376279215616e-63
COPE	COPE	0.030452771565642	0.00278223379486153	0.0825636843319657	0.0813345713911664	0.04150158138469	7.94686846052818	88.1594096350745	6.56477616451436e-64	8.48162295156894e-63
VPS50	VPS50	-0.0122821529560797	0.00653362914973332	-0.0260481237695016	-0.0773477123646131	-0.0307422772137205	7.65774921392014	87.8673609138916	9.41634098886648e-64	1.21344600371991e-62
ZNF791	ZNF791	-0.0787708833290353	-0.0557660442352281	-0.0308411730617344	-0.0496418489640957	-0.00364082639295038	7.94132224174497	87.8058907999705	1.01598932668693e-63	1.30589887748963e-62
CYB5R3	CYB5R3	0.00298105306160235	-0.0149345026102887	0.0562634493112864	0.0815019659305811	0.0323089466456183	7.94646894593744	87.7511764835132	1.08712166427309e-63	1.39374572342704e-62
MEN1	MEN1	-0.00984802795582951	-0.0151625958899002	0.0296848203660955	0.0762276173929335	0.0276184051935129	7.78015133311687	87.7412096029423	1.10060807078983e-63	1.40742720049851e-62
SENP6	SENP6	-0.0146072483354942	-0.00596047661333365	-0.0429204123875131	-0.0628008614712332	-0.0274155124294406	7.98982463985964	87.6617177773732	1.21436474115935e-63	1.54893461882571e-62
LINC00852	LINC00852	-0.0674582921350471	-0.0664132542537406	0.045979840799081	0.0519017868131337	0.0219290481385919	7.82483514246484	87.588129190797	1.33018018201014e-63	1.68805327955137e-62
NSUN6	NSUN6	-0.0107245617449143	0.0281398250252334	-0.0746639998745309	-0.0776649732642367	-0.0414181847822332	7.78065830264991	87.5881256677315	1.33018598428648e-63	1.68805327955137e-62
CALHM2	CALHM2	-0.00136514570225366	-0.0136311149516306	0.0725397141184647	0.0711840946404507	0.0326877161466737	8.0399916458514	87.5691420392963	1.36182298317833e-63	1.72382656098523e-62
ANKRA2	ANKRA2	0.0271570665333947	0.050134906980575	-0.0700201828433142	-0.0599019455979333	-0.0396142437872067	7.5940122665553	87.55591055821	1.38431979148371e-63	1.74787852460065e-62
ASB6	ASB6	-0.0456573697232345	-0.047158694753815	0.0174569816311561	0.0165977751126309	0.02160254193514	7.83728743965086	87.3729258662755	1.73659469181888e-63	2.1871469670263e-62
CPSF3	CPSF3	0.042516154350281	0.0387729417817395	0.00889330067367045	-0.0277161272596436	-0.0102353224059861	7.79917627492669	87.3453154113708	1.79706668511856e-63	2.25762146371678e-62
SEMA4A	SEMA4A	0.0049999221741972	-0.0489555079384303	0.0900247554951736	0.0592944947543579	0.0169773372502942	8.00154190234142	87.2008384442262	2.14975906367128e-63	2.69393366374847e-62
RECQL	RECQL	-0.0345999739927105	-0.0143842003967345	-0.0185097753266152	-0.0798978225992109	-0.0258749343352367	7.84729943512829	87.144545538414	2.30531558943579e-63	2.88164448679474e-62
TBC1D32	TBC1D32	-0.0722559006687531	-0.00245462041096189	-0.127374638495742	-0.119090837825477	-0.0488071097416451	7.50386233575936	86.9826950878354	2.81849968994889e-63	3.51433876552231e-62
NOL10	NOL10	-0.00874974661103867	0.0104180706377726	-0.0290274054050421	-0.0606114368119757	-0.0275670881712147	7.87146929150749	86.9008365463329	3.12029475988107e-63	3.88096363169288e-62
P2RY8	P2RY8	-0.0688829917374747	-0.0513262183044816	-0.0273588011071162	0.0350300774152537	0.021447004684056	8.06917896302521	86.8707156994267	3.2393395796387e-63	4.01903173652445e-62
CRAT	CRAT	0.00177459823485293	-0.0228619958583645	0.0648764669784949	0.0698300957940443	0.0309088746888699	7.79759560030032	86.7804358180104	3.62419083726922e-63	4.48538469959062e-62
SRM	SRM	-0.0159314113887339	-0.0204251633424439	0.0301227297045576	0.0652570410394349	0.0172278360264979	7.99239534796679	86.7769298372276	3.64002968124471e-63	4.49386380400581e-62
FASTKD2	FASTKD2	-0.0140368584824415	0.0174610999948372	-0.0383835434966571	-0.0837525773311727	-0.0248870400773455	7.62220998474163	86.7236312954107	3.88955990359251e-63	4.79009840343905e-62
ABCA5	ABCA5	-0.0515210013469973	0.0172423874306809	-0.137615753614084	-0.0959169479609168	-0.0390126784496081	7.69581359757698	86.7015244873432	3.99803542700837e-63	4.91159143367121e-62
RAD17	RAD17	0.0175714981369826	0.044937175830527	-0.0539635245449768	-0.062803493868139	-0.0298111258794878	7.66370508737435	86.6819050407758	4.09684879612755e-63	5.02064803447004e-62
ZNF37A	ZNF37A	-0.026453228761393	0.00175538009823129	-0.0231307205193536	-0.0729423016898947	-0.00851770741271807	7.75068516888148	86.6679030834323	4.16886654122258e-63	5.09641386457528e-62
TRIM14	TRIM14	-0.0437909804886099	-0.0373568698024425	0.050886795685626	0.0474582936667911	0.017753142303178	8.02778381638819	86.5353199172486	4.9170995623561e-63	5.99646288092207e-62
CRLF3	CRLF3	0.0202673427721969	0.0238915303997178	-0.0213822000170492	-0.0396830213649775	-0.0146555334779332	8.02486973024683	86.4088693790742	5.75617858089499e-63	7.0026503417214e-62
GUF1	GUF1	-0.036488597078371	-0.00851139320577321	-0.0346561862191255	-0.0761839356943002	-0.0288131100882039	7.84961461162136	86.1770401339378	7.68617273435473e-63	9.32787953198389e-62
XPO1	XPO1	0.00784232958455533	0.0117290912144572	-0.0342553362949065	-0.0559434980770641	-0.0259538629151557	7.98969875836217	85.8537819074161	1.15103240306317e-62	1.39350169862369e-61
ATAD5	ATAD5	-0.0272232893903643	0.00638170715665609	-0.0428524856583685	-0.0934000574239811	-0.028876328694821	7.43597341046596	85.7216449398168	1.35790360684388e-62	1.63998020150227e-61
GLOD4	GLOD4	0.0106371160173868	0.0281526315585889	-0.0405569807016342	-0.045597367170954	-0.022841971130835	7.79375674485773	85.7039903424773	1.38823704756276e-62	1.67257475609971e-61
POLG2	POLG2	-0.0149540102410013	0.0155542215520761	-0.0354143513669811	-0.0700223968485014	-0.0212699597277108	7.63380310020541	85.4602157438379	1.88384832424818e-62	2.26424077433675e-61
VPS9D1	VPS9D1	-0.00777509878716565	-0.0253637309111303	0.0585764668451709	0.0772630683475688	0.0254895177318666	7.72095930676406	85.3998711499532	2.03186201196472e-62	2.43628538604883e-61
BRD4	BRD4	-0.00813674104783146	-0.0298994141509041	0.0346125962290174	0.0637220213392418	0.0144104653346702	7.90260527017567	85.3407077565704	2.18831837737071e-62	2.61760571455826e-61
CEP44	CEP44	-0.00942853866946525	0.00867985065507781	-0.0576312979280598	-0.0871005615906659	-0.0294159589410166	7.512723276438	85.3204993038576	2.24448719206704e-62	2.67838567072439e-61
MORC3	MORC3	-0.00760033940649585	0.00107457408785638	-0.0310731086721194	-0.0617231999354955	-0.0236938575288512	7.92081095450588	85.2410125398238	2.47983219661249e-62	2.95218118644344e-61
UCHL5	UCHL5	-0.0363790398303152	-0.0102209233600465	-0.0636632769031715	-0.100367436825316	-0.0416969889654828	7.75633321850726	85.2023789603143	2.60301910476172e-62	3.09147162085715e-61
NABP2	NABP2	-0.023485523134787	-0.0311694343979463	0.026374024286123	0.054185088851713	0.0149882803869001	7.86157526566844	85.1658423969282	2.72517149971681e-62	3.22887618449859e-61
PIBF1	PIBF1	-0.0278457966708991	0.00673594247995091	-0.045791169767786	-0.0755359742247625	-0.0182079282859879	7.83501790041001	85.100899565339	2.95668577289146e-62	3.49490044077005e-61
OARD1	OARD1	-0.0219006288499051	-0.00364065316010542	-0.0628235191537874	-0.0799077564317807	-0.0326167001118272	7.73276033924412	85.0447919266626	3.17255782680435e-62	3.74122385236362e-61
KIF20B	KIF20B	-0.0950374629929334	-0.00558582834512578	-0.0963124843956811	-0.139411013274945	-0.0489741926291094	7.37384518574032	84.9811599051867	3.43660850298116e-62	4.04306882703666e-61
LPAR5	LPAR5	-0.0788966705684846	-0.0518667147571907	-0.0289136914774302	0.0543934065688951	0.0174151680238923	7.86619327403639	84.8833342791136	3.88626888338894e-62	4.56134845468185e-61
LFNG	LFNG	-0.0296244213887711	-0.0495573967447323	0.0426583416025395	0.0468210307894221	0.0231476569921902	7.98609278017602	84.8573359052934	4.01541404860081e-62	4.701889986652e-61
WBP2	WBP2	-0.00629526209964482	-0.0157531122980892	0.0469035948060963	0.0794499567938587	0.0240158313209902	7.99565390189854	84.6969580489113	4.91312842112399e-62	5.73963600598597e-61
DPM2	DPM2	-0.0236222192882449	-0.0195575865666671	0.0333408417830432	0.0579137485521759	0.0321865092835889	7.91208822484342	84.6545172809878	5.18275327546163e-62	6.04050498305551e-61
ARAP1	ARAP1	0.0319021910055213	-0.0136901816891477	0.0777517960403102	0.0728355801945391	0.0395550053058376	8.06458792032068	84.4701938635876	6.53726332604772e-62	7.60146898377642e-61
ESD	ESD	0.0293067560149378	0.0261675312134209	-0.0154411233718177	-0.0496676297891003	-0.0332395214134031	7.77191376071689	84.4577765273377	6.64037812050938e-62	7.70345489618257e-61
ANKAR	ANKAR	-0.0350657489467698	0.00370287384438139	-0.081760664479317	-0.0886300575841066	-0.0409642920363016	7.54343720964499	84.3554381187999	7.55488527757173e-62	8.74408018237469e-61
SIGLEC9	SIGLEC9	0.0529303543118305	-0.0186485926381721	0.138283900812795	0.0981325820391374	0.0456114292325616	7.97865999246253	83.8411537926115	1.44651377603521e-61	1.67033923329701e-60
CEBPB	CEBPB	0.0053568325316089	-0.0395810900046261	0.0878276191580127	0.0619015103500828	0.0234182028043186	8.09951738058346	83.7896614515208	1.54387860125757e-61	1.77866198301564e-60
GAA	GAA	0.0277515124371588	-0.0454763238876179	0.122229466075806	0.0867235305173208	0.0362734416191355	7.78388069421627	83.7785089038493	1.56581919177051e-61	1.79979217444886e-60
AKNA	AKNA	-0.0345128714585385	-0.0384952342875984	0.0098498531937512	0.0399806769098934	0.017424157882564	8.05755073246547	83.6953201705763	1.739671693151e-61	1.99503634535665e-60
KCNQ1	KCNQ1	0.0417376755049759	-0.0159781817925841	0.0705415043614206	0.0858751463670009	0.0322252616826946	7.84048227921786	83.6742288578893	1.7867503566476e-61	2.04433679250298e-60
PLD2	PLD2	0.0371172452059563	-0.0208272518616432	0.102266927035656	0.081933532088204	0.0375340330143548	7.76171399849941	83.6492926939248	1.84406524654504e-61	2.10509731340758e-60
MMP17	MMP17	0.0277564717335279	-0.0107613207974682	0.079276590176085	0.0923293903899891	0.0379743223112428	7.59330663242499	83.6348739339286	1.87804530596951e-61	2.13900376534113e-60
LRRC25	LRRC25	0.0208263276614442	-0.0242407075430453	0.0995623878966967	0.0690112603270521	0.0363171456410107	8.0887279246346	83.5252826481276	2.1577383185938e-61	2.45197536203841e-60
ROGDI	ROGDI	0.037437395045381	-0.0195762177735972	0.067538054984257	0.117802899018956	0.0469390253305546	7.88953925609259	83.4240249039237	2.45324335179738e-61	2.78145504738932e-60
SH2B1	SH2B1	-0.0172016293923996	-0.0273763865250949	0.0353615499043212	0.073650157772069	0.0370855674319843	7.64781916287096	83.3030065738231	2.86024597981263e-61	3.23557237535365e-60
LMBRD2	LMBRD2	-0.0135913816605768	0.0106360794407543	-0.032360011482556	-0.0713273743983516	-0.0304206375960447	7.80271656351247	83.2971740525616	2.88149185962263e-61	3.25224814855827e-60
SLC25A39	SLC25A39	-0.0442806172350991	-0.055046888121197	0.00898392951759153	0.0511870514309916	0.00765487979961499	7.94960277872933	83.2351173643247	3.11760057800564e-61	3.51081146171807e-60
FAM214A	FAM214A	-0.00742324555137763	0.0193286147616476	-0.0783674215321826	-0.0589574901298704	-0.0239779333952166	7.91979821358997	82.8256792481419	5.24558580398952e-61	5.8939166336961e-60
MTF1	MTF1	-0.0209563558312231	-0.051361297269124	0.0880314095808661	0.043891099845184	0.0181895844321209	7.96235335379086	82.7275506525612	5.94335897279117e-61	6.6629584896762e-60
CCDC186	CCDC186	-0.0524263049515552	-0.0105641389088893	-0.0341496680257674	-0.0871613065599686	-0.0193666758980626	7.85942785014332	82.5507371247282	7.4445578319261e-61	8.32724589700906e-60
TM9SF3	TM9SF3	0.00484349712914245	0.0140212303645679	-0.0276025156885797	-0.0416921332986568	-0.0219755352836088	8.15680007541603	82.4628608628365	8.32695635632791e-61	9.29347807625882e-60
TRMT11	TRMT11	-0.0496528461612273	0.004937507700431	-0.0793385608768284	-0.0910665983548515	-0.0290493080196184	7.65105691300095	82.2804449766791	1.05087037983305e-60	1.17023427598335e-59
PGAP6	PGAP6	-0.00276966647448162	-0.0131624896434319	0.0544506470411665	0.0831574535873614	0.0411278116925473	8.01861074233171	82.2357945021119	1.1125074782374e-60	1.23611942026378e-59
ODF2L	ODF2L	-0.122677130493844	-0.0200377658936119	-0.172749199374454	-0.144771279884266	-0.0582587325899775	7.68985166824018	82.1142357757613	1.29935105552728e-60	1.44052223450918e-59
RAD50	RAD50	-0.0392272360429509	-0.00412235902411684	-0.0402201367085828	-0.0692121853906951	-0.0208598266671514	7.96895956584628	82.0843613484926	1.34990718119583e-60	1.49326015619008e-59
PLOD1	PLOD1	0.0353958212785894	-0.0153576011455003	0.0942661447904118	0.0760847200578869	0.0397479980083775	7.9181123616706	82.0812908324042	1.35521409258948e-60	1.49582129424888e-59
ORC4	ORC4	-0.0235836069002477	0.00634327254062228	-0.0392433013070015	-0.0696716028517637	-0.0262028720111847	7.78658792358778	81.9016336570586	1.70515087976354e-60	1.87791947110522e-59
RAB18	RAB18	0.015810562467883	0.0258690298022506	-0.0228283827772815	-0.0646430841428822	-0.0320154605230787	7.89975022698342	81.8209752985816	1.89052515097497e-60	2.07750016590657e-59
PRMT9	PRMT9	-0.010930047835302	0.0112113759719126	-0.0364114274602487	-0.0652666651233895	-0.0182572595087862	7.72523589720996	81.7231596602522	2.14271409093112e-60	2.34946720496833e-59
MPHOSPH10	MPHOSPH10	0.00859030959761142	0.0276117924167423	-0.0241145772726226	-0.0595631586982881	-0.0172968105910964	7.68061587322109	81.6106664081738	2.47482539949216e-60	2.70768643270477e-59
MBOAT7	MBOAT7	0.037173140505729	-0.0121205362416603	0.0922323697725052	0.0716825087104258	0.0299554823634143	8.03420086651104	81.6009829802893	2.5057249991971e-60	2.73550764104487e-59
SNX33	SNX33	0.0253793248129996	-0.0255658926591789	0.103529335674291	0.082086343107183	0.0395615138398036	7.59731024788495	81.3607178431737	3.40987871640655e-60	3.71446483268687e-59
SMC6	SMC6	-0.0136157130825305	0.00841408371308994	-0.0414326161694953	-0.0780933049207988	-0.0246384275493119	7.79448192140914	81.2744327391068	3.80923396534723e-60	4.14047170146438e-59
MINK1	MINK1	0.003864672449855	-0.00877774431653311	0.038561085466811	0.0712551476555294	0.0383066022588618	7.96596026539803	81.1547863688312	4.44194756161143e-60	4.81773054404711e-59
SLC2A6	SLC2A6	-0.0162838737561	-0.0433717939825371	0.0516791947382611	0.0701042482246201	0.0233330740433164	7.81723475121259	81.0045039387805	5.38844535133844e-60	5.83165081313684e-59
OSCAR	OSCAR	0.036692362320438	-0.0221063661197842	0.10482325026801	0.105737825285248	0.0432519257142596	7.66156148720615	80.9487400464991	5.78909351366966e-60	6.25172085709466e-59
NOP58	NOP58	-0.000280452561680633	0.0267995707592554	-0.0626271575810655	-0.0454982277734555	-0.0181772225689532	8.00011949909895	80.7925455877958	7.07795232982929e-60	7.62710380369536e-59
NADK2	NADK2	-0.0275186164149126	-0.0143607813012068	-0.0381881574569078	-0.0910323939169313	-0.0310965464683788	7.64432450773577	80.7626267820153	7.35594335622926e-60	7.90961651207447e-59
SETD1B	SETD1B	-0.00108768926398461	-0.0164557892324373	0.0379737281453734	0.0794345851231748	0.0289797524082926	7.86525349764962	80.7270739257661	7.70058157535476e-60	8.26242658299867e-59
AGPS	AGPS	0.00564654262788178	0.00850737918174893	-0.00949342183100832	-0.0622833293050986	-0.0252650346891334	7.91399501165799	80.696600816084	8.00886202921119e-60	8.57479874647879e-59
CSPP1	CSPP1	-0.036102339161757	-0.00654652622428209	-0.0521416747697536	-0.080640920200242	-0.0266883463704257	7.62535116101792	80.665112368025	8.34044651898616e-60	8.91073346045529e-59
KBTBD2	KBTBD2	0.0271115725764757	0.0340977196785737	-0.0324878740531505	-0.045392382498826	-0.0211765911384418	7.83714999049986	80.5039651016072	1.02661071696014e-59	1.09446771530932e-58
PCNX4	PCNX4	0.0301128431329243	0.0302377116148742	-0.0284499296194909	-0.0316211850998984	-0.0231639472396417	7.88086079407087	80.4578376433419	1.08954571200644e-59	1.15909118298557e-58
CITED2	CITED2	0.00726674278349115	-0.0201658036703183	0.0923368477878466	0.0648850180730758	0.0298997284083082	8.08643311838586	80.4334686548062	1.12434422618591e-59	1.19357136537782e-58
ARHGEF1	ARHGEF1	-0.0250132910410041	-0.0233661256771303	0.00523243111042504	0.0466919939054424	0.0229126743466317	8.06272385812624	80.3650887355784	1.22806882989472e-59	1.30092037065119e-58
PALS1	PALS1	-0.0292364334906949	-0.00121726428782143	-0.0443948150456137	-0.0866796518300506	-0.0211399357511688	7.54904541904057	80.2959202057138	1.34277663218701e-59	1.41942561541967e-58
OXCT1	OXCT1	-0.0634743363905326	0.00543290837338706	-0.113789237817143	-0.089445934995819	-0.024946482169951	7.77648377613418	80.255843814873	1.41410228645685e-59	1.49103067139002e-58
PLXND1	PLXND1	0.0199079910240725	-0.0259399253803299	0.095729585476036	0.0763415906264555	0.0345295792124265	7.93923180513273	80.2545435338296	1.41647913782052e-59	1.49103067139002e-58
ACTR10	ACTR10	0.041489569843205	0.0414292912536594	-0.029334392022724	-0.0378267981681981	-0.024020921706021	7.76835478455075	80.1487641440232	1.62391394379802e-59	1.70579195777103e-58
ABCA7	ABCA7	0.00373115303396787	-0.0154932283983706	0.038023186455181	0.0775578895232174	0.0407512524423179	7.84552284890801	80.0890937631655	1.75412433436121e-59	1.83870475299917e-58
PSMD14	PSMD14	-0.00952192529141271	0.00994972109251879	-0.0367832415287834	-0.0698867947896487	-0.026145802941147	7.74892313997704	79.9518281139666	2.09489543278196e-59	2.19131321420707e-58
MAFG	MAFG	0.0317037756046874	-0.0279235823625941	0.0977059174199884	0.069085646297653	0.0274835981650865	7.72310785070185	79.8407481331126	2.4188087433444e-59	2.52485255046388e-58
ANKRD26	ANKRD26	-0.0500902417140807	0.00281997648550103	-0.0591926278720392	-0.110261813895535	-0.0293617375085953	7.56493767402997	79.8209164745235	2.48172358348284e-59	2.58512873279462e-58
AP5B1	AP5B1	0.0259199634927398	-0.033348408468175	0.0932195270293299	0.0700774645000655	0.0303290080253422	7.82758135238244	79.7762852101396	2.62939326193603e-59	2.73325702903953e-58
ALDH9A1	ALDH9A1	0.0289264116976096	0.0332334264571985	-0.0200188068335736	-0.0307703027209829	-0.0172000667659766	7.89733619157933	79.6145878541177	3.24231346115292e-59	3.36339570659017e-58
FANCF	FANCF	-0.00567190569991283	0.0380641341415737	-0.0678348376907998	-0.0631647659543564	-0.0250657742392253	7.62518792296434	79.600849561125	3.30058247865331e-59	3.41675204829535e-58
TFAM	TFAM	-0.0214698679774958	-0.0032495125848877	-0.0362619328958393	-0.0849188309292259	-0.0275603137215947	7.75636371096598	79.3916277998594	4.3298637594428e-59	4.47299975149049e-58
ATG4C	ATG4C	0.0286770681635629	0.0322506292222275	-0.00787524287744201	-0.0439101361782877	-0.026642592003645	7.86183395927196	79.3282950860659	4.7009657029889e-59	4.84635639483392e-58
ABI3	ABI3	-0.0415648578930776	-0.0452846346179774	0.0608176533305542	0.0579805713600283	0.0147709041904154	8.02128700543155	79.1712386625871	5.76511250579756e-59	5.93118570555305e-58
SMC2	SMC2	-0.0262660198139013	0.0239268662874093	-0.0515933296615776	-0.0878287350019287	-0.027518939220486	7.58789513220843	79.1040451383584	6.29140422594004e-59	6.45934725455856e-58
SMARCD3	SMARCD3	0.0728378409476296	-0.00888089230007605	0.0983641969798796	0.0951426725647622	0.0384232511453622	7.84194618872119	79.0677803629828	6.59523411416186e-59	6.75741200221502e-58
CUTC	CUTC	0.0382437031576153	0.0455364845619268	-0.0269766760154093	-0.0290066804167024	-0.002746973914733	7.83615636356185	79.0189146866272	7.02808311012745e-59	7.18617904921008e-58
CD4	CD4	-0.0152232464901925	-0.0331648711433754	0.0476904380272938	0.045187022845214	0.0266838001685734	8.15857470622955	78.8685355888693	8.54759133177825e-59	8.7220319712023e-58
SLC43A3	SLC43A3	0.0223797843090026	-0.0176210882219134	0.0728783573552256	0.0557423604661622	0.0104435668068987	8.08571668488951	78.8624507853037	8.61558925293554e-59	8.7735124775311e-58
DDX1	DDX1	-0.00405769344895823	0.00529454428498877	-0.0193928033528534	-0.065130061167995	-0.0125774427003638	7.93521070714793	78.7465158526365	1.00201735534528e-58	1.01831032047285e-57
PLA2G15	PLA2G15	0.0186380961389307	-0.024354187385013	0.115212022770688	0.0722777046809728	0.0350559142345563	7.75972690615473	78.5137244261409	1.35741764821654e-58	1.37669132679162e-57
DAXX	DAXX	-0.0252018439668751	-0.0265147709472364	0.0167895693186209	0.0645741035865308	0.0297020036528206	7.65599397710159	78.4134859024578	1.54717123076324e-58	1.56596278417332e-57
KSR1	KSR1	0.033910768368405	-0.0143536266465656	0.0890012010761172	0.0866731732025325	0.0295063528955692	7.95335808294631	78.4084200584857	1.55743915997482e-58	1.57317086866144e-57
MYNN	MYNN	-0.0508937174269635	-0.0281795017761253	-0.0391498183938346	-0.0982955634663218	-0.036681817768466	7.6633591893523	78.2862743308589	1.82685036406271e-58	1.84158302828902e-57
SLF1	SLF1	-0.0659691850388722	-0.000833249243846979	-0.101567368853475	-0.121951605643043	-0.0452238532614837	7.52519620433692	78.2620170607526	1.88568802232674e-58	1.89707044499672e-57
TRIM59	TRIM59	-0.0754270280309575	0.0149549347512012	-0.108995910935895	-0.161080627960859	-0.0628144674435607	7.43019403749539	78.1772619410758	2.10662387176223e-58	2.11508420859662e-57
RHOF	RHOF	-0.0725261007113058	-0.0380431419548195	-0.0389566322379471	0.029041407035999	0.0201932163738761	8.01062245455795	78.1496489281053	2.18408078503741e-58	2.18845770043829e-57
MAP4K5	MAP4K5	-0.0366155898857832	-0.00866294680472723	-0.0577547564089445	-0.0741382188846753	-0.0392177057737957	7.87927362265864	78.1375666492388	2.21886638995681e-58	2.21886638995681e-57
DBT	DBT	-0.0208872588189148	-0.00189733826299587	-0.0261777046338327	-0.0745266662845294	-0.0237920742746436	7.79365519493672	78.0987443919304	2.33445030907702e-58	2.32979072762177e-57
RPE	RPE	-0.0104915495261473	0.0158985826107898	-0.0382736096817995	-0.0641361759888062	-0.0272773472256453	7.84641231304342	77.9366349253361	2.88621134166898e-58	2.87471249170217e-57
OXER1	OXER1	0.00408706183902474	-0.0402248287475535	0.0621996853617111	0.0550123414533354	0.00990992983658412	7.75483299698874	77.9205157895662	2.94778062006618e-58	2.93019942352503e-57
FGFRL1	FGFRL1	-0.0309434303388327	-0.032049639441861	0.0121047079448173	0.0582151549071055	0.0120786696522561	7.80395509898885	77.8955611351128	3.04571126327949e-58	3.02153895166617e-57
RICTOR	RICTOR	-0.0320526587132655	-0.0052861665448436	-0.0534331731089903	-0.0611926975112098	-0.0308975237208209	8.05869536620585	77.8853900321766	3.08655769035756e-58	3.05599771322531e-57
GRINA	GRINA	0.0433756890968171	-0.00530552765890313	0.0829559510158306	0.0817082535200839	0.0276373969183652	7.86604164691619	77.7695132590446	3.59264106322213e-58	3.55004057630645e-57
BEST1	BEST1	0.0578572164312048	-0.0227214634129087	0.150398749644292	0.0875647735953153	0.0397150286593453	7.7027806169371	77.7010163180486	3.93018786471083e-58	3.87592491588839e-57
SESN2	SESN2	-0.0412598864886862	-0.0447476362325592	0.0348437477078232	0.0497263172994984	0.0223586319922537	7.64394945566275	77.6152768288963	4.39797241269874e-58	4.32435537214519e-57
CDK16	CDK16	-0.0167103063304328	-0.0224053794980792	0.0485390000062607	0.0605621538385623	0.0254187486699635	7.8592441948144	77.6145455622126	4.40219376884381e-58	4.32435537214519e-57
PUS7L	PUS7L	0.00299251438381365	0.0225392030039311	-0.042062944281164	-0.0544815508856686	-0.017052902370069	7.77708506927382	77.5893507265604	4.55014808198574e-58	4.46092949214288e-57
CHD1	CHD1	0.00171216580503675	0.00642490772477267	-0.0177219991463851	-0.0552754343399497	-0.022612571847807	8.01165750491513	77.5022401750908	5.10127828222217e-58	4.9914660295716e-57
LPCAT4	LPCAT4	-0.0266769554233486	-0.0229615243443231	0.0114677812722821	0.0602998551926639	0.0281092584000397	7.79354113671407	77.4547765993525	5.42930687365341e-58	5.30205749380216e-57
RMND1	RMND1	-0.0244969184545241	0.0140293878769171	-0.0107570296356059	-0.0860880919100611	-0.0145073540464766	7.52252590542165	77.4310619536987	5.60105939498999e-58	5.45912221733917e-57
FANCM	FANCM	-0.0688043515118988	-0.0110845382459388	-0.0829993615628242	-0.13003155037717	-0.0415621491437141	7.385610253203	77.3832174545461	5.9643676965798e-58	5.80191410173132e-57
CORO1B	CORO1B	0.0207819586214342	-0.0240472531925944	0.0952818442925114	0.0729810429903353	0.0391545203257575	8.04007210196662	77.3756103744464	6.02427516138455e-58	5.84881083629568e-57
LPAR2	LPAR2	0.000493226717861006	-0.020124904562894	0.0421219049815624	0.0640594547285325	0.0284594251001904	7.90457289405987	77.3533722224647	6.2028947336e-58	6.0105569124031e-57
ZNF865	ZNF865	-0.0023300711555736	-0.0240649052340256	0.0592709690485327	0.0816121541904886	0.0279376006952505	7.75037984977686	77.2677064457527	6.94213555161166e-58	6.7138641698372e-57
ZNF678	ZNF678	-0.0417447834963438	0.00675676310100126	-0.0560447943865343	-0.094535866074124	-0.0328731967084979	7.60711338969625	77.2120493920607	7.46923277971266e-58	7.20968415030179e-57
CRYZL1	CRYZL1	-2.61814746549405e-05	0.0256235101948681	-0.0360657385957381	-0.060752858222771	-0.0193169787568568	7.7219260623156	77.1920317462984	7.66848619622853e-58	7.38775163413153e-57
EXOSC3	EXOSC3	-0.056458263761666	-0.0136881976800405	-0.0608857267360889	-0.0973839335692688	-0.0305683923149234	7.77135660483659	77.1557920208295	8.04289635665696e-58	7.73355418909323e-57
SNX14	SNX14	-0.00185238080501993	0.00975611756980932	-0.0365189345701733	-0.0576595719390447	-0.0352189005322572	7.9270177152474	76.9943566383286	9.94697450839776e-58	9.54604079500745e-57
USP1	USP1	-0.00665383582853973	0.0171110061978332	-0.0624230466181341	-0.0687156142060408	-0.0309560922380827	7.75022847041834	76.9537128676818	1.04939157546806e-57	1.00516434431807e-56
LRP1	LRP1	0.0590073965875604	-0.0121849242970029	0.105791659754734	0.0755200616438856	0.0439332445209022	8.19693972707217	76.8245573883291	1.2440757340323e-57	1.1893649464936e-56
PIK3R6	PIK3R6	0.0168240764379517	-0.0409526345614175	0.0993083922340787	0.0733067514270873	0.0256577812896603	7.72124672252547	76.5567394558768	1.77128455976086e-57	1.69015702267257e-56
LNPK	LNPK	0.00848069892695325	0.0119086125152155	-0.0371378768074839	-0.0498879969515951	-0.0356843501731916	7.90423624722364	76.4365465564796	2.07601748069246e-57	1.97715950542139e-56
PSMD12	PSMD12	0.00388924440658478	0.00445772459629623	-0.0240858436539693	-0.0625268066063773	-0.0305109055749675	7.77688933098966	76.4318188305499	2.08902601734836e-57	1.98576617618666e-56
GPBAR1	GPBAR1	-0.0205542418509088	-0.0485978069262796	0.0907261224231917	0.0656405420873316	0.0240384274877066	7.76038865268948	76.2773546103669	2.56224271995879e-57	2.43097032254155e-56
ZFP36L1	ZFP36L1	0.00961734793902203	-0.0190548271204047	0.0541742990802678	0.0548450865273402	0.0120837474987372	8.12426937011828	76.2637054020524	2.60891608359292e-57	2.47056447309935e-56
PRAM1	PRAM1	0.061091739220223	-0.0043944844652053	0.0812068600717195	0.0819572518505138	0.0310214961989272	7.95698779658751	76.2456504712928	2.67196954622475e-57	2.52549106448464e-56
RSBN1L	RSBN1L	0.0150898136768092	0.0280395581994322	-0.0260609082127949	-0.0542302594000539	-0.0150344947867218	7.76892401881687	76.240422971822	2.69050978484683e-57	2.53821677815738e-56
FLT3LG	FLT3LG	-0.0423620113479295	-0.0104232946909768	-0.0412200368508913	0.0647315450198871	0.0268303988271175	8.07606473718281	76.1042171515543	3.22192069158628e-57	3.03382362672908e-56
CSNK1G3	CSNK1G3	-0.0534868804024198	-0.0255873128358868	-0.0493244112068707	-0.0902563196744852	-0.0411611873224444	7.72675807585206	75.9649208743604	3.87469680624576e-57	3.64163233669715e-56
LMF1	LMF1	-0.0533297953686755	-0.0423057649225189	-0.00652416718806492	0.0395782465332291	0.0160393287863903	7.94963765209168	75.9372739082347	4.01927937797809e-57	3.77043093618957e-56
TOM1	TOM1	0.03771740831532	-0.0199961967470195	0.0679140075062712	0.0544603463507798	0.022919650725914	8.04462549022279	75.8393165109189	4.57659793802649e-57	4.28520406182255e-56
MLLT6	MLLT6	-0.0550834727026892	-0.0358162170960536	-0.0290575363172092	0.0466402485117747	0.0207858222874862	8.05120875244777	75.790740375581	4.8811330831465e-57	4.56180661976308e-56
CHP1	CHP1	0.00462325712334	-0.0342105377803286	0.0434505651069976	0.0381412746682539	0.0057967521901503	8.18062101676889	75.4084500576504	8.10944415704752e-57	7.56477999724582e-56
SENP7	SENP7	-0.0347442238830382	-0.00958822814865901	-0.0618227807610321	-0.0755029446737634	-0.0423459107540483	7.87294680781723	75.1891684665703	1.08563300241521e-56	1.01083147338474e-55
MYG1	MYG1	-0.00302185152022538	-0.0200890871536199	0.0423610895070601	0.0643047491218978	0.0258291538109434	7.97270819695411	75.0833694652062	1.2498835799815e-56	1.16160184013151e-55
SYVN1	SYVN1	-0.00511543524020031	-0.0217017795402326	0.0509691001140808	0.066581812321898	0.0295016059716495	7.93920827869787	75.0574807979546	1.29374200170609e-56	1.20013172700008e-55
ZNF721	ZNF721	-0.0376499344267884	0.00867778272432673	-0.0928095353085006	-0.0867332629834348	-0.0300744776039998	7.92795981837286	74.8686312310077	1.66409991890173e-56	1.54083325824235e-55
PEX3	PEX3	-0.0642365989027773	0.00186540362374021	-0.0834842472918895	-0.0928924467217103	-0.0302691418199013	7.66927548860855	74.7087563768049	2.05984524343394e-56	1.90373867230493e-55
RCN3	RCN3	0.0624878989608906	-0.017254916275685	0.112149324954564	0.102443299987261	0.0391136767485092	7.60892943495125	74.634401453255	2.2748748675851e-56	2.09859305127777e-55
MARK2	MARK2	-0.00311381473190497	-0.024327565727619	0.0594699583686005	0.0534521330008007	0.0213677400212253	7.92781771206666	74.4962640353117	2.73604666320186e-56	2.5193799845321e-55
AZIN1	AZIN1	-0.00638444993737775	-0.0116830101327263	-0.0248399566402551	-0.0625326015392824	-0.030376054768813	7.97090537433944	74.4778622453843	2.80419225874059e-56	2.57738259075422e-55
MCOLN1	MCOLN1	0.0246696342630033	-0.0171143640716558	0.0941401431498052	0.0601203473605407	0.0271808200144008	7.97778863494309	74.3886381428822	3.15957931008692e-56	2.89869661475864e-55
HPRT1	HPRT1	0.0485456193802074	0.0438280675070546	-0.0114764574804056	-0.0385781692819629	-0.0288314833357655	7.67148306832006	74.2959566926416	3.57674983193276e-56	3.27541193400436e-55
ZDHHC18	ZDHHC18	-0.0239489445643759	-0.0211672723630292	-0.0035981125541884	0.0547392157668671	0.0131874092262088	7.98292451261854	74.2203217281853	3.95789520406454e-56	3.61782011340451e-55
LTBR	LTBR	0.0850955030061158	0.00639927417657837	0.104447621572735	0.0896634080730525	0.03387654414602	7.89715960944744	74.1323779105273	4.45268645196248e-56	4.06267012040373e-55
TRIP11	TRIP11	-0.0152027578091642	0.0125685333107777	-0.0260247915451917	-0.0673188910011939	-0.0164300515228533	7.840752790757	74.040688812894	5.03486469468368e-56	4.58548697147877e-55
GOLGA4	GOLGA4	-0.024059739326284	-0.00258555015597484	-0.0528367898527415	-0.0646622761637463	-0.0300980378500428	7.94023362530666	74.0205891666275	5.17237926676984e-56	4.70216296979077e-55
MID1IP1	MID1IP1	0.0123383823157335	-0.027568260168489	0.0770077645556997	0.0657323139319423	0.0352474731105268	7.84640254820259	73.9658387801764	5.56640491816634e-56	5.0511841362671e-55
FHOD1	FHOD1	0.0138568238585544	-0.0211085857059867	0.0900877387368837	0.0763338413264369	0.0377068630632396	7.71181492701502	73.9516085667396	5.67366441989388e-56	5.13918878613576e-55
SAP25	SAP25	-0.0279681559045253	-0.0557276019015225	0.061679711817102	0.112914205667405	0.0442636644021102	7.54383022088602	73.9194824845994	5.92351061034912e-56	5.3557962118889e-55
SWT1	SWT1	-0.00458221602966802	0.0174467292949876	-0.0375311560923848	-0.0642993119256836	-0.0211887505447601	7.68756298250076	73.8192734704757	6.77611851965955e-56	6.11563043290573e-55
PRPF39	PRPF39	0.000611866387920657	0.0358464811619781	-0.0521221340741871	-0.0607392019039716	-0.0188791723301094	7.64803466888191	73.7503534967645	7.43307131415134e-56	6.69646064337958e-55
STAG1	STAG1	-0.0437209701776737	-0.0170442398269897	-0.0466651252980572	-0.0894561962715219	-0.0321429358560827	7.80079155214514	73.7332555641598	7.60572712373361e-56	6.83968266522806e-55
FASTKD1	FASTKD1	0.0027526809772942	0.0310777410621803	-0.0233465537067143	-0.0610707291052588	-0.0195644217243114	7.65345857528179	73.6883727867542	8.07837040341136e-56	7.25167899767626e-55
TTC7A	TTC7A	0.0189990582995385	-0.0259508067491279	0.0689139983294886	0.0577893407300882	0.0338452135963694	7.92128387174164	73.413930983054	1.16836816689116e-55	1.04692488072685e-54
NPRL3	NPRL3	-0.0349141370596655	-0.0219704357842136	0.0129869777768752	0.0571155228015563	0.0235369588675081	7.8584207950863	73.3610891987887	1.25448864947065e-55	1.12208287072509e-54
NSMF	NSMF	-0.0371210050881574	-0.0480810038333699	0.000662924558295863	0.0519559913191534	0.01880798921822	7.85418444139238	73.3485838350958	1.27578596229329e-55	1.13909460919044e-54
CD7	CD7	-0.0436885277582757	-0.0383216619251217	-0.000830357598024634	0.0557306783381613	0.0164907035668413	8.02989145520327	73.3457886194649	1.28059581676397e-55	1.14135099533331e-54
CCDC18	CCDC18	-0.0326902140351351	-0.0115227944982745	-0.0347664174349793	-0.11416405788951	-0.028905325303711	7.43829588786202	73.3012728907975	1.35969830038938e-55	1.20969599678771e-54
PLXNB2	PLXNB2	0.038864360348466	-0.0143856827057363	0.0867763810743298	0.0802977757810428	0.0341571498934936	8.09307009913306	73.2585299346718	1.44026724353365e-55	1.27910057152189e-54
ST14	ST14	0.0534632897580352	-0.0666003089422649	0.160050486155409	0.112787758059132	0.0413164556640533	7.82186250266765	72.9590682091266	2.15666767290101e-55	1.91193942633069e-54
ADAM15	ADAM15	0.00498427983034144	-0.0335043581163212	0.0785627455331044	0.0611422334075371	0.0252601398339136	7.85771828174952	72.9158104743488	2.28632531239129e-55	2.02329673662946e-54
FZD2	FZD2	0.0422117359272143	-0.00514578746889782	0.0998471113058512	0.0895627233395713	0.0335773031393716	7.7330886597673	72.807538682093	2.64624005584813e-55	2.33766789385877e-54
DLG4	DLG4	0.0410670476023673	-0.021222836425717	0.141505975508287	0.0917465542372931	0.0411656696316705	7.76574992021328	72.7997989318723	2.67404979677924e-55	2.35806860386176e-54
IRF5	IRF5	0.0217420564964881	-0.0257937342458927	0.0852800705437007	0.07596528327048	0.0258440242535167	7.84821448997853	72.5837851400501	3.58074585776853e-55	3.15206501564132e-54
TMC6	TMC6	-0.0464866358728164	-0.0350023693341779	-0.0115523291694029	0.0421419229827613	0.0174479360845794	7.98591969003154	72.5576683290736	3.70950491410878e-55	3.25967039904111e-54
PLEKHM1	PLEKHM1	0.0251966321812764	-0.01784624397584	0.0932250482507477	0.0814317961840159	0.0421595372287937	7.80697880151216	72.4507602570755	4.28691958725097e-55	3.76045577829033e-54
SLC25A36	SLC25A36	-6.59741412700754e-06	0.00949842793624711	-0.0478684360311439	-0.0619827984936023	-0.0262573865055744	7.75782319142212	72.2394989522361	5.7072155875428e-55	4.9975618104578e-54
VPS54	VPS54	0.00607252304234862	0.00774536942825677	-0.00378816933206494	-0.0663983564752977	-0.0238777231215321	7.66394960522017	72.2034092733585	5.99336839943643e-55	5.23895839111576e-54
TXNDC9	TXNDC9	0.0304721465404505	0.0434130500429175	-0.01988724153032	-0.0499732804105095	-0.013130779088284	7.58646936716064	72.1916943946	6.08931956757966e-55	5.31354238008696e-54
ACTR6	ACTR6	-0.063399092030342	-0.00530400270015985	-0.100712206789376	-0.151645577819845	-0.0475664729285672	7.36340118628744	72.1686469315267	6.28261878411397e-55	5.47266444609231e-54
UFSP2	UFSP2	-0.0251630333402009	0.0237420671303106	-0.054590490949737	-0.0779393704661713	-0.0290582162915127	7.63611354244964	72.0813882745952	7.07199787252337e-55	6.14956336741162e-54
ARAP3	ARAP3	0.0349805599467121	-0.0186357825458359	0.0749484480617637	0.0803108620419195	0.028297439172662	7.73496004617221	72.0479460233762	7.40029894016081e-55	6.42387060777848e-54
SCAI	SCAI	-0.0531992705974726	-0.005007869104106	-0.0841016919590576	-0.0849783217785021	-0.0259881519445395	7.75859298762028	72.0336483658653	7.54529028860575e-55	6.53837979948505e-54
HSPA1B	HSPA1B	-0.0102376105604742	-0.0443903653684732	0.116204804409834	0.0745835815530747	0.0630305809449849	7.67370829100505	72.0179630645069	7.70763855525175e-55	6.66750740073681e-54
LRRK1	LRRK1	0.0295211906882296	-0.0307801789918791	0.100249092797513	0.0674852860827428	0.0283600856529747	7.84330937321676	72.0147782678935	7.74102846641644e-55	6.68482596409019e-54
DDX41	DDX41	0.0276986359587275	-0.00530488528850626	0.0488077967732314	0.0781503357636142	0.0334759158065383	8.01426955218882	71.9694909569342	8.23185877872046e-55	7.09642998165557e-54
ADAM8	ADAM8	-0.0163962894142466	-0.028352945537355	0.0262621468261743	0.0629526870257306	0.0316408121951	7.90320036850074	71.9572301757514	8.3700406822409e-55	7.2031331172469e-54
INSIG2	INSIG2	0.00389141058004405	0.0320500812867364	-0.0162813175203658	-0.0514619781825951	-0.013568354188001	7.74219682526243	71.9324223284507	8.65679966787265e-55	7.43711311672908e-54
ZMYM1	ZMYM1	-0.0192919549242569	0.0129929247505061	-0.026080721901951	-0.0673978365655934	-0.0139054015899749	7.66149420326319	71.8060086756983	1.0278776452183e-54	8.81541719741251e-54
WASF2	WASF2	-0.00333544702639976	-0.0220614776936561	0.0547735573815267	0.0440684357522709	0.0237499654044413	8.0991008977492	71.7892159124706	1.05160715649522e-54	9.00348592889744e-54
TFE3	TFE3	0.0508246095941631	-0.000575606752387436	0.0956078061140415	0.0666435579116689	0.0361724461026895	7.91085170070654	71.7177059565829	1.15897637130078e-54	9.90578095128869e-54
GPR162	GPR162	0.0831864266298732	-0.00461322563904965	0.148341775071872	0.12773002557783	0.0647469658041349	7.68784726550987	71.6824498978064	1.21589872093251e-54	1.03745624652944e-53
ARL8A	ARL8A	0.0162617010879043	-0.0119684519335248	0.0562962599402148	0.0597324201365534	0.0157663872351126	8.08086814848189	71.670712444698	1.23546584950486e-54	1.0523559195101e-53
SOCS4	SOCS4	-0.02836582231929	-0.00106973576987013	0.00265787106817417	-0.0770021862147781	-0.021756484904194	7.71650702689585	71.6621478479461	1.24994295171534e-54	1.06287665962189e-53
MFSD13A	MFSD13A	0.0032297055408872	-0.016472386106881	0.0720033846406656	0.0709500461859855	0.027187986927296	7.75663002223513	71.3424439050853	1.93171863592355e-54	1.63982906275343e-53
HINT3	HINT3	0.0233023755538078	0.0129954444560338	0.0165267135496174	-0.081655623246327	-0.0275987115428267	7.56919507972515	71.2831983250673	2.09420530304055e-54	1.77475025681403e-53
DBR1	DBR1	-0.0277971539260289	0.00106593362092511	-0.0228426536881345	-0.0847856949012558	-0.0315552215305255	7.51402767291384	71.1779807719191	2.41737124983052e-54	2.04515334165019e-53
GABPB1	GABPB1	-0.0138946377743068	0.00479580289295711	-0.0241766923662263	-0.0579456042081263	-0.0142246370256487	7.82584156330653	71.113112360033	2.64111603669174e-54	2.23067232828694e-53
GLS	GLS	-0.0347105077447445	0.0111369159829202	-0.0766936956885642	-0.0627213340691544	-0.0273813096603881	8.02078171705717	71.0165901646452	3.01314339887947e-54	2.54059308505857e-53
MMUT	MMUT	0.00962580022498738	0.024669839973182	-0.014687521196656	-0.05782957604485	-0.0167485116500909	7.73909633137488	70.9704116588112	3.2093214861107e-54	2.70144906238274e-53
ZNF564	ZNF564	0.00124309972843939	0.0150863904625789	-0.0356700639583298	-0.0570430928294661	-0.0149963598946625	7.82383462343626	70.9595261574047	3.25740475035544e-54	2.73731491626507e-53
C6orf62	C6orf62	0.026778667718597	0.0203729126662955	-0.0241941756140633	-0.0450399747326733	-0.0264286291603675	7.95823684010429	70.9537161454613	3.28336417664352e-54	2.75450014819087e-53
RBL1	RBL1	-0.0389760075801098	0.00734158408968089	-0.0819275307072447	-0.0615868860824111	-0.0281139914531767	7.89724132133865	70.9505838400675	3.29744559385632e-54	2.76167972684784e-53
BCLAF3	BCLAF3	-0.0341660731896356	-0.00535879896681823	-0.0109377066120393	-0.0839313513996718	-0.0287912885470121	7.72822481835265	70.8427573043216	3.8210224067892e-54	3.19483478828529e-53
COG6	COG6	-0.0399716315581289	-0.00543542317200529	-0.0450445449320194	-0.0758310911573945	-0.0295841230275204	7.90520335411813	70.7937315928544	4.08595574947491e-54	3.4106475371243e-53
LYRM7	LYRM7	-0.0169876909883762	0.0210297842038303	-0.0636834183479573	-0.0757077810751943	-0.0222997292376981	7.51209489002168	70.7324977891153	4.44293549454051e-54	3.70244624545042e-53
HSD17B11	HSD17B11	0.0536807588022139	0.0299988263847517	0.0116706893891738	-0.0142489537686572	-0.0156744906232156	8.13570458071296	70.5992099055339	5.33210212654737e-54	4.43602506368333e-53
HSD17B4	HSD17B4	0.0620516703550607	0.0316139173822014	0.016870784939873	-0.0256214355246076	-0.0130967910487652	7.86060961091616	70.5905124251539	5.39598412869459e-54	4.48171439260348e-53
PUM3	PUM3	-0.025737653173902	-0.00189095091100899	-0.0430224191743278	-0.0867340461759127	-0.028258674291946	7.65000491203314	70.5767858056127	5.49837249890934e-54	4.55809856653076e-53
ADSS2	ADSS2	0.0224807659447732	0.0233857244078477	-0.0396862998256493	-0.051416134411971	-0.0230965380765822	7.86330584497084	70.5757492512466	5.50618306836916e-54	4.55809856653076e-53
C12orf29	C12orf29	-0.0941773870018743	-0.0238879182741547	-0.109363795808975	-0.117375906916743	-0.046542306296951	7.65949124770303	70.5208545558601	5.93614910721085e-54	4.90590835306682e-53
STAB1	STAB1	0.0850902724657168	-0.0197749605064796	0.188404016669908	0.120420095791884	0.0704831858036048	7.98270710915398	70.5179133933036	5.96011540598602e-54	4.91758696863533e-53
NUDCD1	NUDCD1	-0.0219947161512977	0.00535375870875576	-0.047931467185732	-0.0868926572950413	-0.0212615559002529	7.61945428172742	70.4113523784499	6.89724415077956e-54	5.68142022304742e-53
SNHG14	SNHG14	-0.0628371516489619	0.0168656855936371	-0.178786000301323	-0.138458034544906	-0.0444484084673524	7.77534492022099	70.3677750369082	7.32189081701087e-54	6.02129179030499e-53
APOBEC3C	APOBEC3C	-0.036171851288926	-0.0318797536789202	0.0359692145179045	0.0515945568876557	0.0161726389945427	7.95671428924929	70.3662543804004	7.33717426048314e-54	6.02395259481374e-53
DCXR	DCXR	0.0252171431466568	0.0103978227296686	0.0442518257877849	0.0937704908894661	0.0404711203862105	8.00728987971118	70.3469069028251	7.53444806970792e-54	6.17577710631797e-53
OSGEPL1	OSGEPL1	-0.0230701384307146	0.0334252077072206	-0.068116441907125	-0.0699219497132191	-0.0170931312134908	7.54408480293247	70.3027853491281	8.00449122472296e-54	6.55032015116445e-53
KNTC1	KNTC1	-1.43477353145016e-05	0.0371228116705939	-0.0372070091859875	-0.0441175928448612	-0.0112018088052626	7.65702239270224	70.2928207565647	8.11466196696473e-54	6.62962579000386e-53
ZFYVE16	ZFYVE16	0.0286146577130495	0.0067652022140523	0.0283601213530753	-0.0677977580060523	-0.0246405747161971	7.8411901003929	70.2685982494559	8.38886575533508e-54	6.84246798966973e-53
ARID4B	ARID4B	-0.0202936433895999	0.000717150307941949	-0.0593985207927243	-0.0621690827974044	-0.0300389159217147	7.96340559489783	70.2502749259066	8.60245712109369e-54	6.99578650160337e-53
ZNF566	ZNF566	-0.0681916549592172	0.00791366901823665	-0.104272263042164	-0.112421066293226	-0.0342158307010481	7.63293678295615	70.2500750085585	8.60481739697214e-54	6.99578650160337e-53
CASP8AP2	CASP8AP2	-0.0554542215356122	-0.0135995168888412	-0.0652503292849698	-0.0807729459529734	-0.0201420254102986	7.79282330221766	70.0772377313573	1.09093968518578e-53	8.85502991222226e-53
EMC2	EMC2	-0.0413112954977066	-0.01013564391471	-0.0331538673089957	-0.0822044035375393	-0.0298860119084647	7.77993776434566	70.0366643897137	1.15347940607795e-53	9.34748303142588e-53
CEP70	CEP70	-0.0820956490990108	0.0112869152060213	-0.143340885705296	-0.104195928902252	-0.0306333907135095	7.39160097886938	69.9593089039118	1.2828708411722e-53	1.03792139253414e-52
ELP4	ELP4	-0.0183938730207682	0.00598406397431361	-0.0308443928631252	-0.0608392146695627	-0.0278615300427072	7.8229649959526	69.9082882424556	1.37609720135325e-53	1.11154862791054e-52
NAE1	NAE1	0.00117189535004147	0.0385335822421204	-0.105502482443123	-0.0589543672065185	-0.0296530261983596	7.76369593957035	69.8918749439602	1.40751203315369e-53	1.13509034931749e-52
C20orf27	C20orf27	-0.00718653844894401	-0.0369515068364317	0.0725397373650711	0.0693351674907969	0.0195321842585061	7.69399181543164	69.6921981111237	1.85264258598134e-53	1.49166069724746e-52
DCUN1D1	DCUN1D1	-0.033470696376825	-0.00876857579338619	-0.0275047323897253	-0.104243434575984	-0.0424196996383062	7.75467686207175	69.6771964935494	1.89131374477434e-53	1.52034866943275e-52
ZRANB2	ZRANB2	-0.0287442292311688	-0.00274692260305009	-0.0539273573916628	-0.0625457725309033	-0.0259887697689969	8.06318007349292	69.6214123670042	2.04236554905284e-53	1.63913767981769e-52
PNKD	PNKD	0.042202116871854	-0.0135462591174154	0.12034366155506	0.0883135516928748	0.042760338416449	7.73435376294022	69.5796846994206	2.16322880921176e-53	1.73335641763763e-52
HAT1	HAT1	0.0340253944396114	0.0351837540821807	-0.0135179927249203	-0.0292747299749809	-0.0167321592693703	7.82936541346675	69.5309797115381	2.31342154038153e-53	1.85073723230522e-52
ARF5	ARF5	-0.0342861783089301	-0.0501275306735103	0.0527458909887537	0.037213620642043	0.0196005833385211	7.97715834724651	69.5020593017859	2.4075164380959e-53	1.92293645215327e-52
CLK4	CLK4	0.0165137873117738	0.0338350365783846	-0.0339540166125731	-0.0491185427004881	-0.0113784481170818	7.81107545274649	69.4957527492131	2.42854063697279e-53	1.93663527669281e-52
DDX10	DDX10	0.000494896779697385	0.0187566064883349	-0.0588843221466231	-0.0556462908195812	-0.0242337641113792	7.77892046624755	69.4195342714119	2.69770076982285e-53	2.14785093138762e-52
POT1	POT1	-0.0136429362703732	0.0326073611675906	-0.0413899729622527	-0.0649915286177647	-0.0200991489940687	7.69672476935329	69.3496262527234	2.97085815174781e-53	2.36157245766916e-52
COX6C	COX6C	0.0288737457645176	0.0369720419647317	-0.0398474976679193	-0.0531395784114377	-0.0278632473144453	7.78145085188966	69.2194638008221	3.55568101556189e-53	2.82196905996975e-52
KIFAP3	KIFAP3	-0.0383951027691323	-0.000768568544653903	-0.0828653178608363	-0.0631994048711304	-0.0235717826587383	7.87393870399283	69.1190429980785	4.08484107513133e-53	3.23679958409772e-52
GPR199P	GPR199P	-0.0434214982448555	-0.0399956053402111	-0.0037633538350601	0.0558259225339572	0.00969914730182353	7.89035050549294	69.0722650836627	4.35767490701583e-53	3.44752761630999e-52
TRMT61B	TRMT61B	0.00425452022090411	0.0354726817378177	-0.0468714124295477	-0.0741746840559525	-0.0229290693878612	7.71351896165148	69.0068636346682	4.7701010622505e-53	3.76785233985032e-52
NDST1	NDST1	0.0230378243145015	-0.0314186168310115	0.0800576975238094	0.0668857175752073	0.027091022793778	8.02143956978524	68.9999847584738	4.81569748152188e-53	3.79786867627909e-52
RABGGTB	RABGGTB	-0.0365987328405977	-0.0211513445155322	-0.0549500300562888	-0.0880237480383137	-0.0435681820228631	7.82296269706467	68.881674196972	5.67214447490663e-53	4.46625549205247e-52
MTBP	MTBP	-0.0891046167353222	-0.0149687973293879	-0.0935107826121166	-0.137043005299159	-0.0495656332357104	7.3749687090815	68.8328087644189	6.06909583991044e-53	4.77130176093588e-52
PSMG2	PSMG2	0.0327405573172364	0.0286454713560769	-0.012008754276696	-0.00690410978352318	-0.0178402011987817	8.14788177921399	68.7812786614601	6.51797094725754e-53	5.11614674039053e-52
UNC50	UNC50	0.0331387864221746	0.0302021505532784	-0.0193102523439883	-0.0329391414997797	-0.0264203592684034	7.71332216858379	68.779257619072	6.5362402964273e-53	5.12244537337563e-52
ADAMTSL4	ADAMTSL4	0.033147300345111	-0.0157391060784544	0.139794869867224	0.105468175920007	0.0371119603907282	7.73745863574036	68.7373638003504	6.92674545240952e-53	5.41998861690886e-52
SAR1B	SAR1B	0.0215331791550843	0.0186271659569934	0.00693035667180197	-0.0519959655304509	-0.00993954144421849	7.89252595556371	68.6831176606762	7.46742469357778e-53	5.83392554185764e-52
PIM1	PIM1	-0.00407748128129803	-0.0182407772604805	0.0209063025000944	0.0566734876646962	0.035080570139133	8.12976871248377	68.6723236756893	7.57996610998746e-53	5.91261007019302e-52
HAUS3	HAUS3	-0.0279559671359593	0.00403344324766586	-0.0749788852780497	-0.107282829199937	-0.0402319390764401	7.55202593383998	68.6571202989988	7.74137736969263e-53	6.02911010100672e-52
CWF19L2	CWF19L2	-0.0528072841999094	-0.01428979376412	-0.0787933887288776	-0.09065962038565	-0.0297237065141926	7.74056683568796	68.5469965623802	9.01837558261547e-53	7.01273373453769e-52
GBGT1	GBGT1	0.0719703609631583	0.00636280677421297	0.112898128770881	0.0751812288001057	0.0361449669375142	7.8581445717507	68.5405487241729	9.09938948154077e-53	7.06474338628942e-52
MED6	MED6	-0.0284826579139876	-0.00801785947196709	-0.0398764220002663	-0.0665673104029318	-0.0231265654668302	7.84505517800289	68.3687757430245	1.1548882883865e-52	8.95262239059299e-52
CREB3L2	CREB3L2	-0.0226961337034179	-0.0290913397081694	0.0378697419603524	0.053539943839561	0.0141919059659976	7.93958962657059	68.3627577942807	1.16457920899998e-52	9.01377096749212e-52
ZBTB1	ZBTB1	0.00336955218340673	0.0199635680980412	-0.0723376449064936	-0.0545466447622447	-0.0255682597673044	7.91668495103366	68.3158380059473	1.24299161007523e-52	9.60580842407443e-52
BCKDK	BCKDK	0.0573102646896926	-0.00862968169513412	0.105606885607035	0.0785101309523188	0.0316212212815685	7.84228009306276	68.2556090806632	1.35147152628267e-52	1.04280210361317e-51
ZNF267	ZNF267	0.0140481751205321	0.0270469389328296	-0.0054742210297416	-0.0688471374608319	-0.0337868053061934	7.93105795416879	68.2445690254111	1.37236406608913e-52	1.05729126817344e-51
HSPB11	HSPB11	-0.0441589310881261	-0.00844785144024485	-0.047541491814993	-0.0826053509755527	-0.030591236056777	7.64426004168775	68.2059857360867	1.44796203668803e-52	1.11381695129848e-51
SBK1	SBK1	-0.0536116165737175	-0.0379852459350873	-0.0222363360870359	0.0568578961039012	0.0106689377108582	7.79944813248904	68.1917788626665	1.47684015127714e-52	1.134285830474e-51
GLMN	GLMN	-0.0742771699347333	-0.00784340377289894	-0.0792471617070101	-0.108862488308628	-0.0398789102741004	7.58867106496782	68.1504740829112	1.56412863960825e-52	1.19948515307381e-51
PSMA6	PSMA6	0.0790070185128755	0.0596410597926695	-0.0138714941186322	-0.0191077485325613	-0.0226820924861002	7.90894186727902	68.0884586159478	1.70501555548832e-52	1.30552492763271e-51
LDLRAD3	LDLRAD3	0.043967479123074	-0.0187219370012661	0.132926517580265	0.0687631027459981	0.0394734892797617	7.8163744109819	67.9857958514068	1.96682845570978e-52	1.50369147990044e-51
BCL9L	BCL9L	-0.0696013064530119	-0.0418215526991617	-0.0371325919090912	0.0459531286324797	0.0114260659910252	7.93277533994452	67.9548139568126	2.05350825977726e-52	1.56756355708188e-51
CPNE2	CPNE2	0.045687480646655	-0.0194830571623203	0.119610260801483	0.0759560716246694	0.0300813895772603	7.93017887786295	67.9440189918262	2.08460303257614e-52	1.58887426263426e-51
C21orf91	C21orf91	-0.00271513928549449	0.0383769577475759	-0.0393632364527763	-0.0609128064442936	-0.0205733528335195	7.68766961895471	67.9358330677789	2.10849745224435e-52	1.60464037461518e-51
MROH6	MROH6	0.0141202274594425	-0.0192720469107961	0.0735203170298488	0.0777744903193529	0.0214204605410568	7.72284796558203	67.8938867956964	2.23532361863776e-52	1.69857417829617e-51
INTS13	INTS13	-0.0263173551023277	0.0219464413283044	-0.0445940468828834	-0.0528706120149929	-0.0150122876678074	7.73323965383081	67.8126677885045	2.50309508178413e-52	1.89916167054941e-51
STARD10	STARD10	0.0290304537615409	-0.00283048860141033	0.0353703476492662	0.0888430081396852	0.0353314936686964	7.62199176152911	67.7144797756092	2.8702130496509e-52	2.17440382549311e-51
VPS26A	VPS26A	-0.0072753404670296	-0.00148152463948126	-0.0347019147331613	-0.0680329132274746	-0.0302030680391194	7.8254774473013	67.6941396717998	2.95278183191323e-52	2.23357173367113e-51
PSD4	PSD4	-0.0412503033032126	-0.0448197102114554	0.0207361862518587	0.0287084229283634	0.0215899874957683	7.97518582287531	67.652906140882	3.12756071835573e-52	2.36220598063121e-51
CLN6	CLN6	-0.0236153653307891	-0.0399120930794234	0.0433321651942027	0.0458851100728612	0.0191110663245446	7.91302294088472	67.6124274547488	3.30924778455134e-52	2.49566197929966e-51
SLC35A3	SLC35A3	-0.0498772987503928	-0.0107654732508342	-0.0527767819067702	-0.106153132672136	-0.0478212783145606	7.76242347245911	67.5718771403274	3.50189018410942e-52	2.63696550008239e-51
SYNGAP1	SYNGAP1	-0.0378121209330242	-0.0306749743087877	-0.0164570259916195	0.0538440610418602	0.019955720565334	7.78923526210788	67.5210702624251	3.7592402520226e-52	2.82649643009218e-51
MIER2	MIER2	0.0105449468695191	-0.024875916385029	0.0895313305630703	0.0637282349880532	0.0329975932925954	7.6238942457045	67.4195972529845	4.33151248968641e-52	3.25184644955058e-51
TNFRSF1B	TNFRSF1B	0.00492953688737963	-0.0271956087326171	0.0527733269243544	0.0408424190046013	0.020128473137337	8.15896900724985	67.4185319278494	4.33796316370047e-52	3.25184644955058e-51
GXYLT1	GXYLT1	0.00842697134729242	0.0205443259921418	0.00204971647115215	-0.0550355551461479	-0.0144921790860595	7.7179283103359	67.3019161962879	5.10573442085318e-52	3.82165750063861e-51
OBI1	OBI1	-0.0259831957252432	0.00538324112901023	-0.0282051749496324	-0.0819833026862762	-0.0113747390955865	7.61016633385753	67.295097699932	5.15463461156805e-52	3.85094964837426e-51
ERO1B	ERO1B	-0.045110012734404	-0.0123592960280012	-0.0450544046702221	-0.0905772077896234	-0.0373854998954286	7.69059937272117	67.2943157468434	5.16027252882151e-52	3.85094964837426e-51
ARHGEF40	ARHGEF40	0.0402803110429968	-0.0348979102599003	0.136804585622972	0.0950806135709925	0.0450711283625918	7.62616128776501	67.2814760488827	5.25373831402591e-52	3.91485716395373e-51
PPP2CA	PPP2CA	0.0314803349394452	0.0303508593452406	-0.00688114064789502	-0.022991864464462	-0.0136045746744742	8.06620749584687	67.2526252778362	5.47000716218518e-52	4.06994580519731e-51
CMIP	CMIP	0.0249043281175041	-0.00364851839003855	0.0528025422908662	0.0616077166268276	0.0295572776602224	8.10475108416012	67.23102352949	5.63777224909913e-52	4.18853807511079e-51
RUSC2	RUSC2	0.0482755186135835	-0.0117884336657159	0.0903826285153402	0.0771881901342892	0.0294950480857405	7.74317357942695	67.1680342415473	6.15706576586623e-52	4.56755620613222e-51
TMEM88	TMEM88	0.0306512852079468	-0.0232073216297044	0.104345462815736	0.0895190920016926	0.0246296749772492	7.79594103295748	67.1425441561125	6.38062880053549e-52	4.72639170410036e-51
ZNF252P	ZNF252P	-0.0225158336315872	0.00183294348510987	-0.00377963235382861	-0.104755880326366	-0.0331163798397451	7.57614662184393	67.121299613873	6.57317466560226e-52	4.86181558106676e-51
TBPL1	TBPL1	-0.00672357768868892	0.0162368170755585	-0.0380846052653849	-0.0667105488244752	-0.0263191420535973	7.77498824079203	67.0629301702102	7.13278377633284e-52	5.2679348421956e-51
SLC39A10	SLC39A10	-0.0295339802197736	0.00949294134432499	-0.0743485222870168	-0.0597467708618789	-0.0290321419860744	7.89561830275047	67.0322207837955	7.44617361487935e-52	5.49127847704967e-51
LDAH	LDAH	-0.0383978228560276	-0.0051454756039746	-0.0472872902490566	-0.0801768547860959	-0.0225158751816013	7.66422821879976	66.9514220341092	8.33841599251961e-52	6.14021796209102e-51
DEGS1	DEGS1	0.051395906697512	0.0490251393065746	-0.0273344962926059	-0.0336015067202045	-0.0216706393930419	7.78621399350549	66.8888303622177	9.10281746125486e-52	6.69324813327563e-51
FAM110A	FAM110A	0.00835449777461328	-0.0139153251778623	0.0574111571039149	0.0610759441098008	0.0159621950537812	7.9398212137976	66.8166745035695	1.0071810390101e-51	7.39486812782743e-51
RFLNB	RFLNB	0.02704877601888	-0.0191698025245568	0.0427015724351296	0.0724630263487889	0.0307623903637548	8.12206036458612	66.8088214962862	1.01833347347087e-51	7.46578792867203e-51
NUP107	NUP107	0.0072695939459182	0.0267988775868213	-0.0508530907564708	-0.0537792938473327	-0.0203487769311925	7.75844632601202	66.8046043161296	1.02437360463819e-51	7.49907470452558e-51
MICU2	MICU2	-0.00761434702577812	0.0100635205370576	-0.0445660215922423	-0.0691590913226161	-0.0418985076548104	7.78064729353646	66.7518569910812	1.10303308033246e-51	8.0631073123718e-51
CNNM3	CNNM3	-0.0551067055756764	-0.0365242863711535	-0.0115978477862839	0.0210344683345856	0.0204894080046678	7.8898635473942	66.7443693528091	1.11468044498518e-51	8.13635361303051e-51
IL11RA	IL11RA	-0.0397998258463081	-0.0283065379616732	-0.00803084798937181	0.0815580410157768	0.0342024668403953	7.85360182839819	66.7249563257444	1.14545698649169e-51	8.34881185489568e-51
RANBP6	RANBP6	0.0278939775871301	0.0333023213138945	-0.0419559146739807	-0.0467228814045857	-0.0114358174583451	7.79392448989163	66.6129602488126	1.34043826731677e-51	9.75573702559514e-51
AASDH	AASDH	0.0253319826899672	0.0336126325150126	-0.013234591623819	-0.048602012335146	-0.0147682086628125	7.70634487600863	66.5869404729329	1.39031861153177e-51	1.01040596768297e-50
ZNF431	ZNF431	-0.0390138277424974	0.00514709341370168	-0.0646155743314276	-0.0863981820508926	-0.0263840507544222	7.77769868206229	66.4921611161716	1.58831063198921e-51	1.15262019737969e-50
LY6G5C	LY6G5C	3.90833668513224e-05	-0.0120315368185615	0.0496175538290675	0.0943119774707091	0.0383188860664339	7.5639814977085	66.4651267942284	1.64981181486449e-51	1.19551580787282e-50
ZNF33A	ZNF33A	-0.0403550541142632	-0.00722135520610845	-0.0518980169422472	-0.0776603968532923	-0.027193216209886	7.77085943526311	66.4381230522368	1.71363195691059e-51	1.23996523654891e-50
NOL11	NOL11	-0.0284949332892266	-0.000655617137247155	-0.0660804334839398	-0.0751784101575632	-0.0273078033317882	7.70215742849719	66.3540285545828	1.92871122913669e-51	1.39357747769992e-50
NAA80	NAA80	-0.0267146628411412	-0.0354715085294881	0.00770043329038828	0.066503696216003	0.0143709540647921	7.6461678019016	66.343454742553	1.95760796920119e-51	1.41241556219422e-50
ZNF680	ZNF680	-0.0995368977950921	-0.018916185374394	-0.0970429941771824	-0.130931246674853	-0.0496969764242099	7.5674643245505	66.2617673950698	2.19601492577783e-51	1.58214331828374e-50
CD300C	CD300C	0.0505402898377714	-0.000412489585324138	0.0887878101828736	0.071411687176159	0.0357510925301643	8.13400737351932	66.2460366159322	2.24517145365675e-51	1.61523126162356e-50
U2AF1L4	U2AF1L4	-0.0282280959256456	-0.0468614946265173	0.039860580595926	0.0569108841375972	0.0177851007708503	7.73298586370372	66.2381011940975	2.2703864806472e-51	1.63102477057989e-50
TRNT1	TRNT1	-0.0196629614586099	0.0170170893013513	-0.0349556845481933	-0.0672357783688655	-0.0101457985822	7.75701041287901	66.1442261834503	2.59117435406867e-51	1.85880513204352e-50
NUP37	NUP37	-0.00595627078105743	0.00818244640282106	-0.0110684944130144	-0.06292889735996	-0.0124880474053874	7.6668111068329	66.1316726369694	2.63739213519531e-51	1.8892493805124e-50
ZUP1	ZUP1	-0.0295155142207202	0.0152292232718132	-0.00987932995592278	-0.0935037385541966	-0.0270539999195725	7.36221844744085	66.0435441884313	2.98602654194459e-51	2.13592742628368e-50
MYO15B	MYO15B	0.0129067548431276	-0.0368807727323528	0.0711736799171723	0.0797994940263935	0.0317877268427313	7.91066936636469	66.0140854173194	3.11260473402348e-51	2.22328909573106e-50
ARHGEF11	ARHGEF11	0.0481933486539514	-0.0148070045548279	0.11742971181713	0.0664072911578009	0.0344421391170009	7.85202869155717	65.8240971612392	4.06900640147253e-51	2.90228701959524e-50
PTGIR	PTGIR	-0.0262998147385094	-0.0353755681411974	0.044969347559535	0.0574135136594718	0.0199332153097869	7.74667635448644	65.7891975363792	4.27443928384278e-51	3.04447242438944e-50
TMC8	TMC8	-0.0534380447908838	-0.0308201023001562	-0.0277918862314728	0.0357535981130379	0.0127028017238384	8.1369038692125	65.7873701416004	4.28547865517243e-51	3.04799335360771e-50
ABHD4	ABHD4	-0.0224647118964052	-0.0343501844778862	0.0325740181554117	0.0533844936914889	0.0252843662249473	7.79417391525641	65.6497823176373	5.20448359449707e-51	3.69636618927349e-50
VDR	VDR	0.0390697413753651	-0.0249678965042532	0.141084266413055	0.085816900786134	0.0526282185267997	7.66671652431769	65.6154981237975	5.46279176015523e-51	3.87432039727321e-50
ARHGAP12	ARHGAP12	-0.0604886856196432	-0.0154340920116045	-0.0623930768923913	-0.083382451480384	-0.0327996768314422	7.87321155108609	65.5750525391613	5.78413286855517e-51	4.09641137999658e-50
SNRNP48	SNRNP48	-0.0117754033761557	-0.00128752231806217	-0.0362215759979225	-0.0635657536075289	-0.0180170385435821	7.80859204744704	65.5374230963006	6.10013209751559e-51	4.31409625001102e-50
UBXN11	UBXN11	0.0450918015235784	-0.008519144970216	0.0984989922194179	0.0758537985656087	0.0411730882768078	7.92362641839586	65.4602152501028	6.80385633449269e-51	4.80498328707111e-50
TMEM121B	TMEM121B	0.0297030975976558	-0.0128942634599856	0.0713596150529918	0.0765095796005397	0.0223371267004255	7.72924883557081	65.4515342463963	6.88791684399299e-51	4.85748719604583e-50
THUMPD1	THUMPD1	-0.0506173307242541	-0.0212383228725646	-0.0652943546065634	-0.0953887366811603	-0.0424099447490489	7.82907129019227	65.442013428142	6.98130958980998e-51	4.91641520409153e-50
RO60	RO60	-0.0137967869410609	0.00518719627573816	-0.0282160512490037	-0.0614759614720271	-0.0260569134917432	7.93280066659994	65.4085110106427	7.32017649699271e-51	5.14780344373609e-50
ATP6V0B	ATP6V0B	0.0519204925469126	-0.00747652341213367	0.0721685609005247	0.060441339955748	0.0145131592496401	7.91803054618238	65.40411327633	7.36586830945265e-51	5.1726603296718e-50
OMA1	OMA1	0.001553248244341	0.0214646277880206	-0.0586622123012424	-0.0727576003678276	-0.0332303098222893	7.81178871145443	65.3922359664731	7.49070873895989e-51	5.25295142984564e-50
ZNF710	ZNF710	0.0263371661123228	-0.0142729974083355	0.0818353722299143	0.0602257419848771	0.0304259329843353	7.96730803786892	65.3438675148511	8.02144319736619e-51	5.61462173092628e-50
POLR3F	POLR3F	-0.0214717210345245	0.000191191680833036	-0.00593257284984006	-0.0742040864349942	-0.021815334599169	7.61602216125342	65.343210287834	8.02890907522458e-51	5.61462173092628e-50
MAP3K6	MAP3K6	0.0463378274283848	-0.00386118684822812	0.102785159403704	0.0937556963928978	0.0401114792106965	7.65624635804386	65.1659225525874	1.03206166321951e-50	7.20713451968934e-50
CNOT6L	CNOT6L	-0.0343502129240409	0.00498625295550958	-0.0821356598488645	-0.0688627439175988	-0.0299001942932762	8.04531805244695	65.0493369755973	1.21754436136413e-50	8.49054645302737e-50
SERBP1	SERBP1	0.0315899615035624	0.0335846870823158	-0.10382278603715	-0.100785115859485	-0.0477345101123516	7.75838853938722	65.0155873519787	1.27724359037882e-50	8.89445397199732e-50
SHLD3	SHLD3	-0.0353513566494064	0.00550815955380735	-0.116262296031306	-0.160500461990483	-0.0820607852323754	7.32300466884478	64.9305704432916	1.44099365148786e-50	1.00208181605553e-49
IMPA1	IMPA1	-0.0218053674533412	0.00752176824472173	-0.021459126319141	-0.0631567433333924	-0.0156526570221729	7.83899426099097	64.92903485447	1.44413760607678e-50	1.00287333755332e-49
SECTM1	SECTM1	0.0447006117253288	-0.0170238388069688	0.119002256752335	0.0978453290058674	0.0360705614080974	8.08103387108374	64.9190164152509	1.46481910802579e-50	1.01582462415104e-49
ATXN3	ATXN3	0.0100076616119251	0.0168627547562243	-0.00492306155436051	-0.0471351099632011	-0.0163414177614669	7.88525747413878	64.80514241765	1.72188654683221e-50	1.19244220694751e-49
WDR3	WDR3	0.0169458316492124	0.0332376525915183	-0.0318747179000392	-0.0658263259278726	-0.0174117405490719	7.52236283493169	64.7685977163904	1.81363873713759e-50	1.25424532305504e-49
TMEM267	TMEM267	0.00619974002655255	0.0289075804979504	-0.0677408810612476	-0.0605076114279957	-0.0274684116494006	7.50141386346907	64.7507010431769	1.86034748095585e-50	1.28477035977614e-49
ODR4	ODR4	0.00107597256094039	0.0115927306145727	0.00550372892450568	-0.0615380938753214	-0.019074728497964	7.78553556578027	64.7382780540537	1.89347914221314e-50	1.30584768428492e-49
ACADVL	ACADVL	0.0479037127340778	-0.00984004508972625	0.0549531592151187	0.059910397023506	0.0213262082930399	8.05600778269872	64.7331838441854	1.90723599025431e-50	1.31352340926606e-49
ORAI2	ORAI2	-0.00899507087325357	-0.0304192896407534	0.0337815899927909	0.0676473134111948	0.0308758372302753	7.93435773018402	64.6845270570383	2.04379968059372e-50	1.40563939518138e-49
PCBP4	PCBP4	-0.0327299822357778	-0.0197161367654193	-0.0175352092515491	0.0741038714152369	0.0252304754575272	7.51920297078235	64.5330514018328	2.53512014310747e-50	1.74115394444194e-49
CFP	CFP	0.0477031722698875	-0.00135718233912918	0.0756972218507688	0.0744424105331287	0.031468198351698	8.11001317247723	64.5239885085846	2.56802482157422e-50	1.76133389682731e-49
MAGT1	MAGT1	0.0172501403809031	0.00705093576514315	-0.0335165160927851	-0.0533934168187491	-0.0324400681379418	7.85747886184903	64.4510746312447	2.84885489021132e-50	1.95127047274748e-49
IL6R	IL6R	0.0442109268577058	-0.00574241883356574	0.0588985521401471	0.0746704553274311	0.0382489372718888	8.00376608222214	64.423289856539	2.96381327870137e-50	2.02723206477522e-49
PSMA1	PSMA1	0.0638918592726654	0.0499785710956306	-0.00349935608727669	0.00725298053992773	-0.00805674816406921	8.0507305928911	64.3708333756015	3.19370884557378e-50	2.18149511309684e-49
PRIMPOL	PRIMPOL	-0.022427261458108	0.00672746180933093	-0.0385007986367203	-0.0821236803161502	-0.0301387433689051	7.58479093881138	64.3343468321464	3.36409950404253e-50	2.29474727424456e-49
NFYB	NFYB	-0.00776697563741902	0.0232065904718306	-0.0426537517435941	-0.0855260536217424	-0.0268581744574456	7.34643283490647	64.2841812571672	3.613382871054e-50	2.46143247347003e-49
FER	FER	-0.0134158013008001	-0.00494465507088471	0.000613695259171543	-0.0779897279490172	-0.0175329383282543	7.67401968557684	64.1832714705468	4.17246651237549e-50	2.83841259345271e-49
CCNC	CCNC	0.00508365317328341	0.0167333166769836	-0.0291681420192873	-0.0480543066711876	-0.0206006831061369	7.89900297142339	64.1682491725036	4.26282484267981e-50	2.895940789864e-49
TTC27	TTC27	-0.0126126974842293	0.0123726220806999	-0.0710111012992538	-0.0569067606921232	-0.021562310740328	7.759655887202	64.0144278004981	5.30914527081412e-50	3.60186246323889e-49
HMGA1	HMGA1	-0.0226733272392492	-0.0316996649433747	0.0397331512486625	0.062351118454159	0.021482301346353	7.77694622985751	63.9760456144853	5.60823038079561e-50	3.79961407912982e-49
PPM1F	PPM1F	0.00526590993279541	-0.0429425723774886	0.0631401615564995	0.0515157881081327	0.0262382445923315	7.84450215019624	63.8573371200867	6.64470644466917e-50	4.49574184348388e-49
RASAL3	RASAL3	-0.0423573115782627	-0.0185987523867563	-0.0308416101842983	0.0503297888131122	0.0183525608459902	8.0413313273926	63.5990091425687	9.61491308661783e-50	6.4965628963634e-49
ZGRF1	ZGRF1	-0.0518362063841531	0.0026872341487687	-0.0522944539504868	-0.097910539082779	-0.0388443240060061	7.49902068163878	63.4337054511832	1.21834638431691e-49	8.22096075787386e-49
NAGA	NAGA	0.0321070674660433	-0.0179084920303563	0.0760616017669093	0.04478053118366	0.017209900010819	8.08396244796169	63.3998240831776	1.27896882224827e-49	8.61838829008271e-49
CEP162	CEP162	-0.00204973768498018	0.0161804511913726	-0.000278553043850494	-0.0854082270936303	-0.017886985853127	7.44643594133285	63.3496302113648	1.37439400938709e-49	9.24895026505441e-49
FGD2	FGD2	0.00412354618305955	-0.0342250363165686	0.0988692932410391	0.0547563267551539	0.0230390219673087	8.05677751130102	63.3400789039919	1.39334660678672e-49	9.3638884864699e-49
KIAA0895L	KIAA0895L	0.0270597639014882	-0.00815631047630294	0.0786312261664426	0.0795121152621272	0.0341309870193971	7.68192115363587	63.3194820033598	1.43511526167619e-49	9.63164605151806e-49
SACM1L	SACM1L	-0.0201666824130289	0.00745515143364983	-0.0345239561415518	-0.0572021481527063	-0.0163084349602869	8.08475366974224	63.2692169728126	1.54240609949652e-49	1.03378424899231e-48
ZNHIT6	ZNHIT6	-0.0414008962390477	-0.00490344083744443	-0.0752811132955653	-0.0884924818733168	-0.0349302916032173	7.78885115433747	63.2585004617159	1.56630296240556e-49	1.04839555716571e-48
MRFAP1	MRFAP1	0.0599939799093301	0.0477797979550694	-0.0163058544515486	-0.00216338962925366	-0.00329773075189266	7.89186315147095	63.2516349393836	1.58180757132861e-49	1.05735800222501e-48
RPAP3	RPAP3	-0.00261234712456559	0.0110302335291168	-0.0441581689379369	-0.0664821962064321	-0.0289145939916695	7.70840715500561	63.2338822917421	1.6226174491762e-49	1.08318921840868e-48
EIF4E	EIF4E	-0.0265718843088631	0.0141361131012774	-0.0371652587845661	-0.0812177678171064	-0.0158494783302734	7.88886957644673	63.2267360097386	1.63934243061824e-49	1.0928949537455e-48
BET1	BET1	0.0141385088051189	0.0431285506672747	-0.0440642816858912	-0.0574314702399201	-0.0191226648874236	7.76279118867403	63.2112146001379	1.67626732886584e-49	1.11602352121561e-48
GAS7	GAS7	0.0408632591594094	-0.0332186339083984	0.0990996475522712	0.0581357701241343	0.0224476143384686	7.90649789477206	63.2084731713088	1.68287537936376e-49	1.11893309798122e-48
ITGAX	ITGAX	0.00892430303664504	-0.0218882445289275	0.0585797152689604	0.0529351462110519	0.0160618331305979	8.1888059638268	63.1550998624782	1.81687275872318e-49	1.20642281455722e-48
PHC2	PHC2	0.0472104466208147	-0.0180323692683428	0.0870228892108669	0.0670296609949403	0.0235023197822439	7.76383453352371	63.1037373167922	1.95593529737295e-49	1.29703932186535e-48
HSPA13	HSPA13	-0.00168354852528463	0.0166652312289388	-0.0213144093698778	-0.0697103946482081	-0.0163126090534567	7.77299824448522	62.9792513627775	2.33899374571568e-49	1.54900248060641e-48
MSH2	MSH2	-0.0348515469339752	0.0153161124000922	-0.0769310108633459	-0.0912828071388336	-0.0269370022794293	7.59360871085477	62.8844912853615	2.6803902296029e-49	1.77274486084848e-48
PML	PML	-0.0147168113772844	-0.0221113939021471	0.0613005082851439	0.077343344293209	0.0251017115839751	7.71083732707847	62.8755996554469	2.71488793409929e-49	1.79318886003916e-48
HK3	HK3	0.0532930503259079	-0.0254399431511283	0.128544368502729	0.0609882731649369	0.0402176389611091	7.95718641968599	62.7558512924209	3.22537621696462e-49	2.1275568713487e-48
TUBD1	TUBD1	-0.0183244650924639	0.0287796593486123	-0.067432037100656	-0.0745533652642356	-0.0118263699549761	7.6510582391923	62.7128159509465	3.43152067286499e-49	2.26055380294136e-48
ZNF841	ZNF841	-0.0583800042130589	-0.00103008521822368	-0.0435666916495716	-0.0858611984264055	-0.0153571302936619	7.81696759099656	62.6347608449737	3.83978527857889e-49	2.52617452538085e-48
LYPLAL1	LYPLAL1	-0.0283906703295846	0.00198131983005911	-0.083283115784984	-0.12351308961881	-0.0565356526360894	7.48373356697675	62.609187169099	3.98389286388773e-49	2.61753801832308e-48
KIF3A	KIF3A	-0.0691366903143864	0.0193271498741057	-0.124336848406583	-0.0909584739763654	-0.00658082883963473	7.50353255853702	62.5775895460571	4.16947199697548e-49	2.73587401376344e-48
SIRPB2	SIRPB2	0.0331344132449995	-0.0321914504160636	0.120811672462294	0.076064623474176	0.0407637135558723	8.02873565203885	62.5625867763064	4.26060273248167e-49	2.79200703308104e-48
UAP1L1	UAP1L1	0.0198435061229354	-0.0258726422809028	0.0753380264369241	0.0656077556348009	0.0332243391824489	7.81379249405083	62.4820921317758	4.78483527773809e-49	3.13143670009037e-48
PPIG	PPIG	-0.0191099359044991	-0.0161390192575972	-0.0357470095824794	-0.0727377931396509	-0.0237388184005871	7.76488796268131	62.4300822053676	5.15754910665898e-49	3.36919388415077e-48
AGER	AGER	0.023880458439546	0.00474270837568014	0.0422625266086154	0.0905179916827406	0.0310416198516981	7.8110507362413	62.4295372400364	5.16160503051898e-49	3.36919388415077e-48
CLK1	CLK1	-0.0176402498487462	-1.12752317100728e-05	-0.06282938985931	-0.0683833802115359	-0.0398609891599957	8.03530602132458	62.3973730998422	5.40675098299364e-49	3.52460950651476e-48
ZNF738	ZNF738	-0.0197872421876912	0.0137029048492359	-0.054621923518642	-0.0676231388404842	-0.0412937569065228	7.75986255038752	62.3941870358791	5.43166207961427e-49	3.53623833308221e-48
CBR4	CBR4	0.00310977139617741	0.0239606236017078	-0.0141460668872107	-0.0528048594776154	-0.0108349020645253	7.73555734946444	62.3595268828971	5.71022667499043e-49	3.71276116709391e-48
SUN2	SUN2	-0.0326282345461948	-0.0217529660577824	-0.0124884549862845	0.036415175112932	0.0221860638483804	8.14035344753064	62.2645033895925	6.54978916311081e-49	4.25310984617585e-48
HADHB	HADHB	0.0649617543368457	0.0281582402428882	0.0275546579141963	0.00488611472671252	-0.00965758760039037	8.02699702101183	62.2549315930467	6.64095151322383e-49	4.30638792299202e-48
LIN37	LIN37	-0.00515798658930766	-0.0167776819247205	0.0251195302841207	0.0604974268082197	0.0159778702543907	7.8861173638687	62.2540863181497	6.64906295309968e-49	4.30638792299202e-48
SLC27A3	SLC27A3	0.0178242924711496	-0.0223896624575888	0.0701954975668206	0.0562521028457397	0.0190192657415169	7.86856737011846	62.2439474030353	6.74713732706295e-49	4.36425441595275e-48
TYW5	TYW5	-0.0228512445989937	-0.000327985334544145	-0.0257997724926566	-0.0740827562012862	-0.0179627629859009	7.57384668938107	61.9006099293159	1.10843280717783e-48	7.16041865101959e-48
RCHY1	RCHY1	-0.0217294329944311	-0.00696604422757652	-0.0286211803991208	-0.0956307008484405	-0.0320697053718586	7.72107730763063	61.8738227144083	1.15225899447163e-48	7.43392899659114e-48
KIAA0930	KIAA0930	0.0404392403630327	-0.0101642203069696	0.0892593698802555	0.0598553086085181	0.0338376449174858	8.02109598810044	61.8383046456337	1.21306581904295e-48	7.8161457412561e-48
ZNF516	ZNF516	0.0456957265380513	-0.0235277994527765	0.106906825127887	0.0569069165354659	0.0381662998749581	7.81871855969919	61.8247327237471	1.23714314718844e-48	7.96102411318173e-48
SLC11A1	SLC11A1	0.0496924089937902	-0.0259617688752751	0.111388980639276	0.0683129792352482	0.0295663656761285	8.14496256361609	61.7977743185382	1.28640215428607e-48	8.26736603011616e-48
GALNT1	GALNT1	-0.0178087102896791	-0.00887767382383942	-0.0113946789910822	-0.080763941607481	-0.0306132496244418	7.85711055213788	61.707058132744	1.467098125459e-48	9.41654766019899e-48
FLVCR1	FLVCR1	-0.0190116698136746	0.0057679637620236	-0.0424531463454239	-0.0658909337121489	-0.0297572262564136	7.75629977064663	61.6606916729878	1.56909051304643e-48	1.00582725195284e-47
LARS1	LARS1	0.0057803830619596	0.0216184230649494	-0.0426554584256236	-0.0451252529942732	-0.0131362869014575	7.90289737391026	61.564275066354	1.80456735281916e-48	1.1552927995001e-47
ZNF254	ZNF254	-0.047672220035877	-0.0049792686024519	-0.0685513613084305	-0.07716026488115	-0.0325289679546525	7.741543009134	61.536061430072	1.87996550395634e-48	1.20202397951173e-47
SLC36A4	SLC36A4	0.0294487087035424	0.00212832649006245	0.0149330729695025	-0.0605723166110641	-0.0341690368999803	7.78194367279468	61.503369178341	1.97129972944651e-48	1.25881208776916e-47
METTL4	METTL4	-0.0304106873269756	0.0178137885548697	-0.0569718838286439	-0.0573015031098576	-0.0235087772376454	7.8863292879531	61.4389837068011	2.16442019831637e-48	1.38037002443646e-47
MKKS	MKKS	0.0362957729739053	0.0358989548444839	-0.01069230990195	-0.0794625043271324	-0.011076926766016	7.26992884445932	61.4165080756032	2.23621919657544e-48	1.4243434373092e-47
CAMLG	CAMLG	0.0236154651883247	0.0292939931149023	-0.0337866430826015	-0.0464829231941257	-0.0255024182400971	7.70642730185932	61.3492743513567	2.465604692561e-48	1.56845082223982e-47
NAA16	NAA16	-0.0241720113478721	0.00352266916852351	-0.0683727330548329	-0.062729452784323	-0.0307070820631532	7.94024883077185	61.3447736168197	2.4817786836604e-48	1.57673359825947e-47
NDUFA8	NDUFA8	0.0507697053923764	0.0353888588105784	0.0030447314287132	-0.0318303589272917	-0.0123644516409103	7.73006238998794	61.2764946676568	2.74063941167984e-48	1.73898439827401e-47
SMC4	SMC4	-0.0141249670256007	0.0172968824316495	-0.0481356465152238	-0.0626938920072293	-0.0262954870196648	7.78094277069734	61.2373720740144	2.90101349766252e-48	1.83841159547688e-47
S100A11	S100A11	0.00932234735335236	-0.0230202655525762	0.0463983092171567	0.0364431650995449	0.00339833410221857	8.29410209832716	61.2014330892619	3.05663381212288e-48	1.93457836210309e-47
LILRB2	LILRB2	0.0431369348666735	-0.00560065231029938	0.0859324284863412	0.0644136474477097	0.0261737410149667	8.19419927744475	61.198288028421	3.07064504361147e-48	1.94098928167602e-47
CEP83	CEP83	-0.0443309724802141	-0.00434733050928315	-0.0492602707678351	-0.0898554313742306	-0.0250597437470255	7.49565823406168	61.1478475262954	3.30437994310702e-48	2.0860984489312e-47
SFT2D1	SFT2D1	0.0486686136603938	0.0262254773329262	-0.00364719295312188	-0.0374082718305342	-0.0321165363896405	7.77923359313135	61.0911325151889	3.58860970496758e-48	2.26267951132887e-47
ZNF780B	ZNF780B	-0.0158201490644023	0.029076106370697	-0.0639733398281503	-0.076495204992062	-0.0265188865498516	7.85127016045557	60.9153121403854	4.63560244108303e-48	2.91914511403213e-47
TMA16	TMA16	-0.0232483592281687	0.00814957155513696	-0.0280369298899261	-0.101586842524514	-0.0270868651993688	7.66187835176827	60.9004140185741	4.73732226545655e-48	2.97944796569595e-47
CLEC2D	CLEC2D	-0.0639547194814831	-0.00149720634003181	-0.12766208272545	-0.0796586038006577	-0.0358030488965948	8.09952406526944	60.8830816177747	4.8584878978751e-48	3.05181400620295e-47
POLM	POLM	-0.0194300585896974	-0.0185241617612411	0.020973032395033	0.0582588786257157	0.0269638510866628	7.83103657703985	60.8784522734326	4.89137381188325e-48	3.06861594221032e-47
LRBA	LRBA	-0.0270131659281834	0.0091809363820623	-0.102475171221096	-0.0396761271939639	-0.0215748506510156	8.05424292261346	60.7627424944701	5.79012676177864e-48	3.62789897354551e-47
GBE1	GBE1	0.0307519727694672	0.0116490326630254	0.0146131972194254	-0.0522594558830738	-0.019355617934079	7.67769418414301	60.7272349371481	6.09788940149365e-48	3.8159508144516e-47
NAP1L1	NAP1L1	0.0105392285765102	0.021570245571283	-0.0885279586520955	-0.0598617578269467	-0.0291551957337077	7.94848460563701	60.5681905620869	7.69108140638749e-48	4.80692587899218e-47
C16orf54	C16orf54	-0.0529808560870393	-0.0450906926281132	0.00626462280275764	0.0319332771478384	0.0109067973450072	7.95529944908987	60.5640986720707	7.73717444293833e-48	4.82969690570433e-47
SLC15A3	SLC15A3	0.0455101102771494	-0.0202787870144476	0.0945772188372667	0.070138684407258	0.0262404084283574	7.89800462021545	60.5222661311121	8.22461598125532e-48	5.12756607310182e-47
EXOC5	EXOC5	-0.00598723880714491	0.0070344216405207	-0.015463037971986	-0.0536103973054551	-0.0173285327605912	7.91754256487707	60.513505995536	8.33053462345426e-48	5.18713239318447e-47
SLC16A5	SLC16A5	0.013063719265487	-0.0334320698257882	0.0740969374350735	0.0487990768579225	0.0176723312013252	7.83678194071593	60.4671327906812	8.91448821620273e-48	5.54383595534996e-47
SPOPL	SPOPL	0.0169562518421786	-0.00453714876614519	0.00666199617048679	-0.0570725130162364	-0.0289803662854737	7.96778703958578	60.4389395852102	9.2894341141072e-48	5.76983485348273e-47
PSIP1	PSIP1	-0.0291291382887398	0.0101549749255359	-0.0869439821043327	-0.0610850198497817	-0.020314052552493	7.88806042635919	60.3446379216118	1.06625762582826e-47	6.61450140091972e-47
SACS	SACS	-0.0200884319790235	0.0264562190499955	-0.0818046166211959	-0.0559506046801124	-0.019924522467333	7.784017584183	60.335848413067	1.08005179786201e-47	6.69177074263946e-47
SCFD1	SCFD1	0.000947547783249014	0.00891450308362973	-0.00695889937083027	-0.0578129224856099	-0.0209047577387391	7.84539883272267	60.3300895336952	1.08918679336358e-47	6.74001728566569e-47
PNPLA8	PNPLA8	0.0314842964261413	0.0207795353455182	0.0278073377796924	-0.04463005675251	-0.0146486164127175	7.7971790261107	60.2846438391735	1.16405186665362e-47	7.19438730935485e-47
ZNF43	ZNF43	-0.0560119881003702	0.0107237715091522	-0.0674506287164842	-0.100217229871169	-0.0450091965621509	7.73556348982828	60.222374785597	1.27509828244181e-47	7.87097705210996e-47
CCDC92	CCDC92	-0.101473988662352	-0.0586522655216744	-0.0345555230989598	0.00523969257389201	-0.00821917454147414	7.85674419381038	60.1832225065674	1.35030812267229e-47	8.32495759970583e-47
GAB2	GAB2	0.0595054770106422	-0.0227460417765935	0.103421536847837	0.067786605672155	0.0203776914276235	7.95538237299705	60.1509245799015	1.41569476867217e-47	8.71733231940992e-47
IGFLR1	IGFLR1	0.00264318455182533	-0.0139592841830591	0.0487058731790846	0.0511145118925267	0.0241162002310027	7.99003557412618	60.0322188045461	1.68456153263408e-47	1.03601570272699e-46
PCYOX1L	PCYOX1L	0.0187103781746147	0.00321605806133984	0.0210198291119008	0.083432905760862	0.0295856840296151	7.9406813691442	59.9583518187614	1.87719319959471e-47	1.15306707591812e-46
TMX3	TMX3	-0.0253519531699391	0.00258773194750006	-0.0269152371368975	-0.0686550080476831	-0.031314200783882	7.76832246394196	59.8545943409439	2.18573558029243e-47	1.34094207379904e-46
RNASEH2B	RNASEH2B	-0.029510211597799	0.00548853574985664	-0.0560181052284205	-0.0592181118548414	-0.040822541060864	7.88217824363423	59.748546064552	2.55383278010738e-47	1.56484851722266e-46
TAGLN2	TAGLN2	-0.0426557779290881	-0.0366649624570616	-0.000929820407275628	0.0332483214236472	0.0155838069696479	8.23745591220592	59.6075822307121	3.14134840369307e-47	1.92248984314142e-46
PLEKHO2	PLEKHO2	0.0318548942770009	-0.00242997288484936	0.0679369457343819	0.0647792811199013	0.032288540158496	8.02327718849387	59.5930678448122	3.20907530332675e-47	1.96153747147112e-46
MOV10	MOV10	-0.0289261449070697	-0.0168183948163527	0.0208348894086008	0.0544112310037681	0.025922306720954	7.96247536347963	59.5667710320146	3.33553972837044e-47	2.03634904051919e-46
SLC35A1	SLC35A1	0.0515597079174963	0.0289978747662563	0.0228049536743002	-0.0343278338874757	-0.01671372250423	7.78985504470421	59.5561562072983	3.38799512692543e-47	2.06585068714966e-46
CDC42EP2	CDC42EP2	0.0201663284785507	-0.0207789731314731	0.107133020859945	0.0796192707837244	0.0289968840646804	7.70933888246399	59.5123570601758	3.61334852120474e-47	2.20057766212225e-46
BECN1	BECN1	0.0539302639148742	0.0500944243788455	0.00093640308617271	-0.0071156146342215	0.00456602385323723	7.87263156969893	59.4469677202902	3.97812188075736e-47	2.41920294917879e-46
TTC14	TTC14	-0.0272335089753311	-0.00516436719250279	-0.0495905688624516	-0.0638625705216951	-0.0269907598501211	7.97166501429071	59.4463040050227	3.98200805434829e-47	2.41920294917879e-46
SPOCK2	SPOCK2	-0.0798406674480496	-0.0323901082851705	-0.083563876562101	0.00429666034745679	0.0236658324232408	8.11961108705416	59.430814991837	4.07378997355639e-47	2.47195993541043e-46
ZNF780A	ZNF780A	0.0021354475115869	0.0246294426275826	-0.0240657341377712	-0.0821623173474446	-0.03263726372729	7.6534418442845	59.4072493616267	4.21752378772605e-47	2.55607502286427e-46
SREK1	SREK1	0.0038049088877079	-0.00379809552084787	-0.0284304227029191	-0.0629684566934072	-0.0271383549973194	7.84263368559435	59.3995744168612	4.26542679571748e-47	2.58197747924787e-46
AGTPBP1	AGTPBP1	0.0182582842955643	-0.00174797809483884	0.00194379738239192	-0.0402075335388314	-0.0306933639706219	8.07929232298683	59.3704343258369	4.45233473800895e-47	2.69185897098486e-46
ZNF461	ZNF461	-0.0501562540817346	0.00356147231386394	-0.0987591141522852	-0.08224614671333	-0.0322069328313734	7.6033565937145	59.2917899257792	4.99887835484935e-47	3.01864634954671e-46
NIBAN2	NIBAN2	0.0670159566689694	0.00495855199536788	0.127249847504733	0.0899142722293274	0.0522470761736606	7.74384306206045	59.1164148403506	6.47293557310408e-47	3.90406246869969e-46
ARMT1	ARMT1	0.0625749081314755	0.044406726123797	0.0124036012448725	-0.0400929711436842	-0.0153243285239419	7.67407329269155	59.0529227912919	7.10827880092115e-47	4.28209566320551e-46
INF2	INF2	-0.00823668704043801	-0.018986008529434	0.0164910438733115	0.0595479378165749	0.0328040717012525	7.74651014533676	58.9194178040956	8.65612008844291e-47	5.20825516753484e-46
NHSL2	NHSL2	0.0193223771769659	-0.0222524629607967	0.0629387141593583	0.0569364092846039	0.0267370398753606	7.94623619842132	58.883431264623	9.12848854472433e-47	5.48587051966606e-46
AGPAT5	AGPAT5	0.0283924941061944	0.0353160673000792	-0.0371958823136422	-0.0410345326156945	-0.00753489925408424	7.69415943285977	58.8658451615722	9.36866276124005e-47	5.62344703555825e-46
ETAA1	ETAA1	-0.0561323748752143	-0.00476965194189649	-0.0638560692887298	-0.0858772197246669	-0.0283950295728683	7.41454986761404	58.8597923328447	9.45278661628582e-47	5.66713825916416e-46
HNRNPA3	HNRNPA3	-0.000145643590793831	0.0167886590672692	-0.0746708457637704	-0.0777202887447537	-0.0438465927356937	7.81359230765482	58.8371003487851	9.77497723943193e-47	5.85327978409097e-46
ZFP14	ZFP14	-0.0353546104484206	0.0185123403304761	-0.0871354061584615	-0.100314852944281	-0.0267960269197456	7.47621502926699	58.8319471789071	9.84966799692958e-47	5.89094975892917e-46
MAT2B	MAT2B	-0.00734917972150662	0.00664553585960093	-0.0510938094966047	-0.0543362731057222	-0.0301723526183828	7.83202824710157	58.8189376108982	1.00407911719116e-46	5.99808313734267e-46
SUGT1P3	SUGT1P3	-0.0552669075514025	0.00483393253454079	-0.0764259921996473	-0.114288949460857	-0.0426399764467433	7.62127264526649	58.804535508184	1.02567202410409e-46	6.11976148033465e-46
FES	FES	0.0699284049042381	-0.00279141782348002	0.0989185736148883	0.0816712284873704	0.0362179564362952	7.83356389233111	58.6752932796	1.2415717063588e-46	7.39911624766868e-46
BIRC3	BIRC3	-0.0481895091061686	0.00322809810566049	-0.135718512262319	-0.0995703910880472	-0.0406689507736999	7.99865210221659	58.6585330453227	1.27272860239738e-46	7.5757654904606e-46
OXR1	OXR1	0.000943620409995738	-0.00445837308310715	0.00686114905412083	-0.0593269430581227	-0.0206447222143264	7.82408190317618	58.6089755094496	1.36952641081847e-46	8.14224976705393e-46
CARF	CARF	-0.0414948159414248	-0.00046932200848282	-0.0676041068445485	-0.0841178072425341	-0.0346585134949331	7.78258663867192	58.532191421963	1.53431867456223e-46	9.11115602471635e-46
GTF2B	GTF2B	0.0610568984787108	0.0593902422372565	-0.00152750785261002	0.0112546699099365	0.0055829184947882	7.90257830845602	58.4881726949626	1.6376291678623e-46	9.71310301223193e-46
SLC35D1	SLC35D1	-0.0540224343793581	-0.0147548301965728	-0.044584590439845	-0.105153063204916	-0.0220505401519402	7.65592721232953	58.4790185226715	1.65997636084463e-46	9.83398318035917e-46
SIRPA	SIRPA	0.0842058035457214	0.0052374233600716	0.128476308293645	0.0844590808922678	0.0293483987202841	7.83036996853318	58.475056755259	1.66974257437247e-46	9.88013357616848e-46
AGFG2	AGFG2	-0.0550903312155446	-0.0221334310873429	-0.0343927453500932	0.052900256780025	0.0211723582546011	7.66548660624818	58.4718872417151	1.67759733413623e-46	9.91487786132523e-46
ADGRA2	ADGRA2	-0.00371308586063268	-0.0257007500567097	0.0633849059600529	0.0750119237669287	0.0231165479004618	7.68186851825197	58.4397098086176	1.75947212525798e-46	1.03864942459149e-45
MFSD8	MFSD8	-0.0295313847078482	0.00150601056625543	-0.0669016733746153	-0.0578728366472783	-0.030645532022203	7.96637769973039	58.3769449545567	1.93090963059476e-46	1.13850803690729e-45
SPATA5	SPATA5	-0.0475896999148482	-0.000340957389924235	-0.0773355629188428	-0.0646084955319148	-0.0236259584525591	7.85417587125158	58.3614424443672	1.97577757076062e-46	1.16359103107222e-45
PIGN	PIGN	-0.0200206365594457	0.00662056852612469	-0.0174590006844513	-0.0811559120827248	-0.035759551601255	7.745205443898	58.3561946395437	1.99120203906979e-46	1.17129531709988e-45
APOBEC3F	APOBEC3F	-0.0629212930747762	-0.0413149878573513	0.0263559191249909	0.0512703398700145	0.0187421265600829	7.72895092263499	58.3283915892507	2.0749624466492e-46	1.21913187229682e-45
BET1L	BET1L	-0.0124816101609024	-0.0237150119719294	0.00681508570936096	0.0553648603312684	0.027585590508246	7.78408162395217	58.3061773806981	2.14442270410751e-46	1.2584640282321e-45
RPAP2	RPAP2	-0.0326572746884723	0.0017864275587387	-0.0602043392930005	-0.0562894723528444	-0.0209053341449525	7.90086002554351	58.1430615316451	2.73136478740125e-46	1.60103445920355e-45
TARBP1	TARBP1	-0.0173325910443412	0.0145826909579556	-0.0910379209644194	-0.0596733345814577	-0.0342584488458879	7.75850910931808	58.1100003954692	2.8687301139481e-46	1.67958437584783e-45
FIG4	FIG4	0.0487228035306702	0.0215011968315233	0.022802338114924	-0.0277000918900372	-0.0110287746554745	7.97331651070273	57.9948578117692	3.40363721233798e-46	1.99043111832631e-45
CERS4	CERS4	-0.0171523247161476	-0.0376991509194093	0.00750601553779617	0.0569870327725255	0.0333489826595645	7.70548700166655	57.9825996945693	3.46618472167752e-46	2.0246406084565e-45
ESF1	ESF1	-0.0192209682137623	0.00506554568260498	-0.0491903509719203	-0.0834891283797159	-0.0165260591569076	7.51537262491635	57.9561371782309	3.60517596035098e-46	2.10336987185005e-45
FKTN	FKTN	-0.0611422386999223	-0.0174135399638695	-0.0497511520462925	-0.0846320462709507	-0.0335122868125408	7.6088965188754	57.9353099611218	3.71849519104353e-46	2.16695523953586e-45
NDE1	NDE1	-0.056801172904537	-0.0464497213678721	-0.000370448512937216	-0.00289639167928968	0.0113116276875118	8.00622560819332	57.92869839208	3.75521118548234e-46	2.18580394964048e-45
PPARGC1B	PPARGC1B	-0.0104116521194175	-0.0361039124563467	0.0683039264109988	0.0521541819225373	0.00882761611460481	7.75673803393648	57.8915531126404	3.96836535887633e-46	2.3071891621374e-45
MLLT3	MLLT3	-0.0522814074636413	0.0180768526427189	-0.140318343472143	-0.0690267922133838	-0.0173302229116405	7.83636761174797	57.7963518126491	4.57184435851451e-46	2.65496188067045e-45
SLC25A44	SLC25A44	-0.00281209018403317	-0.0301287595192044	0.0674698270005853	0.0525817942188631	0.0169866447768232	7.77981468489318	57.7889878253461	4.62219906888844e-46	2.68108994715107e-45
DDHD2	DDHD2	-0.0359131733917319	0.00604143030360049	-0.0778206978635367	-0.0594430333072067	-0.028428547298887	7.89360455400799	57.7297281983229	5.04823457415879e-46	2.92481725038169e-45
NUBP2	NUBP2	-0.025487783723233	-0.0350430411348226	0.0422235690138404	0.0488638529628638	0.0291375049661085	7.70978344854589	57.7077174312138	5.21633857843012e-46	3.01871445511002e-45
HAUS6	HAUS6	-0.0371861019512236	-0.00344147081715107	-0.0475888491209702	-0.0796775034338912	-0.0263659498140827	7.77517337596903	57.6951188661205	5.31507706806991e-46	3.0722988832774e-45
ANKRD49	ANKRD49	-0.034557263778713	0.000644912471218007	-0.0493227041085973	-0.0741183407951933	-0.0322851105778446	7.81097184149275	57.6377992490341	5.78855349514721e-46	3.34212095562772e-45
NAPA	NAPA	0.0271891601383203	-0.00288948436112157	0.0642759525170895	0.0718677697118659	0.0298346225928761	7.87665965137072	57.5972288088821	6.14907591040835e-46	3.54617987912823e-45
GIMAP7	GIMAP7	0.00315640752477897	0.0225682729634542	-0.0435390895207135	-0.0445638363619132	-0.017425033431838	8.14696589820511	57.5295623439934	6.8012782025988e-46	3.91778698306382e-45
CLCN3	CLCN3	0.00193530725759761	0.0141829825473065	-0.0254337688064394	-0.0523226957593756	-0.0133098348977878	7.84388115103387	57.5269419527372	6.82788743694021e-46	3.92858885899897e-45
CXCR3	CXCR3	-0.0906905440746302	-0.0481828200611556	-0.0393019732630622	0.0463031518109061	0.0187458399506566	7.79513732517176	57.4884662808854	7.23085618153717e-46	4.1556644721478e-45
TNF	TNF	-0.070943089719897	-0.0610763332728288	0.0689158042053712	0.0673568822989692	0.0290984977260775	7.71539282040746	57.4016373946532	8.23025757397154e-46	4.72460251089067e-45
IL2RG	IL2RG	-0.050741856930653	-0.0255235527399691	-0.0255193075278797	0.0319408100436771	0.0100184996555814	8.26455347475884	57.3957108048567	8.30332868771163e-46	4.7610829631374e-45
RBM34	RBM34	-0.0258695350675353	-0.0115797789377288	-0.0506362979860544	-0.0714287530865123	-0.0304633476937424	7.77213514479264	57.3354205863841	9.08473893010999e-46	5.20317235401489e-45
ACP2	ACP2	0.0231252818885874	-0.00733026568262218	0.0778740178960442	0.0658137092691122	0.038450252547209	7.93884695384689	57.2844252440046	9.8030946980525e-46	5.60817774488129e-45
ZNF253	ZNF253	-0.0780756147673172	0.0137415188836973	-0.110304900069753	-0.116055459564268	-0.046044260316731	7.67414671951965	57.2519836150617	1.02895162406525e-45	5.87972356608717e-45
MRE11	MRE11	-0.0265734008558312	0.00455857099198198	-0.0310746516582636	-0.0742957530213024	-0.0417481726186306	7.77515314073978	57.1580759046282	1.18386136367666e-45	6.75719956436451e-45
LILRA2	LILRA2	0.0356666647756692	-0.0315878120895823	0.105312146792863	0.0620337418303487	0.0204537117551924	8.01957659948288	57.1376839552598	1.22048259766989e-45	6.95828162867666e-45
TRMT1	TRMT1	-0.0256596145926871	-0.0273313254928196	0.0364239813083014	0.0305367877300471	0.0433916789562661	7.76859573259449	57.1044598319334	1.28260235460698e-45	7.30411363671403e-45
MRPL1	MRPL1	-0.0423320883558738	-0.000132475029243295	-0.0601244542266377	-0.0779719511794434	-0.0213785898917092	7.62314345727411	57.0837103153731	1.32299945255978e-45	7.52559415563013e-45
AATBC	AATBC	0.00684403668571676	-0.0291336867434007	0.0875114017614562	0.0681625449046033	0.0364409459691704	7.78034235512964	57.042268507343	1.40754871307777e-45	7.99743586976006e-45
ITGB7	ITGB7	-0.0393432819417621	-0.00874937030245171	-0.0421514878628191	0.0494291731271321	0.0281001137235783	8.03183939116207	57.0382860829383	1.41595416832554e-45	8.03606224929362e-45
IPP	IPP	-0.0176569169375229	0.0347985684112517	-0.114414967521166	-0.0708213077781235	-0.0257496135009179	7.68369966992075	56.9344827590406	1.65376030816403e-45	9.375058436304e-45
COTL1	COTL1	0.0320052996363565	0.000150004309109164	0.0543660748080903	0.063379434668196	0.0165361808936701	8.16045261791314	56.9200499436901	1.68986050408907e-45	9.56885902655195e-45
FAM172A	FAM172A	-0.0408939003482596	-0.0178694241175563	-0.0432338725961037	-0.0669011607443908	-0.028010431021622	7.9389269374777	56.9106911843998	1.71369120480368e-45	9.69282355658191e-45
HRH2	HRH2	0.0465621543611965	-0.0279992132284876	0.129402621286136	0.0675071561520859	0.0350503186082882	7.93868010683501	56.9019535399815	1.73624497142757e-45	9.80929362388459e-45
AKAP11	AKAP11	-0.0107135715623086	0.00364224804069035	-0.0374535911318361	-0.0584922586741632	-0.0269222105853757	7.89637641220021	56.8578792113789	1.85463821346298e-45	1.04663556064502e-44
ZNF770	ZNF770	0.0122469893971049	0.00894995033298951	-0.0333532633400981	-0.0642937170342686	-0.0273810184608658	7.71659701876947	56.8259833030271	1.94534570189385e-45	1.09658720512619e-44
CSTF3	CSTF3	-0.0387497546773883	-0.00181241099305929	-0.0190893013326221	-0.068392128165307	-0.0127198863477593	7.74873437511876	56.8162879695269	1.97379133268696e-45	1.11136899363005e-44
RAB1A	RAB1A	0.0389108089061585	0.0170836416929463	0.0230587381151137	-0.0305732292245091	-0.0138187227589182	7.97942258380663	56.7839854512766	2.07161536875469e-45	1.16513800267418e-44
NECTIN2	NECTIN2	0.0433311641681753	-0.0231559695494283	0.105805403300248	0.0856177356063634	0.0343386134929196	7.70637801349647	56.7441851730171	2.19886962391418e-45	1.23532001343493e-44
ODF3B	ODF3B	0.0311261646928083	-0.0222294408681609	0.136850123751012	0.115221549550107	0.0597761234840037	7.80815390656237	56.7110779463305	2.31068780345404e-45	1.29668226905389e-44
LILRA1	LILRA1	0.0230405310998023	-0.0283195711338688	0.0795209933884298	0.0517103819693787	0.0161471232534911	8.18088992315774	56.6806078495798	2.41864113951167e-45	1.35574054905363e-44
SEPTIN1	SEPTIN1	-0.0503924093800032	-0.00804894300497594	-0.0607510500464956	0.0477954080002441	0.0272162112994003	8.0033872501258	56.6564479141059	2.50782834856313e-45	1.4041592097218e-44
SSBP1	SSBP1	-0.0221682593674553	-0.0122645563916413	-0.0355807425129226	-0.0622999117257432	-0.0211354313318033	7.89126818534877	56.650844111765	2.52898262232964e-45	1.41441981114633e-44
UBE2Z	UBE2Z	-0.0455511988448336	-0.0399451510449431	0.0190195030996616	0.0109319896439679	0.00601171326721861	8.12838077867667	56.6397575943874	2.57136365754702e-45	1.43620414690076e-44
ZNF224	ZNF224	0.0163222141647843	0.0314653007119077	-0.0518393130174468	-0.0557115751219017	-0.0203658093952921	7.59148465937433	56.6391575226568	2.57367783124616e-45	1.43620414690076e-44
GDPD5	GDPD5	-0.032420150998087	-0.0351127202718988	0.0044580642458909	0.0544534176796221	0.0207723069173893	7.84723517948298	56.5953921536312	2.74822421193511e-45	1.53189755403295e-44
CIITA	CIITA	-0.0163396317826434	-0.0392897390897753	0.0373546816363053	0.0533823879772539	0.0188337938916918	7.75385564239503	56.5941963059795	2.75315688984739e-45	1.5329381346589e-44
FCER1G	FCER1G	0.0180456149148789	-0.0272199607268	0.055507401147965	0.0464920003003328	0.00378848090528727	8.23759245295401	56.5692283900689	2.85820139106843e-45	1.58965594608923e-44
DNAAF2	DNAAF2	0.0345265563460977	0.0547561170750246	-0.0350712477095509	-0.0221095547823245	-0.0197981770295943	7.61065755325691	56.5272809136898	3.04382619929187e-45	1.69101455516215e-44
PLEKHB1	PLEKHB1	-0.0686412491231083	-0.038445215811687	-0.0402861171764179	0.0700976866192908	0.0324220296212356	7.66717527752706	56.4725565109079	3.30432066314529e-45	1.83369626145688e-44
ZNF121	ZNF121	-0.0473276524201784	-0.0155837777979002	-0.0243163990173567	-0.0715593281924889	-0.0154293363291256	7.93677119987229	56.4668694581579	3.33264485490111e-45	1.84736411025561e-44
CDADC1	CDADC1	-0.00836146049327269	0.0125786790363627	-0.00362492473095166	-0.0653328450567123	-0.00771352562584582	7.60558309941136	56.4564547301204	3.38514890450915e-45	1.87439031257428e-44
BORCS7	BORCS7	-0.0757690212843043	-0.0113190575960891	-0.0700819886077975	-0.213546599010701	-0.108270211774983	7.35305647780312	56.3769745941981	3.81418663626814e-45	2.1096165023607e-44
ARSK	ARSK	-0.0723885943635807	0.0133607962921571	-0.0970743952887787	-0.0864924280351342	-0.0120279786823305	7.54204337816568	56.3177024137466	4.16934575580903e-45	2.30350594243593e-44
EAPP	EAPP	-0.00427833781289433	0.00644696955763902	-0.0438757899853464	-0.0503174023948576	-0.0292822186662827	7.86642977918566	56.2888716773928	4.35392706395052e-45	2.40282950549146e-44
OFD1	OFD1	-0.0469196030725554	0.00297341539284535	-0.0971970879098407	-0.0795068555298011	-0.0309174067050781	7.79412241435942	56.2864614048514	4.36972511641501e-45	2.4088892593247e-44
PLXNA3	PLXNA3	-0.0447731204190278	-0.0224882668673629	-0.0357253828036672	0.0584615849075965	0.0316783377603445	7.79160455484697	56.2762861841359	4.43705542859019e-45	2.44331246067742e-44
SLC6A12	SLC6A12	0.0141145030437304	-0.0273358624535547	0.0915086072380813	0.0763314431580886	0.021642277207568	7.66010616618555	56.1949772200758	5.01391139438835e-45	2.75792705961955e-44
LMBRD1	LMBRD1	0.00859342659276408	0.00788449017243842	-0.0287627530187642	-0.05203964868151	-0.0340571551047955	7.97178275917181	56.1802219962463	5.12640137874723e-45	2.81670405425672e-44
RTTN	RTTN	-0.0339584885407449	0.0094283113375484	-0.0808501576734786	-0.0603073384545159	-0.0253730045575109	7.7341947056825	56.1792356442121	5.13401084865473e-45	2.81778861067768e-44
DRAM2	DRAM2	0.0365171163629157	0.0298959565993524	0.00407690736598454	-0.00912240373823536	-0.0198472058768733	8.12384282912692	56.1275333457875	5.54918239959602e-45	3.04231491205922e-44
LAT	LAT	-0.0419087055827454	-0.00327073600829131	-0.0679585429586549	0.0521703308379893	0.018811040771662	8.00713984866569	56.0939262773803	5.83697291354646e-45	3.1965897664548e-44
LILRB1	LILRB1	0.0330268107021308	-0.00486933848018012	0.0946407033597634	0.0682734046826834	0.0270910319904694	8.04011735703959	56.0748857134682	6.00663033592078e-45	3.28590280958467e-44
MPI	MPI	-0.0280314722152069	-0.0127838266866158	0.00453965396686851	0.0461768999159027	0.0316197110458782	7.88747805678293	55.9447326686896	7.30685601572654e-45	3.99281749493254e-44
ZBTB24	ZBTB24	-0.0266787176707197	0.00744507112121173	-0.044209117953347	-0.0568546008583741	-0.0137508525515084	7.75816397028296	55.8674713265947	8.2088621482434e-45	4.48081994991452e-44
RBM41	RBM41	-0.0591862217999797	-0.0279783505909137	-0.0158136936331497	-0.0834076957528076	-0.0237531822875372	7.64611287526848	55.8182285702758	8.84130895536851e-45	4.82077914687487e-44
VPS29	VPS29	0.0424104943116177	0.0323292745175046	-0.00124207057073988	-0.0113461389413398	-0.011272137432762	8.06645200474981	55.8068281383526	8.99457539989361e-45	4.89900620909238e-44
SETDB2	SETDB2	-0.0323405203802025	0.00616138388870802	-0.0493400107516964	-0.0946947526861086	-0.0318454668258799	7.65180857888228	55.7917345960167	9.20160557944474e-45	5.0063142434411e-44
ROCK2	ROCK2	-0.00110249859797573	0.0050591543288796	-0.0136974709224287	-0.0526509524162364	-0.0136969771334536	7.91577575226089	55.7623934942066	9.61786064892901e-45	5.22709817876577e-44
NBN	NBN	-0.0136486272327501	-0.00422669241632256	-0.0175076097467048	-0.0588598588962617	-0.0260596326545954	7.93613273241033	55.7577811516495	9.68499397836336e-45	5.25786860931779e-44
GCC2	GCC2	-0.0257637092869523	0.0180468889624219	-0.0715478553963136	-0.0660681550159712	-0.0225885435169371	8.00252276084966	55.7369599077031	9.99395762755149e-45	5.41971671776111e-44
SLC4A7	SLC4A7	-0.0251737893745121	0.0171635295573802	-0.087430449411265	-0.0609476183658009	-0.0277794541550573	7.83708215568075	55.6983943491754	1.05926222747724e-44	5.73814857788319e-44
RAD23A	RAD23A	-0.0166384784937437	-0.0309357587746852	0.0410680571879682	0.0480678084217265	0.00757235423695946	7.89806487394587	55.6958775314922	1.06329211621415e-44	5.75374521760904e-44
EEA1	EEA1	-0.0140228895202572	-0.00187922397193141	-0.000347796389840838	-0.0599375119492684	-0.0173749726687831	7.81979398519953	55.6770759015507	1.09388830825181e-44	5.9129097743341e-44
RBAK	RBAK	-0.0315463970723142	-0.00471531546190285	-0.0480142312254364	-0.0776384435269675	-0.0238010377355176	7.72594723686369	55.655173736501	1.13064712974806e-44	6.10500610015149e-44
HIVEP3	HIVEP3	-0.0394509501501243	-0.0343602887005838	0.0286999963422465	0.0636564503775308	0.00796055469191614	7.78351897416082	55.6287859786302	1.17658626213502e-44	6.34620421863551e-44
MSANTD2	MSANTD2	-0.000340505750950015	0.0213865369085839	-0.0498617075965759	-0.043733452222626	-0.0282359362408462	7.83743068948003	55.5537720668436	1.31768317263693e-44	7.09958605946624e-44
MIS12	MIS12	-0.00794535497831284	0.0206314286544025	-0.0562211842410223	-0.061824498638118	-0.0120131147802445	7.74817704493767	55.4924108292417	1.44565533458192e-44	7.78070685996726e-44
COX7A2	COX7A2	0.095453356169422	0.0710113035277624	-0.0457286350842709	-0.0380461052079948	-0.0268727804067783	7.7368782042356	55.4877642071763	1.45584015239217e-44	7.8270975935063e-44
FAM126A	FAM126A	0.015071311051841	0.0216929154394387	-0.0125970680944283	-0.0505178072416061	-0.0241081194068187	7.79406997604525	55.4733223313728	1.48795740440952e-44	7.99117832658175e-44
OGFR	OGFR	0.000797451809795291	-0.0258235408353755	0.0428244567544649	0.0539113111990028	0.0280431925744553	7.8884851588772	55.4630698499082	1.51118897682058e-44	8.10723700011039e-44
ZNF383	ZNF383	-0.0632140528172149	-0.0154365569203456	-0.0594825844338525	-0.0743384169499945	-0.0325854808720605	7.87126904651025	55.4061424495917	1.64697280603771e-44	8.82622082549686e-44
C11orf54	C11orf54	0.0140941937861898	0.0163931141915636	-0.0215620462645099	-0.0471372049511078	-0.0139612362282362	7.81905744403343	55.4008797138481	1.66012835641943e-44	8.88719676884064e-44
CD6	CD6	-0.0877654402441017	-0.0282585687481767	-0.0679739677800422	0.0254589796433855	0.0120482258587131	8.06321419296903	55.2710201626547	2.02041246299857e-44	1.08043447219175e-43
BCLAF1	BCLAF1	0.00919292588378973	0.0126424301000725	-0.038277224715328	-0.0361412744066314	-0.0292247969678545	8.10142343159966	55.2623439178967	2.0471126119274e-44	1.09354306192703e-43
GCLM	GCLM	-0.0611903222806802	0.0113798870562807	-0.0913976542240453	-0.100276214537162	-0.0358132104866371	7.43262851606949	55.2306564333906	2.14767421499611e-44	1.14603746798085e-43
MPHOSPH9	MPHOSPH9	-0.0297578960490084	0.0109738434868918	-0.0593695881566747	-0.0466667503474572	-0.0161223382069871	7.97388339642736	55.2023800802501	2.24159373795319e-44	1.19487939123304e-43
MTX2	MTX2	0.022422969148832	0.0411818483884137	-0.0142008615337552	-0.0569735399102607	-0.0115091825137768	7.58641654154075	55.1988335650499	2.25366100644139e-44	1.20003248479307e-43
SLC25A16	SLC25A16	0.0224732096930245	0.0252098937052976	-0.0153677837464858	-0.0394416264234909	-0.0178940999559787	7.77528780769152	55.0886507724785	2.66291517975137e-44	1.4164442445486e-43
TRIM25	TRIM25	0.0517450988110184	0.00788186074639086	0.0883780959667728	0.0602469002174768	0.0265696657453951	8.11238527574292	55.0493588087973	2.82626841182718e-44	1.5017366694087e-43
CPLANE1	CPLANE1	-0.0637945488102929	-0.0133633770154153	-0.0805698170172731	-0.0830354969836291	-0.0345722215384736	7.61854951049515	54.9666518947928	3.20377041403248e-44	1.70051508175822e-43
ZNF510	ZNF510	-0.0657979557533483	-0.0178906350304056	-0.0508719160410243	-0.0811859532304346	-0.0218875692913816	7.65760970167996	54.9560177324914	3.25584971639728e-44	1.72632540636123e-43
NFE2	NFE2	0.0853232627066438	-0.0036395672649574	0.153398764701195	0.120737479082361	0.053973069153332	7.74617717198435	54.9345915353103	3.36337886471803e-44	1.78145066987184e-43
ZNF568	ZNF568	-0.0356992425614058	0.0270307582823532	-0.045722930182329	-0.077326522100793	-0.0138637028396715	7.34393795470269	54.9045179150253	3.52035104946196e-44	1.86261960288992e-43
GMFB	GMFB	0.00722695864685186	-0.000415872130687056	-0.00240993761677988	-0.059231046390896	-0.0317918792269394	7.90502812596993	54.8535064224995	3.80362539248523e-44	2.01037282900911e-43
PNPT1	PNPT1	-0.012816266622746	0.0233731905759482	-0.0256817116513659	-0.075003779100677	-0.0208961973729185	7.71325669143031	54.8428984007496	3.86535065927462e-44	2.04083984122208e-43
SIKE1	SIKE1	-0.0463210727147354	-0.023014951250274	-0.0181428201164913	-0.0658650161694849	-0.0160805127306478	7.87176841243134	54.787247392363	4.2060431364369e-44	2.21837718166503e-43
ATAD2	ATAD2	-0.0391118882982679	0.00525445648651068	-0.0588846800298599	-0.0622442838948816	-0.0238645418277672	7.71547370628062	54.7840150011471	4.22673408150206e-44	2.22694103345735e-43
SPART	SPART	0.0291043968206628	0.0272490331345638	-0.0108508224977184	-0.0389694716322131	-0.0119963930549574	7.70991410663071	54.7770135371908	4.27190260631757e-44	2.24836979279872e-43
DNAJC10	DNAJC10	-0.0191627734558324	-0.0143884190012447	-0.0191725723712484	-0.0624737756012301	-0.0318145241753438	8.00319249690262	54.7530050236695	4.43050308975053e-44	2.32939174014224e-43
MPHOSPH8	MPHOSPH8	-0.0178741907936528	0.00390074617458325	-0.0469098760553512	-0.0515741164731898	-0.00601340186604116	7.94440192718822	54.7490388364983	4.45726729366511e-44	2.34100172986613e-43
TSNAX	TSNAX	0.00963522064554745	0.0255190773522571	-0.000379856235602105	-0.0418952385842228	-0.00793113269786438	8.02338137801351	54.6933430806888	4.85072459027535e-44	2.54497617538056e-43
PTMS	PTMS	-0.0379243920285797	-0.035671862409111	0.0172401881504527	0.0508263535842426	0.0173974113453772	7.73468531783705	54.6904458803152	4.87212079616602e-44	2.5535224298564e-43
DNAJB4	DNAJB4	-0.014311392055963	0.0112422998844277	-0.0117990385317919	-0.112152573779527	-0.0364945520544335	7.45010244910114	54.6404720526663	5.25647120718268e-44	2.74977790891262e-43
TRAF5	TRAF5	-0.0439581821712078	0.0109417851825784	-0.125187144615962	-0.0722018754717038	-0.0224129602078431	7.84603294237966	54.6403338421209	5.25757536184092e-44	2.74977790891262e-43
TIMM10B	TIMM10B	-0.0454314272225949	-0.0302278460438554	0.00794506724482069	0.0301666949072015	0.0168325083819472	8.00268182722635	54.5731204626757	5.82311648889333e-44	3.04023967346554e-43
RRP15	RRP15	-0.000662205319862608	0.0204714027019701	-0.0670135230448983	-0.0699868392264911	-0.0280100467557221	7.49763271152774	54.572896547431	5.82509921435997e-44	3.04023967346554e-43
NLRC5	NLRC5	-0.0446046806008074	-0.0318655784040125	-0.0173175643102752	0.032508751228967	0.0145269706652442	8.04849001627064	54.5642186584705	5.9024649008918e-44	3.07740610056924e-43
EXOSC4	EXOSC4	0.0521729042680557	0.0160551400971576	0.0602167364621486	0.0891283434525629	0.0349362862042479	7.67576091239075	54.5346548615941	6.17386613762272e-44	3.21555528001183e-43
ZNF518A	ZNF518A	0.0174904463803944	0.0134826658188283	0.0122312973647976	-0.0481911676126101	-0.0146492501075759	7.84485957363856	54.5260741428781	6.25496116185268e-44	3.25440226943428e-43
NDUFA5	NDUFA5	0.00256909877766809	0.0272389275404521	-0.0467441670925837	-0.103577035571552	-0.0390122474446457	7.55342289368343	54.5096939181504	6.41275110497019e-44	3.33303071983898e-43
SH2D1A	SH2D1A	-0.11156545064299	-0.00898128481857619	-0.172821166916145	-0.115383095942843	-0.0437784938723222	7.89210972514393	54.4792646495035	6.71656637990718e-44	3.48731380057486e-43
PMF1	PMF1	-0.00573961736803952	-0.0261078914101827	0.0197141450875833	0.0444226892773525	0.0105962345814508	8.04394911254474	54.4275053400896	7.26693801202709e-44	3.76915871993106e-43
LAMTOR1	LAMTOR1	0.0346627490166203	-0.0079749889044507	0.0652304073560366	0.0646642994302997	0.0331663991895663	8.05324336179053	54.3818030743604	7.79045858512007e-44	4.03650703892232e-43
ANP32E	ANP32E	-0.0441491602630819	0.00140808075020349	-0.0550461077996349	-0.0906488205033593	-0.0244478240755832	7.62185499239269	54.3559829382275	8.10281014957133e-44	4.19400111261456e-43
TBC1D2	TBC1D2	0.0659724508467336	0.00193864606433714	0.116843269601719	0.0772416089750516	0.0388904049073711	7.96166434096626	54.3461999714696	8.22441640365423e-44	4.25254209082432e-43
SIGLEC16	SIGLEC16	0.041910503123904	-0.0232431194826752	0.237358600273281	0.146704872330606	0.0732286521176908	7.73841615886665	54.3081195628909	8.71548610242268e-44	4.50180067273899e-43
HIBCH	HIBCH	-0.0507268485123973	0.000563080744904632	-0.0724712911115892	-0.0916662970625604	-0.0382475546526875	7.73515001346085	54.2817088790636	9.07326528491176e-44	4.681767432875e-43
PRPS1	PRPS1	-0.0383662075068161	-0.00729766091320716	-0.0779992226377342	-0.0618403280001303	-0.0311505562621139	7.79415989319278	54.1757424410876	1.06634472429369e-43	5.49662229017368e-43
C9orf85	C9orf85	-0.0302808276018425	0.00612932533368049	-0.0341967256769857	-0.0865360381187088	-0.0267416792287802	7.58730788189342	54.1618788114652	1.08912333773975e-43	5.60825611606462e-43
NSRP1	NSRP1	0.0180449474101279	0.0235352832389948	-0.0290163741773801	-0.0339241224275941	-0.0177104163544417	7.91341251666513	54.1351938515336	1.13435313435308e-43	5.83514986807142e-43
ABHD14A	ABHD14A	-0.0332875441724454	-0.0117756218481659	-0.0187479215196316	0.0442534768778327	0.0169435907109188	7.98416833969336	54.1323093798933	1.13935382133782e-43	5.85485005826219e-43
RUFY2	RUFY2	-0.032620931161742	-0.008937337979253	-0.0415842427786064	-0.0686355057689312	-0.025075004265819	7.79777941280391	54.1125167631454	1.17426997991118e-43	6.02807997901017e-43
KIAA2013	KIAA2013	0.00562145430289895	-0.0137143203909904	0.0156853788498221	0.0578704545326083	-0.000205505312514731	8.06790968021556	54.0292199040725	1.33339234705677e-43	6.83790947208601e-43
SPEF2	SPEF2	-0.104778569941607	-0.017328249974959	-0.140977555535574	-0.102965622612385	-0.0394602584390125	7.33346097754009	54.0222113987025	1.34773040531353e-43	6.90435658459799e-43
CEP97	CEP97	-0.030134678370823	0.00654245307812307	-0.0450451942125216	-0.0632198205942913	-0.0129633616648581	7.7615676863767	53.8564592354774	1.73590081614397e-43	8.88383222182174e-43
SAAL1	SAAL1	-0.0539042532578087	-0.0250142782127387	-0.0382424710429694	-0.0703444360776952	-0.0154929688781129	7.71124156316812	53.7043382152564	2.19037023900456e-43	1.11982118558515e-42
SH3TC1	SH3TC1	0.0179527363909404	-0.0317432094710597	0.0667087041243093	0.052769247630204	0.0157859725533998	7.78156832498362	53.649046396306	2.38370128273194e-43	1.21741638546065e-42
WDSUB1	WDSUB1	-0.0112403039809372	-0.0137473506371215	-0.0383607468990457	-0.0768691042145626	-0.0435458324151945	7.63006563030022	53.5882684295876	2.61605660541639e-43	1.33472275786551e-42
CCT5	CCT5	0.0696140360089004	0.0508928701349038	0.0261190034514334	0.00616652259132344	0.00452213666102708	7.93981270344578	53.5285168501152	2.86666395532171e-43	1.46109273971545e-42
COPB1	COPB1	-0.0175060863939542	-0.0109296155250522	-0.0279823144031059	-0.0629833834334015	-0.0291734764671574	8.00526426900409	53.4693308834305	3.1386761592552e-43	1.59810395074094e-42
ZNF330	ZNF330	0.0326548562146796	0.0224686528533899	0.00361710512482372	-0.0484911551882234	-0.0171295251811188	7.78221863736707	53.4653705015042	3.15777714147046e-43	1.60619386646514e-42
TIMM21	TIMM21	-0.0111360233089428	0.0189476906410642	-0.0503095232979396	-0.0767001063641732	-0.0252175188607202	7.4932349252954	53.456017966491	3.20334932959124e-43	1.6277181552801e-42
POLR2K	POLR2K	0.0379561898097016	0.0355857212182826	-0.0334698260794148	-0.0164614697879895	-0.019227072202753	8.05596950766712	53.3948426149253	3.51817950633861e-43	1.78587792199929e-42
SLC26A11	SLC26A11	-0.0101493793109606	-0.00754498775999668	-0.00475186745959633	0.070301307615817	0.0341746649557653	7.78214594431971	53.3771029653981	3.61515883761605e-43	1.83324484666128e-42
FAM91A1	FAM91A1	0.0220312622988104	0.0114671253298013	0.00597664885682647	-0.0406367380838795	-0.0273950155810887	8.11290021630351	53.3288558753813	3.89271920679751e-43	1.97199554549013e-42
FAM185A	FAM185A	-0.0317123212410015	0.0124124276391058	-0.0542126382477068	-0.0873553359523909	-0.0209698605593056	7.72527267111272	53.2999417021445	4.06921780050695e-43	2.05932074924441e-42
KRR1	KRR1	-0.0571862884188974	-0.00889816765369922	-0.0541826882923448	-0.071058893318197	-0.0175094947606302	7.84791344246608	53.1064159973054	5.47652465498651e-43	2.76871822800127e-42
RSL24D1	RSL24D1	0.0148846849510882	0.00259740218701943	-0.0360509948430749	-0.0524276531841101	-0.0248062486852234	7.95252879505466	53.1000452569631	5.53037252529416e-43	2.79311743701725e-42
PVRIG	PVRIG	-0.0535414725535333	-0.0179121461439191	-0.0415959042868028	0.0398862322228251	0.0138255114678554	8.12176158189731	53.0732372962046	5.76285353874005e-43	2.90759512549952e-42
AKAP7	AKAP7	-0.0529132836470696	-0.0214429458074523	-0.039823325036938	-0.0979686026898081	-0.0319816190263813	7.54392639177519	53.0272102403194	6.1851365935636e-43	3.11750836369133e-42
MTX3	MTX3	-0.0413799788201565	0.00562740671461981	-0.105104029176896	-0.0838554159779443	-0.0324986624353922	7.69431917774745	52.9897830732005	6.55133667708355e-43	3.29875965613472e-42
CEBPD	CEBPD	0.0484759738046101	-0.01162485164736	0.0823274024625462	0.0599395991457801	0.015991550394439	8.17066577523735	52.9790987945459	6.65981689480742e-43	3.35000849839407e-42
THUMPD2	THUMPD2	0.0279941162166191	0.034067107010725	-0.02436596241093	-0.0372631423892109	-0.0154934189553124	7.63898297237525	52.9501866447864	6.96250400032985e-43	3.49874572880897e-42
PHOSPHO2	PHOSPHO2	-0.0637268926568035	0.0207903206221793	-0.142455101099607	-0.153642501000347	-0.0470954362977514	7.19324454888354	52.9388721605978	7.08468613149507e-43	3.55656934312002e-42
OLFM2	OLFM2	-0.0237448242919438	-0.00464824068227188	-0.00418189393292057	0.0622829787108587	0.0331063028639358	7.78713971965398	52.81019247316	8.63549319029746e-43	4.33073881158348e-42
KIAA1586	KIAA1586	-0.00768526407873882	0.0142123727572301	-0.0582211950896454	-0.0689887736598145	-0.0198686016636183	7.78718680910502	52.7833520456223	8.9996991606194e-43	4.50886731493958e-42
EPB41L4A-AS1	EPB41L4A-AS1	0.0291056967670942	0.0264997726049963	-0.0736254474858811	-0.0528752878463443	-0.0224850530331686	7.66739679701789	52.7801541684034	9.04410841807598e-43	4.52658078982782e-42
TMEM161B	TMEM161B	-0.0103704673502918	0.0187780710715639	-0.0593143192476546	-0.0384996772788586	-0.0236078073022732	8.04488294115867	52.6724512272339	1.06756033594816e-42	5.33780167974079e-42
EMILIN2	EMILIN2	0.0770346253666894	0.0144599957066802	0.0788062566067875	0.0534421346893517	0.022970314148111	8.02362453511981	52.6366993736784	1.12801140838173e-42	5.63442261928934e-42
ATM	ATM	-0.0303846515207553	0.00257280454485809	-0.0749915857627403	-0.0547718619930411	-0.0315519119315244	8.17336834325096	52.6287647251254	1.14188734170556e-42	5.69804062727324e-42
ZBTB4	ZBTB4	-0.0414467212749523	-0.0226175530794803	-0.007744568537281	0.0386073595898502	0.0168540573195193	7.90164418147881	52.6132181796727	1.16957387420326e-42	5.83037823630739e-42
FLOT1	FLOT1	0.0191932935004155	-0.0218137227340103	0.0682751938636974	0.0595622521923902	0.0261248977154676	7.8921009867618	52.610445155074	1.17458270220935e-42	5.84951544924974e-42
CYP2R1	CYP2R1	0.0252189010701311	0.0341617448832059	-0.0452114211818024	-0.0433984973928139	-0.0203753607468382	7.85743677670569	52.6086597207539	1.17781907406801e-42	5.85979638839805e-42
ZNF615	ZNF615	-0.0400363878900842	0.022194694501672	0.00624988953726735	-0.0951206507030014	-0.00998007015841207	7.49463828715181	52.5891863732429	1.21370449482925e-42	6.03232850312749e-42
LOXL3	LOXL3	0.0560276496356291	-0.00637794119416757	0.123825934269308	0.0677938959174069	0.0266578250017009	7.76583220414938	52.5791934287779	1.23254381433161e-42	6.11987991227214e-42
ZNF138	ZNF138	-0.0788062600367283	0.00371820969657133	-0.121895678694932	-0.093848314868878	-0.0364748457423687	7.75400158179981	52.5622834709737	1.26509508390447e-42	6.27527323365312e-42
ZNF420	ZNF420	-0.0580865032223308	0.000523991923174982	-0.0748784088703953	-0.0845195331076534	-0.0175035920034192	7.46082958053227	52.4545396781274	1.49377857417343e-42	7.40227241909528e-42
THBD	THBD	0.0560387870005101	-0.015047722630646	0.165776285983688	0.0892680185820005	0.0336589054287151	7.69688214439889	52.4351289088344	1.53919140587436e-42	7.61975943502158e-42
PRR5	PRR5	-0.0435498698762862	-0.018986294176619	-0.0191639257219762	0.04724406820191	0.0207092466129568	7.90541786258608	52.3747034183716	1.68963401199507e-42	8.35625129572238e-42
ZNF260	ZNF260	-0.0386982386866332	0.0171992456451902	-0.040844970484839	-0.0794771926897146	-0.0231211455604159	7.70547526120836	52.3117392646553	1.86213984711375e-42	9.20029568732092e-42
TMEM229B	TMEM229B	-0.102529090512017	-0.0754291947821137	0.00959965021535147	0.0281907662851975	0.018108837071626	7.66405181400548	52.2678751169144	1.99267125002939e-42	9.83549481751919e-42
ACADSB	ACADSB	-0.0506115770324627	-0.0111207530115891	-0.0785448215537805	-0.0834157023612354	-0.0252907955830075	7.68711008080749	52.2606298615893	2.01509961063017e-42	9.93638861257479e-42
LILRA6	LILRA6	0.0615360444274256	-0.0122432275806403	0.164482550023584	0.115395081717216	0.0561074277521421	8.07519960535551	52.2301696205814	2.11220015275373e-42	1.04049268608558e-41
SLC25A45	SLC25A45	-0.0679339947122015	-0.0350084144275149	-0.0181348110207873	0.0224897051215605	0.0138675476828789	7.85470604557192	52.1913422449309	2.24281873157415e-42	1.10374937577468e-41
DIS3L	DIS3L	-0.0240913230081832	0.0049592255584967	-0.0330122285500565	-0.0622828817734007	-0.0136003142765952	7.75518323784389	52.1772628609949	2.29216213237382e-42	1.12692336891535e-41
ERGIC2	ERGIC2	-0.0198528943556608	0.0182107055763883	-0.0485231027099076	-0.0521036400716284	-0.0273034460124757	7.96406340747632	52.1716659890072	2.31207884041816e-42	1.13559864460617e-41
ZNF248	ZNF248	-0.059691321910039	0.00831315414367229	-0.07850023131006	-0.0915127724537683	-0.0257671079595507	7.53114179948016	52.1324294207751	2.45667178622886e-42	1.20543267233997e-41
SPHK1	SPHK1	0.0445886852295745	0.00704244553241917	0.0637516440232035	0.0932462041935995	0.0271274133470953	7.49258629574368	52.1012620511133	2.57797610434286e-42	1.26371377663865e-41
TIMP2	TIMP2	0.0801153840815658	0.00686222746387877	0.103527105031617	0.0736927118507218	0.0273240539130262	8.00429861852401	52.080718923146	2.66120277558948e-42	1.30323348461777e-41
TRAPPC13	TRAPPC13	-0.0285035158082128	0.00102145161988698	-0.0122558632724212	-0.0656884751449569	-0.0203703160107338	7.66120335762246	52.0795968932231	2.66582542921537e-42	1.30421987730693e-41
ANAPC16	ANAPC16	0.0248547731371307	0.0382241472574822	-0.0359398358888967	-0.0231240289540544	0.00151096805842954	7.93720081430498	51.9923285191931	3.05121954640946e-42	1.49130965122652e-41
DNAJC24	DNAJC24	-0.0364988348881647	-0.00842300093090653	-0.0594857222419529	-0.0691200233605516	-0.0216847987736895	7.71870337976436	51.9819834688147	3.1004689633613e-42	1.51390086101626e-41
COP1	COP1	-0.00618662725234387	-0.0185305137729959	-0.00851166057874586	-0.0595448604190745	-0.0375219978805674	7.98390713151567	51.9696524836337	3.1602170853313e-42	1.54156930991771e-41
SMIM19	SMIM19	0.0356578055691221	0.0289993897934187	-0.0530615831677927	-0.0217921218160733	-0.0241631616557658	7.80733160216324	51.9679420493916	3.16859560635685e-42	1.54414990563199e-41
METTL6	METTL6	0.0125319441663061	0.0324500619256787	-0.0295117565425391	-0.0441041438921461	-0.0048194485202524	7.72136428086	51.8596248980284	3.74726775904533e-42	1.82437573468614e-41
IFITM2	IFITM2	0.00361906550655888	-0.00446665955115932	0.0476572722796806	0.0502327487605232	0.0106007554325256	8.18656879485313	51.8176265203842	3.999219457075e-42	1.94514565032831e-41
FKBP3	FKBP3	-0.000456480478445265	0.0201587159174732	-0.0584997825137981	-0.0584422032734393	-0.0142852465958265	7.6529212943788	51.7441961127559	4.48132159856251e-42	2.17751292447158e-41
ANKHD1	ANKHD1	-0.0104886573776293	-0.000693789534321532	-0.0433095147635836	-0.0869495375636831	-0.0357711270541801	7.78606828483871	51.7393987609487	4.51477809176271e-42	2.19163985037025e-41
ASF1A	ASF1A	-0.0182057295461782	0.0220468636590638	-0.0817900429649852	-0.0546881484387738	-0.0185231402692381	7.81216607116493	51.7371506843125	4.53054229034576e-42	2.19715920967302e-41
PILRA	PILRA	0.0490263977977712	0.000673360603366646	0.0771996592630142	0.0551130225733125	0.0217037505264237	8.10828158417269	51.6965842601625	4.82470035976032e-42	2.33754862391489e-41
RAB21	RAB21	0.0183803131963831	0.019395823922391	0.000742027821265978	-0.0414176842812779	-0.0187104605963553	7.95575174861521	51.6873067270728	4.89462639896309e-42	2.36913184848165e-41
PRAG1	PRAG1	-0.038388398407367	-0.0267558617239008	-0.0144564402094423	0.0489275516234979	0.0141450944033297	7.72610749891659	51.6613362159078	5.09583119118782e-42	2.46413500540997e-41
FAM177A1	FAM177A1	-0.000894232771172732	0.0416145384816993	-0.0482124048283632	-0.0861447032843872	-0.0146388251090057	7.03397364775586	51.5413453817689	6.13889424932897e-42	2.96346936034502e-41
IRF7	IRF7	0.0190920185172878	-0.002344757757756	0.066330868294429	0.0792878160541761	0.0278432177475088	7.76767021901506	51.5411970186649	6.14030851463489e-42	2.96346936034502e-41
PRELID3B	PRELID3B	-0.0229799991409809	-0.0130470436529402	-0.0579125215535656	-0.104675677952315	-0.054104111803416	7.74489851609585	51.4313295575573	7.28285433318792e-42	3.51150160713014e-41
CYP20A1	CYP20A1	-0.0253710966912841	-0.00182563805035851	-0.0395848214718271	-0.0585636212720733	-0.0206672324074759	7.90426474815929	51.3674740239424	8.04269756070953e-42	3.87413177298147e-41
IFFO2	IFFO2	-0.0936755318904847	-0.0510687910120211	-0.027502096670597	0.0264327779997888	0.0219576014149885	7.66340674160079	51.2529889795814	9.60999402798125e-42	4.6246362021084e-41
NEDD1	NEDD1	-0.00983697871000633	0.0173108676379465	-0.037720969356557	-0.0499270649074903	-0.0178560379745383	7.89079353546713	51.2295609992669	9.96675177115682e-42	4.79170758228693e-41
PYGO2	PYGO2	-0.0283389864825665	-0.0258109677481748	0.0119026234082318	0.0562971398638803	0.0229998258695208	7.64465427369432	51.1885294307589	1.06239335891636e-41	5.1027538852851e-41
RPL31	RPL31	-0.0372503879971751	-9.350657585383e-05	-0.0681206333453792	-0.105995489484012	-0.051499322115089	7.77671478847477	51.1685689962189	1.09591971870621e-41	5.25873185559601e-41
ZNF33B	ZNF33B	-0.0429855559398762	0.0112077042296734	-0.0748023576342352	-0.0893300984203229	-0.0288943707763512	7.73046769235501	51.0640910082702	1.28954763432701e-41	6.18191579255515e-41
UGCG	UGCG	0.00492754577737653	0.0263102407379936	-0.0643987468308849	-0.05707878999418	-0.0279197621874241	7.71366004980131	51.021831374178	1.37731206822307e-41	6.59632216581929e-41
NUBPL	NUBPL	-0.0433623216174563	0.00146696358346876	-0.0773494001310153	-0.0768673917707909	-0.02497845909744	7.55824605453867	51.0127094671764	1.39703021501885e-41	6.68435509578398e-41
TMEM35B	TMEM35B	0.0307393146105372	0.0476546032204581	-0.0221959482996006	-0.0145915709902074	-0.00974384143555085	8.12230415994281	51.0025355792479	1.41935705856191e-41	6.78468957247569e-41
RAP1GDS1	RAP1GDS1	-0.0245189714124949	-0.00158641868239773	-0.0291758455990818	-0.0584544100574469	-0.0313180561497726	7.91669551659891	50.9788145825417	1.47281551110431e-41	7.03350291835868e-41
C5AR1	C5AR1	0.0396536608545599	-0.035985517112028	0.111056739199958	0.0622099006485062	0.0170712540048754	8.11914566142565	50.9640283648111	1.50715686872266e-41	7.19063391566152e-41
SIGLEC7	SIGLEC7	0.0971671608806215	0.0245100802454026	0.126139983342097	0.0980207666212145	0.0395126273617157	7.80483188136869	50.9462672442571	1.54947264730458e-41	7.3854749633202e-41
PRKD3	PRKD3	-0.00720546212864015	-0.00642361517644563	-0.0146717593965997	-0.0595627098413019	-0.0380967701222428	7.85681675281742	50.8645462161015	1.76008557128214e-41	8.38135986324829e-41
PIK3CB	PIK3CB	0.0215702554569051	0.00517537858415729	0.00311171137412636	-0.0426142246908183	-0.0139756167052969	7.98092184033062	50.8507111996626	1.7984874754743e-41	8.55607742851714e-41
ZNF14	ZNF14	-0.0722213590521283	-0.00475796921340788	-0.139823130942522	-0.101139188601268	-0.0197675450942505	7.51317899222709	50.8021028968889	1.9402076218943e-41	9.22151911546722e-41
EFHC1	EFHC1	-0.00505199652765764	0.00409786117378719	-0.0192882534071028	-0.0724219815787084	-0.0293854116780041	7.59095139608858	50.7789297458613	2.01166705432495e-41	9.55207528169494e-41
DPAGT1	DPAGT1	0.0180430067979014	-0.00343508427543782	0.050996895425043	0.0572989731253246	0.0177999386744174	7.99909056275983	50.7668012204499	2.050115981081e-41	9.7254078798909e-41
ZFP36L2	ZFP36L2	-0.0184993449004178	-0.0182138797225644	0.0159931992678679	0.0392010040400308	0.00483976965858623	8.31236681212569	50.7571449277635	2.08125479434576e-41	9.86376679784719e-41
P4HA1	P4HA1	0.00185411900509802	-0.00606548454739819	0.0148806968850685	-0.0580231352573737	-0.0190006049663323	7.80296582439348	50.6784512855495	2.35339542847862e-41	1.11429707787813e-40
SLC46A3	SLC46A3	-0.0157295739274126	-0.00536438818388962	-0.0137895110597457	-0.0612076016359984	-0.0283619979716745	7.82401300314109	50.664787623422	2.40416650736717e-41	1.13725946422288e-40
NME4	NME4	0.0083446004386154	0.00298902938187773	0.0290352835987493	0.0859785864935603	0.032436541698794	7.80500735377733	50.6565085393415	2.43546354247146e-41	1.1509752091075e-40
FKBP14	FKBP14	-0.0264697541407806	0.0113855491299413	-0.0277146791147374	-0.0780777914989512	-0.0178672859387436	7.41508792912625	50.6472573754477	2.4709197128781e-41	1.16662875962139e-40
NCF4	NCF4	0.0702230046044496	-0.00746527886937187	0.10426097213731	0.0743988730576408	0.0374395191887107	7.92854864004029	50.5791724965891	2.74832076206831e-41	1.29637771795675e-40
PIGZ	PIGZ	0.0192180661802004	-0.0123978756380918	0.0451521110814568	0.0796336883740931	0.00968225809426038	7.50743167752973	50.5536309288114	2.86027656249053e-41	1.34791543943946e-40
ZNF326	ZNF326	-0.0117782163999847	-0.0130319629939111	-0.0442547236317621	-0.0752359723069462	-0.0412470847846658	7.75265586825969	50.5454561878162	2.89706778779588e-41	1.36396788502631e-40
NOD2	NOD2	0.0819698133916669	0.0222742706234298	0.0925482373469668	0.0845332116783934	0.035180772951005	7.99023347837271	50.4765955949907	3.2264690564742e-41	1.51762420342154e-40
MCM6	MCM6	-0.0238281115437209	0.0480276852843762	-0.101578544695635	-0.0461042842287442	-0.0142063128119352	7.5058816951726	50.4703625278612	3.25808197304723e-41	1.5310535587628e-40
RCN2	RCN2	0.0140328388484212	0.0363772027204821	-0.0701796284141931	-0.0397861925559075	-0.0171756573664528	7.67452473250074	50.4576319103546	3.32361927214358e-41	1.56038463480919e-40
MAP4K1	MAP4K1	-0.0463481276512319	-0.0113099569796908	-0.0404222693272018	0.0467537047183511	0.0160098904349368	7.92246008460009	50.4168541881524	3.54259190019396e-41	1.6616284710103e-40
SYAP1	SYAP1	-0.0321646559744808	-0.0193614963034756	-0.00686815888515735	-0.0876727666659196	-0.0337498714583093	7.79214454745671	50.2823346578149	4.37308742776593e-41	2.04924434290812e-40
TAF1D	TAF1D	0.000571481409330943	0.025736991064937	-0.0721386445373575	-0.0372523996620133	-0.028290707355402	7.99043045930786	50.2403266978872	4.67056456141644e-41	2.18659389579421e-40
IKZF4	IKZF4	0.000247650878853811	-0.0161009074430858	0.0523396267865666	0.0755896788256694	0.0189322696878067	7.63731989151334	50.1906220336993	5.04891642109932e-41	2.36151376103804e-40
RASSF4	RASSF4	0.0327093413672026	-0.0202389791779654	0.0920812406015719	0.0510921863693037	0.0262709420887726	8.01864730849892	50.0303597093422	6.49161638053595e-41	3.03346559838128e-40
NAP1L4	NAP1L4	-0.0201319403258573	-0.000333197503435301	-0.0663522120221005	-0.0544567789077037	-0.013898675018627	7.93865318480533	49.8661465959295	8.40091267319215e-41	3.92199471204115e-40
FZD5	FZD5	0.0840183784477375	0.0045099830558657	0.154038484704564	0.0671830786511958	0.0247840417103866	7.54113463169983	49.8217415890779	9.00798502165358e-41	4.2014855511444e-40
FXYD6	FXYD6	0.0624893553719339	-0.00184372924670217	0.0779637707159937	0.0730624017114492	0.021597463384639	7.72366939341271	49.8119882896873	9.1471206190103e-41	4.26240476188737e-40
COPZ1	COPZ1	-0.0438908013287653	-0.0460602123790377	0.0280736531400319	0.0107114322264579	-0.00160741622143057	8.02457648709828	49.7621820187835	9.89201964125546e-41	4.60522329667386e-40
TARS3	TARS3	-0.0364621479774039	0.00444376289548476	-0.0819015455515704	-0.0501551520350754	-0.0158162055197835	7.8049558286406	49.7028758338533	1.08589121600394e-40	5.05065681862298e-40
FCF1	FCF1	-0.00411769362593972	0.00083041620654889	-0.00939641279955072	-0.0620717377022055	-0.00820573351727916	7.72931506817154	49.5345852059616	1.4151672858182e-40	6.57605616086526e-40
ZNF345	ZNF345	-0.0594744527268709	-0.00797077870220519	-0.0731844464526237	-0.0861440687600723	-0.032779464209824	7.57427293442832	49.4897820442988	1.51863165473056e-40	7.05028623366089e-40
ANKRD12	ANKRD12	-0.0209535708479471	0.00304943308575645	-0.0678414832966014	-0.0464180200978266	-0.02862000773648	8.02965050772186	49.4240592651112	1.68431531281091e-40	7.81222315775004e-40
CETN3	CETN3	0.0143501405185287	0.0866936151082758	-0.0499303070085109	-0.0788874105261534	-0.00340827904391094	6.97649781870676	49.4165898261163	1.70425940983523e-40	7.89740226985741e-40
TAF1A	TAF1A	0.0260170947381901	0.0580135679330303	-0.0231716393005632	-0.0529580004203423	-0.0071494606137863	7.42504904414906	49.4129597824378	1.71403745075623e-40	7.93535856831587e-40
DENR	DENR	0.0241972257094609	0.0298364907474067	-0.0528299085330213	-0.0536199237004364	-0.0282732483398815	7.69300502564324	49.343880847064	1.91123457549884e-40	8.84012292090119e-40
KCNIP2	KCNIP2	0.000783532287424116	-0.0198407965472454	0.0425724185356682	0.0765558798653627	0.0356574228775699	7.52547039420393	49.294428058127	2.06626109571822e-40	9.54834147744094e-40
ALKBH8	ALKBH8	-0.0280376438880729	-0.000810649571188371	-0.0351448566239947	-0.0655542875656385	-0.0157188738479794	7.64250920116308	49.2154115044087	2.34061433467328e-40	1.08061603632192e-39
GTPBP8	GTPBP8	-0.0501155687550154	-0.0226500597815154	-0.0594580889269345	-0.0714183023058528	-0.0237138094613467	7.70365582661951	49.2085127112282	2.36623880987255e-40	1.09143856543937e-39
LSM6	LSM6	-0.00823759743188113	-0.0117240653589983	-0.0279444117047891	-0.0610240836860783	-0.0320180836901462	7.84986843507415	49.1872691882724	2.44692804399045e-40	1.12761661013385e-39
NME7	NME7	-0.0344169589908976	0.0160568848597142	-0.0549077876853898	-0.0727266370358706	-0.0180301495515431	7.45553515180882	49.1670402919077	2.52633144162126e-40	1.16313602284588e-39
FAM210A	FAM210A	-0.0221660287493988	0.00322794147849592	-0.033809279329386	-0.0712937747114992	-0.0208408866116834	7.63212887440233	49.1403502746019	2.63507091964429e-40	1.21208413967079e-39
LILRB3	LILRB3	0.075441558660625	0.00534170747229545	0.0783862618631872	0.0782455450908319	0.0253272128122397	8.0748833975244	49.0612076180351	2.98595109520746e-40	1.3722201724299e-39
ELP2	ELP2	-0.0260796517477599	0.0143658636903172	-0.0543594442925377	-0.0486182561815189	-0.0145748963795089	7.89315524838287	49.054951240282	3.01561398704591e-40	1.38457942472264e-39
UBE2B	UBE2B	0.0335162379168983	0.0166962896943437	-0.0212354551976093	-0.0350355691644646	-0.0216527576444214	7.85661955500373	49.0463569329872	3.05684473398446e-40	1.40222235503874e-39
HAUS1	HAUS1	0.0218534403285764	0.0366878168385911	-0.00926779556524426	-0.0409273033754038	-0.0224889315203702	7.76898824527272	49.0056351626285	3.26003738905178e-40	1.49405929837387e-39
IFNAR1	IFNAR1	0.0369519317386597	0.0243863692122117	0.0169056443779567	-0.0354038574032423	-0.0105658396960422	7.90948552547646	48.9956198549592	3.3120568260615e-40	1.51650953574245e-39
KCND1	KCND1	0.047987857310317	-0.0013208141564709	0.108646632182941	0.0885457755868826	0.0364886379159399	7.47268429439278	48.9710443461205	3.44326284960252e-40	1.57514311509722e-39
BCL11B	BCL11B	-0.0681241903508232	-0.0237207305214087	-0.0807322898898075	0.025907627006208	0.0173368828157026	8.00097782759994	48.8948458130081	3.88421495217271e-40	1.77523535291257e-39
RBM48	RBM48	-0.0214945810911047	0.0151990735562553	-0.0416582995767607	-0.0749816127464058	-0.0243127218713157	7.75489044541349	48.8708316369658	4.03461444813422e-40	1.84228970234439e-39
PPP3CC	PPP3CC	-0.0555419269141408	-0.00460733057262352	-0.104676243062335	-0.0580774272528295	-0.0399029549041643	7.98536305941554	48.8670449274342	4.05885868082345e-40	1.85166910621508e-39
POU6F1	POU6F1	-0.0306746656569201	-0.0254810576794924	-0.0309508961801566	0.0542064924882641	0.0174248197339724	7.78526784878584	48.8651930020678	4.07076877880215e-40	1.85417497464841e-39
TMEM68	TMEM68	-0.0207247627719012	0.021590946725599	0.00446638237018249	-0.049713997461371	-0.0149425194011563	7.66770571033387	48.865037840749	4.07176824432791e-40	1.85417497464841e-39
IGIP	IGIP	-0.039398969084389	0.0262163718858179	-0.0996426390265546	-0.0649258608568282	-0.0285946002090824	7.62353425258563	48.8601368600495	4.10346489549905e-40	1.86690850568656e-39
ATF5	ATF5	-0.0137021831122865	-0.0436726782603341	0.051529024515176	0.0494929852265704	-0.000926811842126618	7.55748546418371	48.852878160646	4.1508658496205e-40	1.88675720437295e-39
TXNDC16	TXNDC16	-0.0344089971414396	-0.00125942782707167	-0.0516273996845111	-0.0850556108848455	-0.0368109845556193	7.45169417572929	48.8374086736213	4.25372838542867e-40	1.93175675995852e-39
ZNF675	ZNF675	-0.0751979897716595	0.0144222873775224	-0.109771697499356	-0.128376520216654	-0.0668152117446468	7.67354115645931	48.8166477112403	4.39581186866424e-40	1.99446999485673e-39
PHLDA3	PHLDA3	0.0241805930060153	7.64300659774619e-05	0.0270178168348263	0.0848693365031492	0.0155773658246234	7.58393975723269	48.8095846487669	4.4452289415057e-40	2.0150629834568e-39
SLC37A2	SLC37A2	0.043310405868783	0.00238926282374941	0.09344786694923	0.0692991247708514	0.048128063287658	7.91992195522805	48.6941116286841	5.33707147657408e-40	2.4171519368542e-39
PPAT	PPAT	0.00133262590823868	0.0425257431869834	-0.070992176764797	-0.0544743616904952	-0.00999005038387413	7.55903088877945	48.6862668777177	5.40381024463126e-40	2.44516300662048e-39
AGTRAP	AGTRAP	0.0490781908679132	0.00160035218118182	0.0780042992687839	0.0661470274328231	0.0313539780798138	8.05717774330192	48.6487094337001	5.73512941546927e-40	2.59273481711992e-39
CD2AP	CD2AP	-0.0470420138328489	-0.00906615591568727	-0.0342533061558763	-0.0659630930062649	-0.0301040905314069	7.87011295370982	48.6071215270779	6.12586974594083e-40	2.76687883737165e-39
SLC36A1	SLC36A1	0.0468219033581141	-0.00907358201505293	0.108031505915447	0.0663206532489431	0.0243070659228408	7.94132932311107	48.5968346632542	6.22657766527796e-40	2.80982746628067e-39
ATP6V1F	ATP6V1F	0.0376781594626721	0.00823762531546635	0.038997935165586	0.0587227057072504	0.010421294942585	8.1711210448933	48.5878037406078	6.31636003533955e-40	2.84777278419276e-39
TMEM38B	TMEM38B	0.00332134979660648	0.0134185188996563	-0.0190046449744958	-0.0656974774882997	-0.0345432282270579	7.45116268052906	48.5761090512532	6.43455987708124e-40	2.89845039508164e-39
TPK1	TPK1	-0.0318378929427316	-0.015673621449106	-0.0252322059736647	-0.0657816831605125	-0.0271833011999973	7.79416608360783	48.5646913039824	6.5521040262758e-40	2.94874168599271e-39
RDX	RDX	-0.00201659382592112	-0.016229664732073	0.0344168609958819	-0.067764378284477	-0.00963404565176784	7.74103795447613	48.519880405059	7.03464970173624e-40	3.16306191624831e-39
ARAP2	ARAP2	-0.0503835624889781	-0.000716759756912211	-0.0706122365909323	-0.073050212836848	-0.0461658121471329	8.00254524565335	48.3686943904585	8.94207735106568e-40	4.01710572824154e-39
TBXA2R	TBXA2R	-0.00174840683038457	-0.013026790996947	-0.00198207404849171	0.0902913106425327	0.0290425024913699	7.61321317640815	48.3537693394546	9.15652556128206e-40	4.109751149588e-39
SERINC2	SERINC2	0.0529872115680075	-0.00438565999843554	0.0673285549999783	0.0899864916853588	0.0203726584569131	7.73314166582664	48.3046121645568	9.90004479448012e-40	4.43948197061889e-39
KDM3A	KDM3A	-0.0258510255217006	0.00251281774535528	-0.0713122627739109	-0.0549411706701672	-0.0221105558867878	7.85571593004686	48.2978406732534	1.00071121371627e-39	4.4834731797324e-39
CHMP2B	CHMP2B	-0.0109392829073753	-7.37389733460603e-05	0.0098048145989349	-0.0660709089948286	-0.0196583910568817	7.73740584466948	48.279634983098	1.03007742487512e-39	4.61091058583311e-39
ATP8A1	ATP8A1	-0.0519184747217762	-0.00674127899209154	-0.0812435357007528	-0.0714046004875675	-0.0304694257245526	7.98841231380811	48.2471982494069	1.08456051714512e-39	4.85044954000501e-39
JUNB	JUNB	-0.0134405815448133	-0.0556731217595008	0.0465403065034113	0.0338086847361456	-0.00166418336887197	8.15588646548261	48.2255281607091	1.12256308607622e-39	5.01592084931289e-39
DPM1	DPM1	0.0141332305098825	0.0294155477173543	-0.0245706373442927	-0.0474614689232622	-0.0184195973854182	7.99641438438007	48.1817260822961	1.20351237843872e-39	5.37282311803002e-39
COX7B	COX7B	0.0266983220605193	0.000325090625051594	-0.118300155336303	-0.164650143893128	-0.118294735526052	7.46201146305253	48.1517216964785	1.26232230499368e-39	5.63034034341517e-39
MEFV	MEFV	0.0596503369939496	0.00143063132937282	0.109529843956644	0.062950861431494	0.0368821563414219	7.9189461042675	48.1419463274426	1.28209926017314e-39	5.71345481360578e-39
ZNF26	ZNF26	-0.0107126442229619	0.00484174818304695	-0.0470969584600969	-0.0675748189111509	-0.0261111628783066	7.66295541676427	48.1347705166533	1.29681477112646e-39	5.773885891035e-39
PIGX	PIGX	0.015063547454468	0.0109947444895617	-0.0292165456182767	-0.0476692111379231	-0.0266707144210985	7.79002154190961	48.0748653324302	1.42647474588884e-39	6.3455282290429e-39
GNAI3	GNAI3	-0.00521255900319595	-0.00689344663987868	0.0180959290491192	-0.060878093908217	-0.0145444561412269	8.01066692861053	48.0518495400455	1.47968578439012e-39	6.57638126395608e-39
ABRAXAS1	ABRAXAS1	-0.00900393896396423	0.00945428037597029	-0.0503463157178725	-0.0505727600045267	-0.0217132010404857	7.86862224333361	47.9452734402506	1.75329354248095e-39	7.78549530408947e-39
ZC3H6	ZC3H6	-0.0454323199500744	-0.00660059651323941	-0.0484745405203189	-0.0576350393665219	-0.0165061018742705	7.88083414452157	47.8024757877499	2.20125734779135e-39	9.76600420493055e-39
FCN1	FCN1	0.0588496002087258	0.0235192775086084	0.0625942541567479	0.059679344580255	0.0331263058953652	8.31054599666832	47.768788666125	2.322721118083e-39	1.02957496368928e-38
ARHGAP15	ARHGAP15	-0.033402175527689	0.00213190667089336	-0.0650961991144765	-0.0454922643722	-0.0101236495138135	8.1489398185002	47.7007571350494	2.58893914782962e-39	1.14656295298034e-38
POGLUT1	POGLUT1	-0.0217712039421309	-0.0113791705408053	-0.0200072807563521	-0.0732740448225844	-0.0242459850282675	7.67546767562269	47.6969563033753	2.6046856542278e-39	1.15251577620699e-38
TFB1M	TFB1M	-0.0263917706084111	0.00891934145643614	-0.0638918577779561	-0.0572284732424482	-0.0172827219696581	7.66921083706401	47.6595733371264	2.76478016464928e-39	1.22227239816502e-38
ZNF84	ZNF84	-0.0471058454357447	-0.00319935116943526	-0.0620893298395497	-0.0623342926320811	-0.0105895313264268	7.70002425836124	47.6498476196107	2.80802761985077e-39	1.24029488509309e-38
IFT74	IFT74	-0.0404664475984786	-0.00431701441506416	-0.0305530225656945	-0.1008810167173	-0.0267760150373535	7.46944058886418	47.6307729122929	2.89483072398653e-39	1.27750693909379e-38
ZNF507	ZNF507	-0.0566736080182277	0.00822130853909453	-0.126033824934712	-0.058824274965386	-0.019779995115444	7.83561567590562	47.6249813312402	2.92171610919693e-39	1.28823461604803e-38
NINJ1	NINJ1	0.0223333362063531	-0.00840705033489719	0.0603021486249791	0.049812492055846	0.0192252004047955	8.06934104015962	47.6019887381809	3.03094873442569e-39	1.33521970679546e-38
KLHL8	KLHL8	0.0372086610660354	0.000769456512655253	0.0539695418778967	-0.0550495662556072	-0.02194544082211	7.73109445516612	47.5965973701015	3.05715009656644e-39	1.34557662700988e-38
FSCN1	FSCN1	-0.0161140373296451	-0.0318363517874634	0.0527516405412518	0.078070722225478	0.0228492672703586	7.63160640265952	47.5512260410053	3.286860305868e-39	1.44540910548285e-38
CROT	CROT	-0.0388090093217803	0.0143507602769297	-0.0775486317906466	-0.06137318464177	-0.0257933306664597	7.71911468860202	47.5075140612792	3.52455802847596e-39	1.54857558368891e-38
ZNF271P	ZNF271P	-0.0164231518917299	0.00850900902013141	-0.0138473848986225	-0.0764089147677796	-0.0183808013680702	7.64668965497654	47.4038722081745	4.15948899827246e-39	1.82593898080441e-38
CLSTN3	CLSTN3	-0.0398537455286849	-0.0446113600532447	0.00147766797908755	0.0478315054173759	0.0246236374552931	7.87329789916489	47.3963140904231	4.21005702618556e-39	1.84651623955507e-38
CCDC7	CCDC7	-0.0813312521519842	-0.00106228589677304	-0.129040312646911	-0.0883264595361259	-0.0252061459024562	7.60821097648432	47.3881723512179	4.26522095568574e-39	1.86907140915238e-38
CARMIL2	CARMIL2	-0.0208577331222282	-0.00722474347767665	-0.0390649046284617	0.0550859709979115	0.0319104663051872	7.74769205877563	47.3861894621929	4.27876550470708e-39	1.87336493200835e-38
DNAJA2	DNAJA2	-0.0089866540936292	-0.0128872202650117	-0.0159081885269634	-0.0644235039019447	-0.0214694877900374	7.79931019796021	47.3399115629442	4.60744543759441e-39	2.01550544076746e-38
ZNF484	ZNF484	-0.0703426126102462	-0.0245235678466997	-0.047787157271336	-0.0635622776587823	-0.0117198570040955	7.9169869096266	47.3223890446884	4.73841422474734e-39	2.0695734752673e-38
TTC39B	TTC39B	-0.05582902961903	0.0212682432046849	-0.125602229324417	-0.0890485761856095	-0.038961553772805	7.64207424144394	47.3222691313953	4.73932325836211e-39	2.0695734752673e-38
MRPL9	MRPL9	0.0357971559989707	0.0470920280599749	-0.0342194289502391	-0.00631233792440433	-0.00399046880654552	7.88466314266969	47.3088731768038	4.8419855312372e-39	2.11255913230244e-38
WDR75	WDR75	-0.0302677396479165	0.00234552060854654	-0.0383382861946968	-0.0574130014754637	-0.0270385569500498	8.00315341699078	47.3010440715111	4.90301652556456e-39	2.13732193790957e-38
BBS9	BBS9	-0.0336519983911856	-0.000911239110372719	-0.0811994632865716	-0.0616399498245164	-0.0257205905878122	7.82586332731646	47.2827231911143	5.04887227335902e-39	2.19898618177658e-38
PPM1K	PPM1K	-0.0448129153479595	0.0125056322466826	-0.106136690515565	-0.0620093797680612	-0.0191785898569226	7.72046158717673	47.2178008631108	5.60172576844205e-39	2.43765264074937e-38
RAB4A	RAB4A	-0.0408370602054946	-0.00728381095011876	-0.0536724308685139	-0.0747517106142155	-0.0397801466014123	7.77692787797305	47.2171625257911	5.60745318362483e-39	2.43802312331514e-38
LY6E	LY6E	-0.055145393474878	-0.0284050364904305	0.0762756421295405	0.0884188949615377	0.0365492936414773	7.99396501727621	47.1688058408714	6.05887749994095e-39	2.63200586444003e-38
LILRB4	LILRB4	0.0602131097695855	-0.00709023895314775	0.133293113064278	0.0847140553742518	0.0381080816099502	7.93670597457574	47.1636659231177	6.10895716930808e-39	2.65145710473441e-38
TC2N	TC2N	-0.0652481156021789	0.00117296951314927	-0.135413647943414	-0.0550041990438217	-0.0280124840722529	8.19531236970508	47.1015129805497	6.74848137019864e-39	2.9264880182995e-38
PSMB5	PSMB5	0.0671609263195769	0.0592963714749493	4.3435396982261e-05	-0.00324065734237156	0.00500762931049259	7.67939581832248	47.0940958733799	6.82916058409983e-39	2.95890839865677e-38
SLC46A2	SLC46A2	0.0814690264166069	-0.000172743021328969	0.10318709666922	0.071842559552147	0.0381036918650741	7.88790841568869	46.9667152703243	8.3762453405226e-39	3.62608023399247e-38
CMTM6	CMTM6	0.0226686192748495	0.00595745879823006	0.00331947178321901	-0.0396653465229599	-0.0245024072342908	7.97924083481292	46.9475491750539	8.63773361428056e-39	3.73604395081339e-38
FAM169A	FAM169A	-0.10274294643921	-0.00822366610188752	-0.154464334127427	-0.114443879440403	-0.0405302886555647	7.63514725073802	46.9385793740783	8.76291262038718e-39	3.78691124476542e-38
ZDHHC21	ZDHHC21	-0.0511500433746317	-0.011628506555895	-0.0564446322023864	-0.0762756465107515	-0.0303370112239953	7.82337903142797	46.9190184326944	9.04225415459379e-39	3.90425481631856e-38
WDR89	WDR89	-0.00892102500981196	0.0306044629937121	-0.0597638603230193	-0.0381959567280612	-0.00979378050997148	7.78316091168419	46.9093500092404	9.18361075565477e-39	3.96186831564054e-38
PEDS1	PEDS1	-0.00260672720826793	-0.0186058125574347	0.0388448728902935	0.0562792113138055	0.0167013861056571	7.79520053747579	46.9059680219256	9.23357917899876e-39	3.9799910254305e-38
WDR61	WDR61	0.0268732469365078	0.0145566650165065	-0.0292941367481117	-0.0489086119649063	-0.0227027766532428	7.62844594067018	46.8908276536718	9.46064555825039e-39	4.07435209226976e-38
ZNF529	ZNF529	-0.0778932143489151	-0.0291555819908274	-0.0616227367122342	-0.0784791489194223	-0.0237241821927325	7.68587800140314	46.879181441647	9.63911841760757e-39	4.14764131566591e-38
ATP6V1D	ATP6V1D	0.00436473452512676	0.00166624242607938	0.0136880083374367	-0.0774608137112187	-0.0249143330384287	7.67133591982553	46.8776014048353	9.66359090026683e-39	4.15459625978798e-38
NUP35	NUP35	-0.0233601234627914	0.0137496601367477	-0.0463370173683897	-0.0562881938484434	-0.00552754882893058	7.72663782168141	46.8614313359425	9.9176579796191e-39	4.26016236237934e-38
ZFAND4	ZFAND4	-0.0208419166139322	0.0108300848774761	-0.031534048365609	-0.0569688663410171	-0.0194199289430221	7.71510016438477	46.7870016777635	1.11764467353709e-38	4.79675825552401e-38
KLHL28	KLHL28	0.0106741020877363	0.0318362192664896	-0.0365774623209445	-0.0351717680220087	-0.00688132712831724	7.90261624992555	46.7713480365825	1.14609729142065e-38	4.91465390832182e-38
CD3E	CD3E	-0.0715295261686499	-0.0275768777011844	-0.0795943414533014	0.0453274360003473	0.00895408631079775	8.12512503401947	46.7549161666813	1.17674760657859e-38	5.04176352432986e-38
PDK2	PDK2	-0.0180101046686145	-0.0147761588724311	0.0441986247360866	0.0535669231159819	0.0334871285452047	7.79491717851857	46.7117833109167	1.26117844103658e-38	5.39888031265661e-38
RBM12B	RBM12B	0.017392363278498	0.0315110414611697	-0.0284693452287144	-0.0420336068854255	-0.00742856273570247	7.71030140486827	46.7072887183163	1.27031928939456e-38	5.43335880835996e-38
LRIF1	LRIF1	-0.0280507849070668	0.00516997054697743	-0.0298731948215893	-0.0742054049432666	-0.0175376626888664	7.69512118980887	46.6814068418347	1.3242665277391e-38	5.6592586655517e-38
C17orf75	C17orf75	-0.00182477239469225	0.018499869531448	-0.0560217721613725	-0.0615216935530984	-0.018256948567438	7.55761801209454	46.6761940608646	1.33540721383894e-38	5.70199493526448e-38
SLC25A3	SLC25A3	0.0378933327800848	0.0239043990227188	-0.0213479402662387	-0.0115151974973742	-0.014108697755173	8.13772059833181	46.6732305480037	1.34178271896818e-38	5.72432900583696e-38
ZNF273	ZNF273	-0.0300052111443474	0.02379660633523	-0.068667916779412	-0.0705286440618718	-0.0342633497508729	7.62199919649027	46.666782691083	1.35576004133424e-38	5.77902830918263e-38
SLU7	SLU7	0.0025049940898807	0.0069180472049446	-0.000926478136414666	-0.0578128307333232	-0.0189575834000557	7.76862413911902	46.6546946403809	1.38235921209005e-38	5.88739017074127e-38
NIPSNAP3A	NIPSNAP3A	0.0527290504563735	0.0323388329750296	0.0271684213467749	-0.0495596359599508	-0.0360782793926981	7.70137684907823	46.6344976419617	1.42797661188791e-38	6.07649622079963e-38
SLC5A3	SLC5A3	0.0254852393951683	0.0453315724401246	-0.046485765038061	-0.0223045467323146	-0.0060181817529692	8.01963083762614	46.6195709732753	1.4626594016239e-38	6.21878997289074e-38
EXOC6B	EXOC6B	-0.0410411179917691	-0.00922984197441945	-0.0404515197307669	-0.0649561645581089	-0.0215818598722644	7.84877502493492	46.5921546357685	1.52858216459696e-38	6.49355210109161e-38
NPAT	NPAT	-0.0322419818241446	0.00260821316452109	-0.0628572357216655	-0.0479442031769342	-0.0195601472714539	8.06656789430427	46.5545425011932	1.62390465979524e-38	6.89263437943649e-38
ACTL6A	ACTL6A	0.0203401897762143	0.0314582393380203	-0.0260109401507522	-0.0285155381544335	-0.0158907406872864	7.77093809054378	46.4689387200981	1.86371955654971e-38	7.90381491327272e-38
LZIC	LZIC	-0.0547125136238247	-0.0296703097996422	0.00112279783696945	-0.0848882846853369	-0.0186678111597542	7.77178384144439	46.4606933717294	1.88861907690895e-38	8.00262320724132e-38
NDUFC2	NDUFC2	0.11064009365151	0.0956012492597171	-0.00013741263012701	0.0283354286349189	-0.0081098834344786	7.74489083312455	46.4525324112212	1.91359280374531e-38	8.10157833931121e-38
GM2A	GM2A	0.041588315293982	-0.0175475944883559	0.091368237885284	0.0658878761390529	0.0208608151905949	8.09187840501819	46.4493255802805	1.92349671739684e-38	8.13661893991896e-38
BCKDHB	BCKDHB	-0.0533217539294277	0.00427249210583103	-0.0816552803971042	-0.0631995065895845	-0.018350611008195	7.79161045767013	46.4446975471858	1.93788068778195e-38	8.19053545131848e-38
DOK1	DOK1	0.0608164724883462	0.0244204194712436	0.0598705739073093	0.0723153045161764	0.0296282299410917	7.95658868016192	46.4059991782329	2.06246390360153e-38	8.70972932264161e-38
GNPDA2	GNPDA2	-0.103064461356404	-0.0149364498466253	-0.0763180809667565	-0.116777179215431	-0.0388684155153669	7.41168943196736	46.3057401707147	2.42396468919209e-38	1.02276991105151e-37
HSF2	HSF2	-0.0285722481500175	0.00823349128225281	-0.0744388890655125	-0.0512590479357433	-0.0306188330294761	7.80150570550032	46.3042200945782	2.42990953727714e-38	1.02365326661505e-37
NDUFB4	NDUFB4	0.0558212595540528	0.0517059018497354	-0.031782614456497	0.00964643462810688	-0.0148092143863225	7.94316608469469	46.3041579587343	2.43015285494413e-38	1.02365326661505e-37
DIPK1A	DIPK1A	-0.0489905313257939	0.0154809829695477	-0.0803573922121208	-0.0637316762227371	-0.0272601045048022	7.83129690856897	46.2328665059778	2.72608658035108e-38	1.1473428368481e-37
PRKACB	PRKACB	-0.0508220459197677	-0.00336605534179313	-0.0863460994403198	-0.0496992853619904	-0.0261248200170403	8.10055277602842	46.2126580584258	2.81637713097514e-38	1.18434698527129e-37
FAM20C	FAM20C	0.0663300890641416	0.00333120648427254	0.130045396840913	0.101209510529996	0.0389222716012592	7.84283249427436	46.1772787368145	2.98174500957868e-38	1.2528340376381e-37
RUNX3	RUNX3	-0.060233606488886	-0.0268967338050654	-0.0248614371478553	0.0336101333167758	0.00271923955615883	8.12388020769295	46.1502685775463	3.11453124033126e-38	1.3075278087033e-37
USP45	USP45	-0.0385575880144922	0.00567529580080528	-0.0686205137389431	-0.0816960466315573	-0.0309938937702006	7.64279129941141	46.1466999969436	3.13251360748051e-38	1.31397382864115e-37
LGALS9	LGALS9	0.0144559742726589	-0.0208924752099922	0.157879323171661	0.120879475280499	0.0421859489228735	7.78629597040523	46.1367723084043	3.18309058399743e-38	1.33406981726632e-37
DGKE	DGKE	-0.0382816123494507	0.00906131229932505	-0.0726066744752787	-0.0637836920921808	-0.0213726578328677	7.76611447277131	46.1223064552122	3.25825955731653e-38	1.36443030038381e-37
EFCAB7	EFCAB7	0.00370289296884518	0.0464044373325505	-0.06702902024794	-0.0341141516720969	0.0031796242928257	7.41246992275994	46.0994964243848	3.38042682445113e-38	1.41440452905905e-37
SLC41A1	SLC41A1	-0.0810555812482994	-0.0484628376155056	-0.0363285758040721	0.00911631218102915	0.00353621909358903	7.76426430367428	46.0776533823974	3.50172615572097e-38	1.46393233934823e-37
BNIP3	BNIP3	0.0233057833989871	0.072727651272106	-0.126516616017162	-0.0594059535958928	-0.0498796522468359	7.76210929023619	46.0466323636157	3.68154554717282e-38	1.53782186598698e-37
HHLA3	HHLA3	-0.0463120062314273	-0.0362014355810834	0.00954213282342398	0.0489859649131841	0.012722012150796	7.5945475015497	46.044311025238	3.69536891756262e-38	1.54230756158707e-37
PPP1R15A	PPP1R15A	0.019158993464818	-0.0473457125431569	0.0902197658513106	0.0682643604790041	0.0232851977073603	7.80359097518642	45.998150575985	3.98133955143439e-38	1.66027504229958e-37
PLEKHF2	PLEKHF2	0.0226939225408813	0.0156541385900955	-0.0119233416241631	-0.0449499232732711	-0.0282947063851466	7.72038515798889	45.977890076733	4.11377866116486e-38	1.71407444215203e-37
TRMT13	TRMT13	-0.0278477142224647	0.0150026252321318	-0.0735031851833012	-0.0564119884369685	-0.0237217605856461	7.85197306563625	45.9220963012605	4.50182039019203e-38	1.87419666535888e-37
DNAJB14	DNAJB14	-0.0344185056438819	-0.0168559190441222	-0.0276805280727306	-0.0608115719557905	-0.0135505416065334	7.88886764378514	45.8436647675152	5.11029218316572e-38	2.12574550048491e-37
ZNF235	ZNF235	-0.0141355399678762	0.0193362748624448	-0.0289387499252305	-0.0600510495007107	-0.00861426335161219	7.54540798779542	45.7665656505408	5.78893189245481e-38	2.40603985555063e-37
FAM98A	FAM98A	0.00138586459842482	0.0281676657791072	0.00346565996031156	-0.0334617089967315	-1.58724123497933e-05	7.81496463177897	45.7473351321984	5.97186856317032e-38	2.4800118617817e-37
DLEU1	DLEU1	-0.0407319402595903	0.0126474615437218	-0.0731701574228811	-0.0745167467631207	-0.0252296329310902	7.50456896136777	45.7123390807299	6.31981104279943e-38	2.62232823352673e-37
SLC38A6	SLC38A6	0.0183586532351727	0.0118021135515933	0.000315291563589781	-0.0491717496008466	-0.0246653538323605	7.75364226047667	45.6897854272737	6.55476643125364e-38	2.71756485541196e-37
KCNMB1	KCNMB1	-0.00496762567514786	-0.0359057846718045	0.100664140541065	0.0537298410547935	0.012651916770869	7.90590858014092	45.6323379176558	7.19364827696636e-38	2.97997028871846e-37
CRIPT	CRIPT	-0.0376928099221034	-0.0116383555734343	-0.0434886837613888	-0.0790731467966896	-0.0385342518757685	7.88573777070997	45.5825588780347	7.797636667277e-38	3.22749862056167e-37
GIMAP2	GIMAP2	0.0294592655279295	0.0357921429713457	-0.0266769431160778	-0.017258428050658	-0.0168579774922666	8.05594675574783	45.5775025450247	7.86176843151917e-38	3.25135170865144e-37
RNF141	RNF141	0.0608678031109386	0.0151377618304558	0.042376990704069	-0.0357656228286229	-0.0182477398890359	7.86470805591241	45.5352680559704	8.41856993805181e-38	3.47874790828587e-37
TMEM117	TMEM117	-0.065199945196734	-0.00571432638700564	-0.0846460665461217	-0.0829537142360168	-0.0299936426826193	7.4619814705245	45.5087102689747	8.78881319019862e-38	3.62874202733221e-37
ERG28	ERG28	-0.0546705493496979	-0.0157272140365627	-0.0381139634079855	0.0223423710824555	-0.00122161912004515	8.10622566303958	45.4832317846996	9.15937609399302e-38	3.7786205008222e-37
UBE2Q2	UBE2Q2	-0.0360128875200934	-0.00964045742849162	-0.0472220540457302	-0.0614952026064666	-0.0255479722783889	7.89039752825821	45.4678916627306	9.39001352098958e-38	3.87057441096026e-37
C4orf3	C4orf3	0.0445117686967498	0.0292161852249668	-0.0244996167372085	-0.0259224401246732	-0.0167811287199466	7.72591128457833	45.395492695966	1.0559794600667e-37	4.349174052993e-37
DNTTIP2	DNTTIP2	0.00517463852696753	0.00621453346171652	-0.0269540495748544	-0.060051513666747	-0.026644684572986	7.83398531154805	45.3762240240954	1.0895083289801e-37	4.48357337028848e-37
CYB5R4	CYB5R4	0.0236212830519662	0.00276001127665815	0.0122441553537413	-0.0405808090608311	-0.0225384624645217	7.9866830027643	45.358131880294	1.12196286927541e-37	4.61333416642848e-37
CDC16	CDC16	0.0375415392789611	0.0362921196388024	-0.0225438604984145	-0.0107269654422613	-0.00380703534716531	7.94593913545485	45.3517101663679	1.13371449565786e-37	4.65782455077182e-37
IFT57	IFT57	-0.0256511743521992	-0.0030197301953816	-0.0927515473520648	-0.0837159408552308	-0.03454042249101	7.63599678539029	45.3343159566795	1.16617038268042e-37	4.78723474006741e-37
CEACAM4	CEACAM4	0.0534229704178895	-0.00255489078576776	0.102304597778867	0.0632634818879598	0.0251253996706939	7.71483192787144	45.2978944227997	1.2371847315264e-37	5.07458872652339e-37
C1GALT1C1	C1GALT1C1	-0.0080336025456722	0.00366974060282566	-0.00193775882991076	-0.0802271404517949	-0.0356246491819308	7.4531960648732	45.2815753946928	1.27039738679984e-37	5.20654666721247e-37
ZC3H15	ZC3H15	0.0277232699045289	0.0253868016626306	-0.023524284736828	-0.0258683983214993	-0.0131157142281308	8.00094878345315	45.2119367919082	1.42249474964771e-37	5.82512182492919e-37
HLX	HLX	0.0735817181413516	-0.0159875534534706	0.120015235824751	0.0833606016519957	0.023112417289977	7.77248914775933	45.1991415317751	1.45236892491474e-37	5.94258970914378e-37
PPWD1	PPWD1	-0.00277830919637623	0.0159899651681634	-0.0455870255103994	-0.0358899306549914	-0.015548619811705	8.01256786542621	45.1724284679301	1.5167852322681e-37	6.20108435105519e-37
SYF2	SYF2	0.0184648757563597	0.00115713342076962	-0.0270921608756858	-0.080231118641084	-0.0369981286881504	7.76517054042437	45.1632593305308	1.53955118139448e-37	6.28901626386635e-37
POLR1H	POLR1H	0.0860162354135108	0.0918158597743322	-0.0189343056308973	0.00525218972122676	0.00859507672576498	7.60458257014182	45.1546873451512	1.56114481596789e-37	6.3720196570118e-37
SIGIRR	SIGIRR	-0.0292601097058123	-0.0109058239631734	-0.00446965027221058	0.0401960800624268	0.0235469838713538	7.99121871538421	45.152338650091	1.56711431964829e-37	6.39116769840247e-37
FCGRT	FCGRT	0.0292267168851925	-0.0262636805520531	0.0772771834001578	0.0368608142248306	0.0188272173400144	8.04074290815636	45.1420725143702	1.59347730704794e-37	6.49338755928257e-37
MSANTD4	MSANTD4	-0.00974934096706814	0.00852479483174662	-0.00998876995278764	-0.0598670925350762	-0.00895813130609824	7.6084537517884	45.1126428704892	1.67154665750045e-37	6.80597173249369e-37
FHL3	FHL3	-0.0252241036329233	-0.0555492740601782	0.0508456278858089	0.0469176193042626	0.00623992067472923	7.89602175182592	45.1101082768808	1.67844737405082e-37	6.82850843796104e-37
TMEM198B	TMEM198B	-0.00243177219852431	-0.0123954839758014	0.0371433599887858	0.064189878154731	0.0192978958104604	7.84838689741619	45.1018097156369	1.70124200386164e-37	6.91561790187658e-37
PLB1	PLB1	0.0961406382175598	-0.0113965631289421	0.155350520596035	0.0719325915073776	0.0368957697538876	7.6475919587175	45.0990897711412	1.70878065306458e-37	6.94062003681795e-37
FAM43A	FAM43A	-0.024537108391284	-0.0336538490147609	0.0357481818090672	0.0461529111191687	0.0129501672586674	7.7477162375435	45.0768102949755	1.77180764294052e-37	7.18943388929103e-37
EVL	EVL	-0.0258525378112147	0.00169262599406217	-0.0375017171859451	0.042724794945098	0.0214374826055987	8.1073458245948	45.0764262193091	1.77291439709917e-37	7.18943388929103e-37
PTER	PTER	-0.00687328430341605	0.0030326179139557	-0.0347882443850169	-0.0529132847954878	-0.026973707232913	7.96321044340751	45.0750979808036	1.77674721117985e-37	7.19913780867036e-37
RRP12	RRP12	0.035645408628235	-0.0392353161190959	0.116574849902224	0.059885061442488	0.021411031329917	7.83067954218146	45.0381536441075	1.8867564773849e-37	7.63869019184168e-37
DPYSL2	DPYSL2	0.00378415716869895	-0.0251967960227368	0.0644656233754279	0.0278192497132856	0.0147132973684876	8.14040992027413	45.0212818149882	1.93924696684134e-37	7.84485018948761e-37
ACAT1	ACAT1	0.0121600308041039	0.0352792819528025	-0.0346431352019678	-0.0563791867016779	-0.0234455604701624	7.53896717894026	44.9888589764987	2.0442726602208e-37	8.2630261124527e-37
RPL37	RPL37	-0.00732167122826777	0.0101174532215014	-0.0666388199478085	-0.0510707699055306	-0.0222487730497036	7.83675701203861	44.9800109010311	2.07391351483831e-37	8.37606427640675e-37
ECHDC1	ECHDC1	-0.00488690274140247	-0.00406766136997927	-0.00128220005655777	-0.0949431755222454	-0.0337959294588552	7.93254045449167	44.9760185737588	2.08742869237898e-37	8.42384460201365e-37
TDP2	TDP2	0.0459814756892429	0.0452509119281599	-0.0289549057339906	-0.0100393596459423	-0.00378970704575554	7.92158196385419	44.9579732246121	2.14962965007372e-37	8.66786149223273e-37
MFN1	MFN1	-0.0287540298801066	0.00766234860049675	-0.0383258493060197	-0.0592577056617829	-0.0155079497863548	7.87411840675087	44.9280407660769	2.25693744458392e-37	9.09322096931474e-37
TNS1	TNS1	-0.00198823997969821	-0.0221948213075898	0.0522425866153915	0.0731056474077736	0.0279799870717961	7.48311202277779	44.8002615714198	2.7789714561729e-37	1.11874857333852e-36
BLZF1	BLZF1	0.0096410901521784	0.0344972501538718	0.00198981211641591	-0.0315232021331378	-0.00194161846838803	7.97002363134076	44.7942730220479	2.80621673359087e-37	1.12880801833905e-36
IFT88	IFT88	-0.0261991792824867	0.00949340838178259	-0.0549125613407755	-0.0889641910327699	-0.0305975424478762	7.51045287917368	44.7651778402881	2.94245464182081e-37	1.18265861809518e-36
RSRC1	RSRC1	-0.035161600619527	-0.0110537475321237	-0.0126117578327811	-0.0749129887394542	-0.0256704256484932	7.82538564639298	44.7479056808877	3.02645420069322e-37	1.21544345409366e-36
EXOC6	EXOC6	-0.00282466946462279	-0.00204473059427723	0.010723116111425	-0.0580101011156415	-0.0269797843073105	7.80385929853494	44.7115447660868	3.21124532877899e-37	1.28862172101885e-36
RALGDS	RALGDS	-0.0587584101795802	-0.034225849544927	-0.032592146402318	0.0311293598205502	0.0119269714147006	7.89533368290573	44.7087871832431	3.22571369362019e-37	1.29338961251812e-36
ABCA2	ABCA2	-0.0724361300239362	-0.0392949583145672	-0.0332565904157454	0.034790079349718	0.0211534697554505	7.84324788885227	44.6665827301789	3.45550011387999e-37	1.38441510972756e-36
CD93	CD93	0.0604957144820668	-0.0136788688895919	0.103150892081525	0.0524742143464598	0.026034067047223	8.01924614885841	44.6569677388345	3.51010898092589e-37	1.4051677265516e-36
SSR3	SSR3	0.0122784344742506	0.00887958590028859	-0.00643025352404081	-0.0402075907243935	-0.0156656466155685	8.02375474459618	44.6530744739467	3.53246680204572e-37	1.41298672081829e-36
ITPKB	ITPKB	-0.0434234423049116	-0.0201556407294339	-0.0363822032305716	0.0340158014330125	0.021026723706119	7.8855453261878	44.6502177664363	3.54896293249002e-37	1.41845041266588e-36
GEN1	GEN1	-0.0237969284676884	0.00176625291949595	-0.025195974868983	-0.0879307104644758	-0.0307121985334273	7.73633643324488	44.5451673897682	4.21246945880568e-37	1.68229610974668e-36
SLC25A40	SLC25A40	0.022196647083268	0.0148163082390713	0.00445823716428428	-0.0240302512647403	-0.0233636144924319	8.05511794918052	44.444894248287	4.96181204480498e-37	1.97997288300279e-36
ASGR2	ASGR2	0.12100623409829	0.0386203024438325	0.153444123818274	0.132751138114543	0.070266283199941	7.85445706532854	44.432736196891	5.06133524260687e-37	2.01807625303304e-36
NDUFB6	NDUFB6	0.0760596303819527	0.0677810535590799	-0.00572297824643275	-0.0256598950481601	-0.0160216809365537	7.53944621875711	44.3940990129039	5.39112005966623e-37	2.14785659747659e-36
RRM1	RRM1	-0.00162269229193956	0.0299932078984275	-0.0657246738403643	-0.0363262053461435	-0.0101485752599775	7.70952578093966	44.392626821137	5.40410411864432e-37	2.15131533385522e-36
ZNF619	ZNF619	-0.0560904271693241	-0.042326315635429	0.0514788634465599	0.00376333310885624	0.0179870811694407	7.62246221903151	44.3469495469454	5.82294955503919e-37	2.31620905132824e-36
DAGLA	DAGLA	0.027033424033819	-0.00857848236501368	0.116359410091713	0.0816408152165069	0.0465016104400071	7.64744217031358	44.3077457304652	6.20835376773323e-37	2.46754919226281e-36
PAFAH1B3	PAFAH1B3	0.0129417617276752	0.00830076905201516	0.030536094903522	0.0802126583987546	0.0297574320304745	7.86264305152494	44.299937850249	6.28811894211848e-37	2.49726725262847e-36
TAF13	TAF13	0.0675686545618142	0.031814446567882	0.0305893357287808	-0.0584815957623395	-0.0186732040632895	7.53488142333806	44.2427887819941	6.90416750750737e-37	2.73974901091562e-36
ZNF107	ZNF107	-0.0742420235468133	-0.00880451614204691	-0.109108608471839	-0.0658718572271892	-0.0376721876643353	7.89196623212994	44.2422167720719	6.91063061502057e-37	2.74013902260927e-36
PALS2	PALS2	-0.0677502061345772	0.00763751636636734	-0.163924970277071	-0.0990073831035421	-0.0320252702606698	7.60311586513723	44.2337072978517	7.00749950608429e-37	2.77634687245812e-36
MAML3	MAML3	0.0237118074368343	-0.0354015531262135	0.0811653062588533	0.0219955114148336	0.00676465261447667	7.88579640180344	44.2068398658795	7.3223925261638e-37	2.8988093927806e-36
ACYP1	ACYP1	-0.00602900186650945	0.0318505939643154	-0.0535622916476584	-0.0386236310073409	-0.0153790937512612	7.60846220661683	44.2001841909611	7.40257124962999e-37	2.92823229811313e-36
C18orf54	C18orf54	-0.0172324349660489	0.0227711416170413	-0.0288977553260148	-0.0887451084311675	-0.0284240472147941	7.39677061627751	44.1496350288903	8.04101470872374e-37	3.17826668329002e-36
ATF7IP2	ATF7IP2	-0.0517206386800417	0.0129657560117238	-0.101678040054167	-0.0772052811482791	-0.0310852867726812	7.73492457964867	44.1257895672275	8.36110810144452e-37	3.30217539551521e-36
CUTA	CUTA	0.0578140090066013	0.0502985984418887	-0.0374443106740001	0.0293878447759761	0.00458337252952745	7.99726490480451	44.0910280515222	8.85080780707159e-37	3.49282076048603e-36
ARL6	ARL6	-0.0725519972460829	-0.00472297393572063	-0.0710890694849589	-0.0900627921544945	-0.0225242908495202	7.27398317497482	44.0452755429995	9.53953730710247e-37	3.76164720311612e-36
RSKR	RSKR	-0.00440453402032048	-0.0349291081589396	0.0632077303161358	0.0337541444355169	0.0183033781996214	7.76300579726013	44.013070276253	1.00563852765373e-36	3.96232674410451e-36
RAB3D	RAB3D	0.0599961339258961	0.000192333243813181	0.0913031548774947	0.059090623778153	0.0262473200169122	7.83994617092282	44.0097900558426	1.01105816089516e-36	3.98054394053212e-36
ZNF92	ZNF92	-0.0506947020007793	-0.00644257481073662	-0.0613946081653181	-0.0862852316559977	-0.0341756639074235	7.70256024855879	43.98656841875	1.05027366447085e-36	4.13168239366976e-36
FRA10AC1	FRA10AC1	-0.0451166107376446	0.00125260151031803	-0.084179834745405	-0.100151067378859	-0.0466677694323838	7.43785161468762	43.9834073955115	1.05572869221342e-36	4.14987693480118e-36
ZC3H11A	ZC3H11A	0.00305731277022048	0.00333656407960348	-0.0360885872774723	-0.0605691849348444	-0.0277183469847158	8.00217650109078	43.9817425442825	1.05861318487364e-36	4.15794652346285e-36
JDP2	JDP2	0.00528220063383866	-0.0646387745878991	0.107834482675186	0.0406903085657246	0.0154667201725847	7.90788334124996	43.8921793620103	1.22604399614413e-36	4.81178962379957e-36
KIAA0513	KIAA0513	0.0600342960466396	0.00615580941154814	0.0859302177606311	0.0597752911197214	0.0396011691840989	7.93355269238652	43.8434886887291	1.32797911711714e-36	5.20776124359662e-36
NARS2	NARS2	-0.00903499413468101	0.0223752748747525	-0.0684161652851296	-0.0390267668874325	-0.0141930323967259	7.85097320805772	43.8391824163259	1.33739424133256e-36	5.24057304597398e-36
HSPA14	HSPA14	-0.0029530383568801	0.00574459630484636	-0.0541030268926352	-0.0745473165637485	-0.0280557640733203	7.38952660348689	43.8148370789794	1.39189742913475e-36	5.44987247116191e-36
ZNF124	ZNF124	0.000676959983905157	-0.0121129352791396	0.014700013075382	-0.0655236632199578	-0.0287812609601135	7.81726468821423	43.7872447805186	1.45637243119366e-36	5.69785771202528e-36
ANXA2R	ANXA2R	-0.0103425678349991	0.0356131833219404	-0.112157337987446	-0.0512461766567718	-0.0263739694201508	7.73235554560682	43.7739045037414	1.48861222217718e-36	5.81943792876147e-36
PI4K2B	PI4K2B	-0.0317493163896172	0.0107402468875186	-0.0420436517280534	-0.0574198464209097	-0.0235681542632511	7.73076343680427	43.7445070338955	1.56221131990746e-36	6.10238796838852e-36
CNBP	CNBP	0.0485485098340543	0.0383810479051547	-0.023274841802281	-0.0116876308310836	-0.0120416274921	7.96104329748447	43.7320741339459	1.59442783856502e-36	6.22337173522645e-36
PPDPF	PPDPF	-0.043486404564157	-0.0422090768489802	-0.00351924832418149	0.0340433279528209	-0.0021569585242549	8.03748201990384	43.7257077463087	1.61118212912911e-36	6.28386165806985e-36
HOOK1	HOOK1	-0.0829851142085838	0.0114675114281368	-0.189280877949794	-0.128507175590989	-0.0343509893783507	7.27482045759054	43.7196879248797	1.62718700773184e-36	6.34133674096587e-36
GNA15	GNA15	0.0805997554291755	0.0222549689470224	0.0964919603533003	0.0774199272618796	0.0391113769419693	7.8708616874669	43.5885286094598	2.01844239673527e-36	7.85997818043328e-36
SKP1	SKP1	-0.0240357386860364	0.00281563101322391	-0.056431905493632	-0.0765659897216988	-0.0472678527985728	8.01502574608332	43.5876135362063	2.02148050811798e-36	7.86568291096489e-36
ZNF639	ZNF639	-0.00999491805472186	0.00377615505826068	-0.0754260702235463	-0.066505252768688	-0.0423256507153633	7.53115712499487	43.5773153525323	2.05598961780537e-36	7.99373879395557e-36
ZNF91	ZNF91	-0.0682366422531961	-0.00293937311924708	-0.102450494293914	-0.0819843418343673	-0.0391730851689385	7.99204358371859	43.564613586367	2.09936928660244e-36	8.15605783450832e-36
CARD19	CARD19	0.0330800029901175	-0.00393058722098782	0.0372898932118852	0.0611640109108063	0.0289543491169013	7.92657504243632	43.5149354684963	2.278047003417e-36	8.84335016854426e-36
C20orf96	C20orf96	-0.0133951352576043	-0.0312767488462331	0.0919576083633631	0.0607372557716399	0.0319511646543313	7.55020345658511	43.480217654311	2.41191191295793e-36	9.35574830472431e-36
UQCRC1	UQCRC1	0.0980803845776261	0.0594194010085491	0.0581647396379221	0.0660663401262083	0.0365344851068805	7.76677042870785	43.412314185617	2.69701170970573e-36	1.04535337585493e-35
CYP2S1	CYP2S1	0.017298843699125	-0.0297928718424911	0.0598237718772143	0.074154626815103	0.0181077918902472	7.87332806187939	43.4095352011975	2.7093749454371e-36	1.04933189211352e-35
ITGAM	ITGAM	0.0479070622626434	-0.00485422061306551	0.0711409939001904	0.0459197575519656	0.0254539596612062	8.17740620991714	43.4034653079135	2.73657721087066e-36	1.05904690823168e-35
COMMD8	COMMD8	0.0622653008563416	0.0306636585683302	0.0109023834908104	-0.0387205670319206	-0.0189151819983859	7.60276163482967	43.396352820349	2.76880114560956e-36	1.07068876473688e-35
ZNF277	ZNF277	-0.0114950381815282	-0.00784450948311388	-0.0342599040816953	-0.060033738246549	-0.0275129655470261	7.82622882711274	43.3447422418734	3.01433390156069e-36	1.1647348924114e-35
CREB5	CREB5	0.0733317676171081	0.00770460222830671	0.106034292881467	0.0679344689388968	0.0214864856140782	7.97919462100797	43.3273222109911	3.10205271578479e-36	1.19770375126826e-35
RLIM	RLIM	-0.0174432376873623	-0.0172716795835974	0.00843607140201197	-0.0747465979259223	-0.030451937106025	7.82399494622124	43.2925691513931	3.28478805274933e-36	1.26727934133848e-35
GGNBP2	GGNBP2	0.0227175478213031	0.0153662402564994	-0.0287425561559882	-0.0345304361297503	-0.0175456559403431	7.96574026337486	43.2796149127755	3.3556363393327e-36	1.29361462580289e-35
FAM98B	FAM98B	-0.0414692032455513	-0.00858919397162694	-0.020708079445634	-0.0724129968713196	-0.0167613514786584	7.73038345664312	43.1658611253023	4.04755652608229e-36	1.55915120419195e-35
MATR3	MATR3	-0.0158641971254543	-0.00317706795937944	-0.0491186360240299	-0.0498890009910973	-0.025215360638418	8.08315323781728	43.1342559836022	4.26408697371901e-36	1.64129598680485e-35
GSAP	GSAP	-0.0032550594267402	0.00176443175467966	-0.0167109629008291	-0.0387449079160778	-0.039537985886664	8.044558697347	43.1064843427865	4.46393926871872e-36	1.71689971873797e-35
SDC3	SDC3	0.0293142162868412	-0.00267509265284627	0.0875954608148355	0.0842401676296092	0.027520981904062	7.56364479107052	43.1046477925945	4.47748254824312e-36	1.7207849916384e-35
VENTX	VENTX	0.0578585149626214	0.00582320334323327	0.0948228225825938	0.0834280653029751	0.0426920213365225	7.7628825624971	43.0736792486236	4.71217154409682e-36	1.80958968667312e-35
ERMP1	ERMP1	-0.0132246472651936	0.0158009576490361	-0.0551974690531534	-0.0541455545456966	-0.0177072951294637	7.87862985586522	43.0512776580333	4.889604176798e-36	1.8762870977736e-35
TAPBPL	TAPBPL	-0.014826964764536	-0.0260722177100829	0.0155096174321159	0.0367420814442436	0.0120681087379104	8.01664041653649	43.0341266499735	5.02997264462343e-36	1.92867049257033e-35
ADAP2	ADAP2	0.0487717548911757	-0.0152207742541428	0.109617467065249	0.0581405330938125	0.02737217418602	8.03130966048773	43.0232155584137	5.12137147387347e-36	1.96221129267183e-35
DZIP3	DZIP3	-0.0438646274763252	0.0110910256654639	-0.0991825908358006	-0.093570788900105	-0.0359620192836223	7.65345669448112	42.9941355994603	5.37319688804077e-36	2.05711978868329e-35
SRGAP2	SRGAP2	0.036490479905364	-0.0147392831503348	0.107144948523191	0.046385858751731	0.0186881850764946	7.96255513626665	42.9415032658019	5.86103772804862e-36	2.24217204592526e-35
RRAS	RRAS	0.0101924406783258	-0.00267256578734099	0.0875611244605459	0.061576433205925	0.0309746496581127	8.13481074869209	42.9392771358433	5.88262494123428e-36	2.24870983992136e-35
HMGCS1	HMGCS1	-0.000355706150300783	0.0158369237825262	-0.0209604999429036	-0.0538334906357036	-0.0165634588319863	7.63454049633025	42.922557103266	6.04733564690168e-36	2.30990666420996e-35
CNST	CNST	-0.0284662683200434	0.00246266446397048	-0.0760093773800463	-0.0530790656521214	-0.0158980427072031	7.85313603591379	42.9216569279966	6.0563336374277e-36	2.31157772420904e-35
HELLS	HELLS	-0.0950840677350682	0.0197984282536483	-0.125160213665412	-0.101705720786469	-0.0309881313468816	7.41254390988038	42.886469403743	6.41880273170683e-36	2.44805596174936e-35
KIF21B	KIF21B	-0.0389443164142875	-0.0201140305791982	-0.0169585175807851	0.0393187201705709	0.0251187088137215	7.92029544521132	42.8541250832766	6.77117859241508e-36	2.58047964649965e-35
TNS3	TNS3	0.0498483695401442	-0.0197681305184236	0.116289964556272	0.045589384741878	0.0186413230930276	7.79214318135577	42.8505022209136	6.81183899298049e-36	2.59399809329036e-35
LINS1	LINS1	-0.00579235570553216	0.0297617385202784	-0.0790870175084484	-0.0499522079336856	-0.0233182578008844	7.84964660819528	42.840126364891	6.92965232016934e-36	2.63685400310858e-35
RADX	RADX	-0.054406460147792	0.00910620916425486	-0.0996446588197832	-0.0715772045271601	-0.0137001729896635	7.41699671950297	42.8017846626397	7.38304315333038e-36	2.80724074271117e-35
LTBP3	LTBP3	-0.0316283688697441	-0.0129224326354782	-0.0469709489356331	0.0579304180495557	0.0288244585953112	7.87632689220231	42.7874225602578	7.56044544653831e-36	2.87250966813765e-35
HNRNPH3	HNRNPH3	0.0166138334262325	0.00427492893475279	-0.036557155989704	-0.0504670226899755	-0.0240336459536277	7.91821478493304	42.7268162097126	8.35746799538026e-36	3.17291875299174e-35
CDK17	CDK17	-0.0360384911960177	-0.00507670651543979	-0.0662657016024717	-0.0542407620933885	-0.0278499563915124	7.9187837745388	42.6934343597869	8.8319743598011e-36	3.35052138080467e-35
RBM12	RBM12	0.00259209044668118	0.0141714562772783	-0.0371179908804296	-0.0497257249203775	-0.0187240798409078	7.79383035529381	42.679402653366	9.03942061226803e-36	3.42661888258833e-35
KIF18A	KIF18A	-0.0638351272880859	0.0262130061718127	-0.0502436925680492	-0.100275579550042	-0.0143580646929262	7.17144977728908	42.6702733868571	9.17700975673869e-36	3.47614005937072e-35
CDC42EP1	CDC42EP1	0.016568492002266	-0.00622475667249223	0.0632347352645066	0.0816820364240547	0.0227888592873295	7.66617804517179	42.6545988788289	9.4181684500016e-36	3.56478745268796e-35
TEX30	TEX30	0.0269895924316561	0.0460776861681476	-0.0619075366493851	-0.0695747304484202	-0.0391804230065667	7.1407247986232	42.6427671516691	9.60441180174559e-36	3.63253093863298e-35
CTSB	CTSB	0.0597189666851659	0.000588288777754187	0.0687464576257995	0.0383323424342699	0.0140014153430563	8.17600253954561	42.5974584178617	1.03524778021191e-35	3.91250105900193e-35
TBC1D31	TBC1D31	-0.043875758987646	0.00333603260486459	-0.0710644761725412	-0.0729946010325868	-0.0298904552672914	7.76976042597834	42.5775325043874	1.06997338353438e-35	4.04068498313586e-35
TSPO	TSPO	0.0941802778221001	0.0447439052109422	0.0979396404532027	0.098663287286219	0.052245142114951	8.05934937945136	42.570318070958	1.08283272463766e-35	4.08616122504779e-35
NDUFA4	NDUFA4	0.0495269031071794	0.0435463050313194	-0.0916109863906502	-0.0787663564087637	-0.0402520729773848	7.4127338642458	42.4437264961008	1.33550992883116e-35	5.03585946014766e-35
SPG21	SPG21	0.0432108716452877	0.0222613161203729	0.00904664830778401	0.00799060968869192	-0.0128396852900075	8.15762822152584	42.4090968970782	1.41442137288056e-35	5.3293947734761e-35
WDR11	WDR11	0.0230646094482783	0.0236686210595458	-0.0136651449097904	-0.0275600559404587	-0.0177102768558317	7.92680573249823	42.2774940573405	1.75948237800456e-35	6.6245571461015e-35
ABCD2	ABCD2	-0.0564699273820395	0.0302010311379721	-0.157039637930569	-0.0634030499605638	-0.021945702449317	7.91816113230722	42.2710048511593	1.77853372359864e-35	6.69124801955846e-35
PHAX	PHAX	0.0177373840246986	0.0322906785520587	-0.0312926885014129	-0.0381400047064506	-0.0106234434817232	7.66141432352564	42.2475719094301	1.84907097945675e-35	6.95139465961185e-35
PPIP5K2	PPIP5K2	-0.00370690597784673	-0.00292892485426677	-0.00623727662068774	-0.0496525615133638	-0.0278885267494289	8.03360168317658	42.2286048009917	1.90821822377722e-35	7.16836297436972e-35
LDHB	LDHB	0.0255637709795078	0.053850577643729	-0.101663972515706	-0.023138152865382	0.00603669434496013	8.12945745768874	42.2266690898762	1.91436043605942e-35	7.1860376728957e-35
EIF4A2	EIF4A2	0.0102127117870108	0.0136619974665511	-0.0575922797463999	-0.0342176847637692	-0.014616998885419	8.06677832060434	42.1841744088725	2.05431919560271e-35	7.70562338935749e-35
VIPR1	VIPR1	-0.0237925896359599	-0.0333329613346969	0.0304363377776244	0.0431988810210511	0.0247518907398421	7.88917730148867	42.1584220939002	2.14409189933926e-35	8.03632645929259e-35
SH3YL1	SH3YL1	-0.0181612174464201	0.0283389737701949	-0.0775792021855768	-0.0443706545046449	-0.0157653236806361	7.6705953839753	42.1408015783011	2.20777767675969e-35	8.26883025003629e-35
ZNF131	ZNF131	-0.0161962346255073	0.0177022474654303	-0.0360039682683109	-0.041733970595824	-0.0127254313400096	7.83496732072652	42.1028619394873	2.35142809529023e-35	8.80025484764308e-35
TSN	TSN	-0.0239239734841412	-0.0253170078087228	-0.0174708253958595	-0.0681618963950941	-0.0156118608007469	7.86493346504317	42.0308191455526	2.65055784482942e-35	9.91233300235384e-35
TRAPPC6B	TRAPPC6B	-0.0304844608136436	-0.00375025737349333	-0.0103658878256407	-0.0634089219540694	-0.0170372824421099	7.88487947996696	42.0262210463391	2.67089897752844e-35	9.98093788314067e-35
NSMCE2	NSMCE2	-0.0386363376875503	-0.0117143759708904	-0.0236998287668708	-0.0735380551363516	-0.0216408672426907	7.74174323498735	42.0147717454047	2.72223249709857e-35	1.01651698920783e-34
PNPO	PNPO	0.0234452647604959	0.0121988322646285	0.0807316228471127	0.0694265475251612	0.0396874049905449	7.8205767424616	42.0071779068272	2.75682534253018e-35	1.02866617258589e-34
CCDC47	CCDC47	0.0347716882437688	0.0131964276220495	0.00214572648008726	-0.0394922959728143	-0.01241002336051	7.77949057675483	41.8229144685064	3.74604785413237e-35	1.39673670922162e-34
TYMP	TYMP	0.0562724456750088	0.0201616482253373	0.0946268977397429	0.0852860457673428	0.0366573300783317	8.03642787735142	41.8145520378886	3.7985777865361e-35	1.41526743164534e-34
GLUL	GLUL	0.050938817213245	-0.00629634474539031	0.0812319810058639	0.0459615021186188	0.0165474024024412	8.10502352282481	41.8108997030276	3.82175205350693e-35	1.42202698540093e-34
ATP2B1	ATP2B1	-0.00177884088701674	-0.00232592588557168	-0.0394619039397881	-0.047224007237654	-0.0297477872093452	8.11587647293829	41.8107965635768	3.82240853675769e-35	1.42202698540093e-34
SKA2	SKA2	-0.0986161875979352	-0.0204218988503895	-0.042690422123572	-0.124991995785671	-0.0569577757440847	7.70230688450831	41.7962868531647	3.91590092959212e-35	1.45572525263648e-34
MTMR8	MTMR8	-0.0759486128575597	-0.0188329216553935	-0.0710554830915813	-0.0577123402596147	-0.0108438881913093	7.68315275111878	41.7829795171124	4.00366404749544e-35	1.48724518851985e-34
DUSP3	DUSP3	0.0683553217254547	0.00229516266231489	0.103089466096686	0.0580628117600659	0.0200720545739639	7.88210585585751	41.7417734550925	4.28815307217647e-35	1.59174204609371e-34
NAPEPLD	NAPEPLD	-0.0165686633827642	0.0151909149981089	-0.0329122947802594	-0.0639412192374937	-0.0170832894640647	7.69127768914186	41.6867095900445	4.70027540254476e-35	1.74342559441571e-34
ATP6V1C1	ATP6V1C1	-0.00323036658634557	-0.0034503944890254	0.0248515268736629	-0.057260982206766	-0.0175403174696713	7.81795558817865	41.682855488919	4.73056876090011e-35	1.75336129017795e-34
ACADM	ACADM	-0.00532538079118972	0.0136452451245557	-0.0478067759044984	-0.0541380358758907	-0.0251402100538334	7.94226126023759	41.6183985770477	5.26728393011315e-35	1.95084590004191e-34
ZNF441	ZNF441	-0.0497446344955055	0.00456341062965571	-0.0914778008414432	-0.108060130023516	-0.0194921697514028	7.24588388392885	41.6075935418759	5.36306254220569e-35	1.98484920140847e-34
MDC1	MDC1	-0.0432039871426371	-0.0225366663120479	-0.0278917405024481	0.0422964435873867	0.0298447167123967	7.71192789572798	41.5660708697417	5.74769548225494e-35	2.12562702746115e-34
SCCPDH	SCCPDH	0.107802227621103	0.0558601990270402	0.030487729831469	-0.0196563320330148	0.00105927253501736	7.66163133294762	41.5621147742004	5.78575724922743e-35	2.13812167377215e-34
NDUFAF4	NDUFAF4	0.00503322448540633	0.0328870045171694	-0.0458558091524743	-0.0292702153691833	-0.024703641527875	7.74682097595863	41.529900244318	6.10527089077721e-35	2.2545313481452e-34
ATP6AP2	ATP6AP2	0.0633699565694066	0.0273165016068599	0.0232427406671878	-0.00414109720036748	-0.0041513770315369	8.06992460880682	41.5267958318672	6.1369825917662e-35	2.26456922205395e-34
TMEM265	TMEM265	-0.0148209951227853	-0.0281724615703469	0.0381776578608397	0.0873057840441174	0.0321142198432876	7.70571407668206	41.519220694801	6.21505910567604e-35	2.291688460795e-34
NAPG	NAPG	-0.0103266222994538	-0.0104701671125289	0.000512537879007624	-0.0614480745356873	-0.019120161432097	7.91307773855188	41.5127052895643	6.28301072103361e-35	2.31503711165572e-34
SPRED2	SPRED2	-5.22157894291553e-05	-0.0417837017341354	0.077079797224731	0.0429188626960215	0.00233737853708771	7.51081549114667	41.4867550117028	6.56114318517207e-35	2.4157375497688e-34
DGKH	DGKH	-0.0344288746577703	0.0186978928190191	-0.0683153246114019	-0.0573163522146318	-0.00963263332905129	7.64464398479778	41.480277626536	6.63247508541464e-35	2.44020422568603e-34
SDHB	SDHB	0.0745112040482994	0.0420477254483682	0.0278755796913801	0.0184810567037461	0.00335398678401244	7.94727042788789	41.4790506986725	6.64607406504086e-35	2.44340958273561e-34
DNAJC3	DNAJC3	0.0191364869519148	0.00668952878011719	0.0155929849565277	-0.0447622931940153	-0.0136170668797044	7.90198694903336	41.4749985374267	6.69118658007219e-35	2.45818757533879e-34
ZFAND1	ZFAND1	-0.00547932173263099	0.0229743420216471	-0.0716163471753628	-0.0563266645150335	-0.017703020480039	7.77690925657943	41.4731740147207	6.711599204026e-35	2.46387635977459e-34
RORA	RORA	-0.0829976244628625	-0.0124129300003126	-0.125248095800813	-0.0683758931613454	-0.0252343508364454	8.05894991579961	41.4575309015406	6.88920042795333e-35	2.52721952602837e-34
DIMT1	DIMT1	-0.00430924318917913	0.0260747485663195	-0.0322213094832655	-0.0361397931140583	-0.0125776197916752	7.80670703599075	41.4425319155358	7.06392058969765e-35	2.5894137059009e-34
ZNF573	ZNF573	-0.048296964599654	0.0117644385963018	-0.0919793801351831	-0.0845568840117199	-0.0238314538592936	7.45581090993579	41.3621301813885	8.07927414834766e-35	2.95944107998083e-34
ANKRD28	ANKRD28	-0.0383829155223552	0.00458632627908528	-0.115365938222668	-0.0617161897858995	-0.0242214001932783	7.86228737134071	41.3485422832659	8.26481198107209e-35	3.02518740156372e-34
H1-2	H1-2	0.0533415991111523	0.0547156558136663	-0.0345229274006931	-0.0195427749636465	-0.0139297255525843	7.88939999483731	41.3124114522387	8.77925558099293e-35	3.21113956876113e-34
CCDC66	CCDC66	-0.0469741468225662	0.012595035698248	-0.0903759620164299	-0.0709163858772932	-0.0178831392080898	7.66107438064834	41.3058989387335	8.87534812752575e-35	3.24391378930035e-34
RPGRIP1L	RPGRIP1L	-0.109066108503603	-0.0189052676088055	-0.111087339730104	-0.102112484417805	-0.0250011125111218	7.24745631623019	41.2897161379334	9.11872580690522e-35	3.3304330923686e-34
PSMD6	PSMD6	-0.00151992522071431	-0.00566710181275187	-0.024115925722346	-0.0636576730561318	-0.0178101905212698	7.67183653119008	41.2863123661145	9.17076331880107e-35	3.34699391197119e-34
KRCC1	KRCC1	0.0661131569427038	0.0610653570505821	-0.00887203642985845	-0.000942751891797045	-0.0182794333336496	7.6959238940906	41.2728870829894	9.37893659562418e-35	3.42047286492494e-34
MRPL49	MRPL49	-0.0678692953579532	-0.0513655937840518	0.00268528385754863	0.00603602231303135	0.00893415169209355	7.81201806329129	41.2309097518113	1.00609658560089e-34	3.66653274635892e-34
CSF1R	CSF1R	0.0295207804488076	-0.0113230869198322	0.078181328049153	0.0527507789674804	0.0229963958046628	8.11455944854858	41.1721147380306	1.11008343723401e-34	4.04254711301535e-34
DHRS7	DHRS7	-0.0132603395280899	-0.00928316910409599	-0.0305584707524078	-0.0673512209884572	-0.0254669034840296	7.86594284904395	41.120815712382	1.20959737812226e-34	4.40173718385103e-34
ALG10	ALG10	0.0160455908889645	0.0676189323329064	-0.0553755115044883	-0.0641151248813925	-0.0447530499221251	7.70871091623885	41.0947213117958	1.26360769914268e-34	4.59493708779155e-34
ACBD5	ACBD5	-0.0187037889342037	-0.00212281804399428	-0.0139987052264736	-0.058991097247147	-0.0166185114641939	7.78648631278354	41.0240960289473	1.42225510689499e-34	5.16807815005447e-34
WDHD1	WDHD1	-0.0267361473454422	0.0253707634999651	-0.0719940538219426	-0.0591949185257379	-0.0239377535569698	7.38469545204416	40.9898723470623	1.50618338586168e-34	5.46907547516949e-34
PFKFB4	PFKFB4	0.0477500513611426	-0.0211183806831947	0.107962750625921	0.0416067388865535	0.0228012514449656	7.75658829520232	40.9712954529096	1.55380539888095e-34	5.63790057649112e-34
ZNF44	ZNF44	-0.0362006326310764	0.000169346534143244	-0.0683077691812848	-0.0687767095641654	-0.0305123609198912	7.63350328807571	40.9638222934662	1.57338686427592e-34	5.70481096546745e-34
CHST2	CHST2	-0.0194077180255627	-0.0307446387774881	0.0267245672183023	0.0437375839528871	0.00694405222976258	7.8692082939436	40.9522557811463	1.60418375618474e-34	5.81225998617658e-34
ACVR2A	ACVR2A	-0.00487066102769163	0.0192508453161659	-0.038231175657363	-0.0542318569922804	-0.0209994107664651	7.73505456632595	40.9283326931089	1.66981611450379e-34	6.04567746018752e-34
UBE2E2	UBE2E2	-0.0123702627496112	-0.04383271765139	0.0683619902027965	0.0288579855776332	0.00147685250280194	7.83921956769769	40.9076728232636	1.72866269213753e-34	6.25420655621394e-34
SLC7A5	SLC7A5	-0.0486316944706129	-0.0515919408590237	0.00414763738424018	0.0334450820992043	0.0120426248848355	7.78096146625415	40.9008306089241	1.74860738421832e-34	6.32179097692813e-34
AKT3	AKT3	-0.0569784171792227	-0.00122297333116883	-0.0974538960968765	-0.0541932294467706	-0.0240525744091142	7.94342256873061	40.876383224737	1.82177759373861e-34	6.58156645136781e-34
MSRB2	MSRB2	0.109325963872775	0.0510399933857792	0.0557793441049981	0.0455681023009493	0.00963540656313544	7.80905445334109	40.78836994987	2.11161713353308e-34	7.62316654705084e-34
PEMT	PEMT	-0.0013263872599989	-0.0214127612352506	0.00742685237078877	0.0457964275606662	0.00349170731500958	7.88941709871486	40.7842915279501	2.12611831165864e-34	7.66997947928804e-34
C14orf119	C14orf119	0.0808204246714546	0.0696474079301641	-0.00198240985531672	0.0377747708450045	0.0223075335323983	7.79079024479273	40.7696313154598	2.1790749444134e-34	7.85535308007715e-34
RNFT1	RNFT1	0.0533304651462974	0.0341902766145559	0.00927060213379427	0.00219966543839689	-0.00841578980147517	8.01983213408008	40.7562486761933	2.22857266172537e-34	8.02799950189254e-34
CFAP20	CFAP20	0.0508292220674722	0.0642184822853178	-0.00887607491146891	0.00806898917456778	0.00304478473589587	7.85458456415907	40.7478877727251	2.26006834115024e-34	8.13559518052644e-34
ADCY3	ADCY3	-0.00307723958063022	-0.00763663291514405	0.0342831796595151	0.0591873296327501	0.0279220158447773	7.7500843608505	40.6489310413037	2.66861594531953e-34	9.59933793280408e-34
MMP25	MMP25	0.0268222772037419	-0.0304836864179361	0.0863039690928789	0.0868428792205203	0.0381044303056388	7.61747573796041	40.6143631294973	2.82818231926369e-34	1.0166004023234e-33
TPCN1	TPCN1	0.0456643530858303	0.00282142399227414	0.0675064801299161	0.067001346292729	0.0352604006898405	7.98204580071438	40.608774831557	2.85486338057243e-34	1.02545380049297e-33
PTAFR	PTAFR	0.0608255747409983	0.00431483103430885	0.0996739928471824	0.0586838092762934	0.0253481364152037	7.87573600520094	40.6030335340697	2.8825382705407e-34	1.0346512098136e-33
SOD1	SOD1	0.0275507506010051	0.0375105534729627	-0.0701478953082999	-0.0382873095289593	-0.0165067342812026	7.89943995789301	40.5770311091323	3.01129139875083e-34	1.08009017171838e-33
PPIL4	PPIL4	-0.0340000195867729	-0.0106255608681201	-0.037097395496704	-0.0725657782055134	-0.0324229720387219	7.85219368171248	40.5552986629339	3.12332298549019e-34	1.11947060411835e-33
BNIP2	BNIP2	0.00940282974324802	-0.00496975724387383	0.00133535845717248	-0.0518815314400012	-0.0265727322394911	7.9982193116168	40.5436550226698	3.18505919367431e-34	1.14078051349366e-33
BLVRB	BLVRB	0.128427147355015	0.0437446066749416	0.127826890840674	0.0956740063380837	0.0563552836234784	7.79676321280016	40.4997916792868	3.42884006703162e-34	1.22721548569492e-33
ACSS2	ACSS2	0.0670464619162008	0.00308844020757171	0.0950051021865539	0.0604080409566992	0.0360521832460003	7.8368860149726	40.4917668592126	3.47542737696256e-34	1.2429997771683e-33
FOXO3	FOXO3	-0.0371564898646399	-0.0487388433965918	0.0299929849678202	0.0276242622016127	0.00681059316782306	7.91573911230431	40.4612909019559	3.65821959314352e-34	1.3074408838969e-33
SCPEP1	SCPEP1	0.0877080687830194	0.0324547150013146	0.0520267982390585	0.0250723290754387	0.00590268821052398	8.05125730311911	40.4565534656399	3.68748912358981e-34	1.31696040128208e-33
ASTE1	ASTE1	0.00355302308061489	0.0372113034209827	-0.0297259018182645	-0.0379095163008056	0.00481219731799154	7.55095270051001	40.345264780543	4.44701887191519e-34	1.58708739183269e-33
HSPA1A	HSPA1A	0.136248303576772	0.0973622941629815	0.0265360527096226	0.0368895666282354	-0.0058834256824607	7.99686137672751	40.2915497220702	4.86801884569536e-34	1.73609801914956e-33
RBIS	RBIS	-0.0908018004920814	-0.0535326420105386	-0.0444503554014144	-0.109221250269366	-0.0326561505499869	7.42060815829729	40.2865899728569	4.90885547794324e-34	1.74941392656566e-33
RAB34	RAB34	0.116930776890664	0.0396126130637438	0.0676784083805408	0.0661737439869379	0.025086478731545	7.61645014366247	40.2656382959479	5.08519516292564e-34	1.81096693836383e-33
BCR	BCR	-0.013191664290491	-0.0205850191417394	-0.0122610631491016	0.037925872214668	0.0273654088394295	7.89819261226579	40.2305403589057	5.39497216587063e-34	1.91991892023866e-33
RASA2	RASA2	-0.0561580394429617	-0.0140706019245709	-0.0693912192487653	-0.065676560326418	-0.0386530347629019	8.01714392930858	40.2251255954754	5.44442295943924e-34	1.93613903251751e-33
ERH	ERH	0.0224432148230562	0.0170491997506055	-0.017487045895729	-0.0208538705796055	-0.016366223479622	8.20505720640997	40.2021904051721	5.6589797205198e-34	2.01100914019893e-33
ICAM1	ICAM1	0.0312086341728435	-0.0190271081315982	0.0681313124264236	0.0509999077211036	0.0108397479876148	7.94794836996773	40.1484722791912	6.19534867524493e-34	2.20005279660686e-33
WDR35	WDR35	-0.0472187842213492	-0.00455501253517543	-0.0833438070827821	-0.083201648196674	-0.0319037072779329	7.4282004779176	40.1477496490268	6.20290181329199e-34	2.20117168676082e-33
STX11	STX11	-0.00596744735904409	-0.0429006451448064	0.0447804038725259	0.018566191908981	-0.00512927596594892	8.24523319977654	40.1255130953267	6.43990179685042e-34	2.2836531194505e-33
STN1	STN1	-0.0598944131167771	-0.00182725297176844	-0.0792476831628974	-0.0569061820235612	-0.0187257838583728	7.74195417580784	40.0891095425467	6.84769260790529e-34	2.42653884050507e-33
PIGW	PIGW	-0.00319214511663635	0.0222388078538902	-0.035786197868183	-0.0611236890950577	-0.0297224276079895	7.38454369539269	40.083242564285	6.91579965380363e-34	2.44893755446304e-33
GTPBP10	GTPBP10	-0.0116628641016181	0.0144698198342477	-0.027106447922109	-0.0451472906940564	-0.016578749374184	7.98099971289347	40.0531074689477	7.2764968391476e-34	2.57483964584133e-33
EPB41	EPB41	-0.0560956524641814	-0.0216956189964996	-0.0700533252054942	-0.0511901203503573	-0.0247991354654058	8.11021967080712	40.0102796479148	7.82187386607837e-34	2.76586770370522e-33
SUOX	SUOX	0.0491728474230388	-0.000920488182377888	0.103001230680256	0.0727363518811659	0.0335530807337436	7.67032593581666	39.9887673127919	8.11112281143937e-34	2.86612113478423e-33
BORA	BORA	-0.0282989133292739	0.0180080310982724	-0.0126119985580679	-0.0638738555650615	-0.0129394969001551	7.46319335303463	39.9634305826991	8.46560456806478e-34	2.98926714974039e-33
IER3	IER3	0.0245145031761096	-0.0338237283491383	0.0930633426540988	0.0698464556713274	0.0253095923749003	7.94206530485026	39.9398885405408	8.80891196814524e-34	3.10829638960665e-33
PFDN4	PFDN4	-0.0285675985429945	-0.00337728448160313	-0.0501993118638566	-0.104929015325969	-0.0485277303487424	7.27511257611979	39.9372283758846	8.84857351278867e-34	3.12008939096921e-33
MEGF9	MEGF9	0.0436498753986285	-0.00575071167084573	0.0559140695593765	0.0368415078318112	0.0096249108318478	8.23329645099646	39.922995771604	9.06384081885926e-34	3.19374236041553e-33
ATPSCKMT	ATPSCKMT	0.0629572403507144	0.0557850395657828	0.0309744138985879	-0.0222647309877946	0.00512299215461187	7.5338072389618	39.9171422212517	9.15389490233323e-34	3.22320243039902e-33
ZNF141	ZNF141	-0.0512705981784869	-0.00852222368052402	-0.0616865381918803	-0.0623223721372783	-0.0223788253819972	7.97988438195884	39.8967977316938	9.47393334024993e-34	3.33354445469737e-33
MAFB	MAFB	0.0685378582633493	-0.00865072135981304	0.158711241604586	0.0754835105934415	0.0308425398875469	7.86948766638144	39.8692970325385	9.92448619909153e-34	3.48962243287325e-33
FXYD7	FXYD7	-0.0288973468614424	-0.0211187670071444	-0.0471829381936928	0.047497485650589	0.00050583332782228	7.69578106918348	39.8188533324605	1.08076236389895e-33	3.79747843956062e-33
TMEM156	TMEM156	-0.0447751351324541	0.0161042946138377	-0.0985147783063738	-0.0864514504967442	-0.0149712259976047	7.66010585998665	39.7915147441979	1.1318808121514e-33	3.97430060446419e-33
EEF1A1	EEF1A1	0.0303252651923867	0.018205111323776	-0.0267432166452277	-0.0808862070661727	-0.0264571764711947	7.74648532776571	39.7897128338706	1.13533416142257e-33	3.9836286365704e-33
TNIK	TNIK	-0.0628745324516933	-0.00614050437885538	-0.104611241757625	-0.0422188583795595	-0.015059051728084	8.02962520438615	39.7847557517323	1.14488907847303e-33	4.01433758230376e-33
EIF3K	EIF3K	0.0764932088321366	0.060933464315255	-0.015534219823488	0.0353581051696814	0.0111926721754472	8.17814472621324	39.7507881368433	1.21257208661621e-33	4.24867584658798e-33
GTF2F2	GTF2F2	-0.04503162566931	-0.0164540306077097	-0.00666694247322575	-0.0694855675497719	-0.00594833570517306	7.73383762123186	39.7411213521721	1.23255850489523e-33	4.31568103954913e-33
MIX23	MIX23	-0.0208922603352253	0.0100310320236989	-0.0464374577027922	-0.0808602351087275	-0.0135855858005449	7.56941682581078	39.7315357513779	1.25270381633594e-33	4.38314841265201e-33
MSH6	MSH6	-0.0101799409223178	-0.00147526026337186	-0.023983959402349	-0.0617367713320771	-0.00970727482204925	7.66855915320722	39.6781335803833	1.37114339143515e-33	4.79420766236065e-33
LYSMD3	LYSMD3	-0.0268243885458297	-0.00837756521545874	-0.0296839646660878	-0.062076282655922	-0.0330357253253375	7.8798365984683	39.6513361744139	1.43475189715409e-33	5.0131093541373e-33
ITGA4	ITGA4	-0.0504684572675345	-0.0143225981438633	-0.0446905403731712	-0.0555367018113095	-0.0274715882270744	8.17103059664618	39.6472542403283	1.4446979216591e-33	5.04433631864212e-33
CPQ	CPQ	0.0432888339453736	0.0132158527032864	0.0122498511146869	-0.0182050733343129	-0.0136411513239985	8.02834184604466	39.6227333816735	1.50592009344311e-33	5.2544315891246e-33
PTPN4	PTPN4	-0.060190610618065	-0.00126743040697708	-0.106024205021108	-0.0677973997072465	-0.0380366062163002	7.94062015726894	39.6048061258746	1.55232288584291e-33	5.412562363469e-33
ZNF681	ZNF681	-0.0647651853819813	0.0142576178571643	-0.0825687442083254	-0.07967311106471	-0.0183200628349667	7.33764156137299	39.5767263027149	1.62790829462401e-33	5.67215433666901e-33
NHSL1	NHSL1	0.0439541018136467	-0.0088649220132444	0.108213002515411	0.0606407221898664	0.0141576580676963	7.49652791772791	39.5311574117735	1.7585198845818e-33	6.12298009951879e-33
GRAP2	GRAP2	-0.0740231756552081	-0.0164966638529638	-0.100080876102963	-0.00680840999614851	-0.00230213404138269	8.13144052586528	39.5129916759448	1.81347658279121e-33	6.30993939732502e-33
PDE7A	PDE7A	-0.0515107162988038	0.00316047464380276	-0.108614892758124	-0.0592461085863993	-0.0253797043567907	7.90847671263338	39.4587583174705	1.98802893472465e-33	6.9124789107255e-33
NEURL1	NEURL1	-0.0112459785994661	-0.0370349664456739	0.0498871668940657	0.0582608440154146	0.0144550242049331	7.76501441233634	39.4189788439784	2.12670411952737e-33	7.38952091566146e-33
S100A8	S100A8	0.0935082504731408	0.0577139919417746	0.035876543162999	0.0332118428350316	0.00843539068079124	8.35885692003836	39.4182705288719	2.12925948510004e-33	7.39326210104182e-33
CCDC30	CCDC30	-0.0148489740259299	0.000917616732581727	0.000713665328167856	-0.0715291301120073	-0.013145356923383	7.40231989871529	39.3602069285771	2.34957389047919e-33	8.1525811605801e-33
KDELR2	KDELR2	0.024346626372985	0.0179641418586431	0.00110672275224388	-0.0116393131445829	-0.0264626502407621	8.00850467181648	39.3067271681962	2.57270752924054e-33	8.92062250083406e-33
USP15	USP15	0.0154540964557732	0.000967274004363361	-0.0016060660913908	-0.0358241883114871	-0.0228296163701636	8.12766118511922	39.3032448376446	2.58795416749362e-33	8.96727015763554e-33
RPS27L	RPS27L	0.0459169767856844	0.0340431585811771	-0.03788753457615	-0.0531303131717822	-0.0478108038952172	7.81417003270875	39.2626805563192	2.7723863323395e-33	9.59967566599551e-33
CD33	CD33	0.0845028759738131	0.0299142221070277	0.0911607255063753	0.0730055609634981	0.0274268055544518	8.07010600368433	39.2615063660362	2.77791722535253e-33	9.61217032993955e-33
CASP6	CASP6	-0.00873667776551024	0.0337770403797677	-0.0542177396216239	-0.0447804356399111	0.0073304692651055	7.4651646134356	39.2416756267048	2.87301993612101e-33	9.93437045684998e-33
NR1D1	NR1D1	-0.0783476591197294	-0.0599096293820294	-0.0309161266083171	0.0361183689516533	0.00864504790320808	7.72137380969702	39.228630741553	2.93735607775164e-33	1.0149813675714e-32
CFAP298	CFAP298	0.0849169436311259	0.0955642198798312	-0.0274370381298485	-0.00883423610005885	0.00430533786479526	7.51623689177446	39.2233518001569	2.96380081860243e-33	1.02341188487653e-32
MINDY2	MINDY2	-0.00505542704383366	0.017733569096519	-0.02726582185245	-0.0611070448233804	-0.00536543116354249	7.63597240997016	39.1493810616787	3.36052762622123e-33	1.15960235549387e-32
CSRP2	CSRP2	0.0151665995640489	-0.0138049499982831	0.0315692811855328	0.0714878493342583	0.00759693124892635	7.66574939978813	39.1460186842847	3.37977799906048e-33	1.1654406893312e-32
ZCRB1	ZCRB1	-0.0595545595604952	-0.0260442874000306	-0.0383513407061749	-0.0969982385066128	-0.0492657681036981	7.75226612354385	39.1279197299301	3.4853175491826e-33	1.20100535809187e-32
ERMARD	ERMARD	0.00441067955840957	0.0130398686162074	-0.0417627781231964	-0.0506029948553479	-0.0179787001762586	7.62419834533178	39.1212471712539	3.52505672547591e-33	1.2138625087727e-32
HOOK3	HOOK3	0.0172118751861703	0.0042028001138803	0.0249680193243513	-0.0405767403283397	-0.0132617713893985	8.02393266984911	39.0832212497067	3.76037014405724e-33	1.29400211426608e-32
KCNK13	KCNK13	0.0422652341936125	0.000815965514902928	0.0788118843940167	0.0827499887480627	0.0267645206278759	7.53591519695096	39.0818969716368	3.76884351152744e-33	1.29602596682512e-32
RCBTB2	RCBTB2	0.069879328538768	0.0280060366910178	0.0542412504881504	0.0106644616462406	0.00833736306305521	7.99256528582105	39.0408470515279	4.04123159566959e-33	1.38788852613602e-32
NMRK1	NMRK1	-0.0145424019611538	0.0833181374681962	-0.111670491525829	-0.0836793676281484	-0.0294988703123131	7.46820160918167	39.0408034203615	4.04153138810808e-33	1.38788852613602e-32
DTWD1	DTWD1	-0.0277041967802285	0.0106340863573937	-0.0182718301414724	-0.121691511525742	-0.0534893715407332	7.23195412459089	38.9972815862058	4.35197874720182e-33	1.49347245957509e-32
UGDH	UGDH	-0.0115304108203818	0.00759557716523496	0.000298981193036063	-0.0651606688343849	-0.022647525735743	7.83287936188401	38.9018538839671	5.11913883467468e-33	1.75553457979241e-32
TRMT112	TRMT112	0.0557001590783077	0.0454434251387781	-0.0231024254080729	0.025532810089496	0.00120278638731897	8.16124407244085	38.8915014302069	5.21013812991778e-33	1.7855168368464e-32
JKAMP	JKAMP	0.0400540126716402	0.0230557692199671	0.0089230239371183	-0.0196013530593087	-0.0132015824472687	7.92325332987518	38.8878693161534	5.24244841697534e-33	1.79535904690936e-32
BCL6	BCL6	0.0645479180429973	-0.018715324214325	0.113414730307259	0.0563444967165214	0.0231737287130329	8.06068167589307	38.8855690750673	5.26301474097478e-33	1.80116863140821e-32
SNRPD1	SNRPD1	0.00753024234728716	0.0200720452461249	-0.0765704364894262	-0.061383669244802	-0.0354806950272133	7.48042623626037	38.8649298549284	5.4512130574956e-33	1.86429995126388e-32
BAG5	BAG5	0.0204547368349122	0.0171134512689637	-0.0365724069443347	-0.0419852826260776	-0.0189724543814984	7.77190311820758	38.8359505520731	5.72692582519964e-33	1.95725421230336e-32
IKZF5	IKZF5	-0.0497800037312288	-0.0202404960304561	-0.0447066990068397	-0.0795796058781173	-0.0358543778744522	7.83210504829893	38.8300740864341	5.78452113816584e-33	1.97558782041183e-32
CHST15	CHST15	0.0579330005085943	0.00184267042555497	0.0864603459257385	0.0496200369172133	0.0234428183196851	8.0644049417154	38.8251845752155	5.83288650165727e-33	1.99074624629941e-32
SRI	SRI	0.0391501276961401	0.0402229794572362	-0.0157122959591529	-0.00315039630297775	-0.012651113055588	7.97559202860848	38.8167196625292	5.91758081949203e-33	2.01827449505185e-32
LINC01089	LINC01089	0.00760587668133628	0.0112007369925822	-0.00673285187682371	0.0801352428089288	0.0287976140738353	7.82814857492346	38.8056768723935	6.02992730574836e-33	2.05518994742616e-32
ARHGAP19	ARHGAP19	0.0613540428802644	0.0397046841908546	0.011879239930332	-0.00403530369694138	-0.00612632154820059	7.76108439348799	38.7725803460101	6.37964093913873e-33	2.17290222722709e-32
CD96	CD96	-0.0492718352366115	0.00712141374702568	-0.113207783045215	-0.0358578120751964	-0.0230210310351691	8.17820151161849	38.7491363958682	6.63962132783328e-33	2.2599119563762e-32
TRAPPC2	TRAPPC2	-0.0695506025998514	-0.0249437757504776	-0.0782326657639709	-0.108326126989883	-0.0408242032514989	7.63665408474451	38.7392099834778	6.75288211902734e-33	2.29689867994127e-32
TRPV4	TRPV4	0.0617780932675256	0.00901739386287392	0.0924552085939627	0.0807742028779712	0.0279421359301386	7.47242058581087	38.6245374906962	8.21089226967118e-33	2.79092191355241e-32
TIMM23	TIMM23	0.0180793689017182	0.0214178425523848	0.000521981596097731	-0.0300408075082332	-0.0128203727866438	8.01949569792128	38.5914098715889	8.68822511883465e-33	2.9511634235172e-32
RBM47	RBM47	0.0571629532582971	-0.0139375603187712	0.113293699344126	0.0503332846295361	0.0269891563848663	8.05315090694267	38.5849942705881	8.78383983515756e-33	2.98161569421506e-32
RAB32	RAB32	0.134749555181935	0.0633426847588012	0.068378827151764	0.0411316241109017	0.0254776457953652	7.71579409146964	38.5799016215244	8.86048990611346e-33	3.00559359094758e-32
DLEU2	DLEU2	0.055315467948339	0.019967647086224	0.0276911397444932	-0.0457865499539922	-0.041351174409642	7.80570649624735	38.5755647256205	8.92629451457352e-33	3.02586254731306e-32
KLF12	KLF12	-0.0656745869337279	-0.00852031323986147	-0.117427124166178	-0.0480656872030245	-0.0258100972624007	8.0706809331875	38.5390616931132	9.49998151275789e-33	3.21815091895592e-32
PIGK	PIGK	-0.0435458337351653	0.013331550377397	-0.0875614879744679	-0.0718839074973063	-0.0425811743048463	7.69501756037944	38.5236114545999	9.75382188665654e-33	3.30190314375645e-32
EXOSC8	EXOSC8	0.06086228584791	0.0683518874600901	-0.0543540439938557	-0.0202463175301579	-0.00351430959216081	7.58901819870741	38.4651317656339	1.0777880961711e-32	3.64610316701995e-32
MGAT4A	MGAT4A	-0.0466128088615907	-0.00554433231956075	-0.0865728393162968	-0.0530971512728957	-0.0233691973220189	8.10513733158987	38.4379333153558	1.12903042872923e-32	3.81687095581215e-32
LSM1	LSM1	0.0594604869046229	0.0485284170676543	-0.00963309105149524	-0.00248902017908836	-0.00383961719443704	7.70383768294133	38.3224280548586	1.37536712646633e-32	4.64651056238627e-32
INSL3	INSL3	0.044868510382801	0.0160117811075997	0.00862825334652317	0.0853725694412013	0.0235694478930393	7.73542399064605	38.3180572829747	1.38568185401054e-32	4.67819667120372e-32
LRPAP1	LRPAP1	0.0605463640010679	0.0312486940753764	0.0666985876771964	0.0607222827097171	0.0341969644014615	8.17208835374288	38.2842477851274	1.46814027167862e-32	4.9532397829913e-32
AK4	AK4	0.0400678993566475	0.00503799651823211	0.0112994592394111	0.0755375529496707	0.0185421127124688	7.66917973978275	38.2546220895243	1.5444374505718e-32	5.20713907812473e-32
BTBD8	BTBD8	-0.0460294416117106	0.00589093125066942	-0.0394878532378593	-0.0860979046221519	-0.0265600324164756	7.46307810421579	38.2351706673104	1.59668566877977e-32	5.37966869534963e-32
TUBGCP5	TUBGCP5	-0.0243223645788735	-0.00167600557158654	-0.0567134140803338	-0.0660777539223263	-0.0327711251276712	7.60557093379744	38.1982785250025	1.70070845043061e-32	5.72629107889096e-32
NUCB2	NUCB2	-0.038956439176669	0.00588336923312571	-0.0576021586867252	-0.0766353111925691	-0.0178071689682167	7.79715104534806	38.1833625224197	1.74467470347248e-32	5.87037248813084e-32
CENPC	CENPC	-0.0362775289922945	-0.00765575882162572	-0.0450780145929146	-0.0564833236277487	-0.0134897848712736	7.97712635096622	38.1792679453985	1.75694232112588e-32	5.90767424722893e-32
MUC1	MUC1	0.0250584823853259	-0.00917150945511214	0.0407576368215148	0.0757324892340554	0.0264580621832247	7.52399652923382	38.1548102734769	1.8320449093678e-32	6.15606488362836e-32
ZFP62	ZFP62	-0.0148971095962551	0.0311334687052112	-0.0479397005778655	-0.05352287486319	0.00126188337616995	7.58569893282254	38.1526422951343	1.83885577242607e-32	6.17480111627289e-32
UQCRB	UQCRB	0.033368212699199	0.0407206284769401	-0.0263694310646159	-0.0499266521982635	-0.0366326141327091	7.83364188573943	38.1280052169473	1.91806504914749e-32	6.4364598964681e-32
ARL15	ARL15	-0.00415916088373081	0.0113520414926409	-0.00432967672011042	-0.0435744630647008	-0.000825488196381841	7.84873528464897	38.1262032669798	1.92399114614682e-32	6.4520159159853e-32
PGBD2	PGBD2	0.0307482000720931	0.0554487517680498	0.0269453140320977	-0.0415842988978348	0.00286944767982522	7.48001082338672	38.0838805361608	2.06859270955212e-32	6.93228119823097e-32
AIMP1	AIMP1	0.00496036433443336	0.0188426658033025	-0.0235398686585375	-0.0464195483308307	-0.0165566075222738	7.66149898797963	38.0579999973313	2.16234598107726e-32	7.2416141362266e-32
FAM221A	FAM221A	0.00461369007376966	0.0229404349324422	-0.0160423687958779	-0.0538380881553531	-0.0115855500140825	7.50684535979218	38.0514511507138	2.18673863044008e-32	7.31840237764418e-32
HIGD1A	HIGD1A	0.0698417698251399	0.052838077083603	0.0085222504261866	-0.012241517999267	-0.00680491447111997	7.67460584072971	38.0380145817838	2.2376549150566e-32	7.48379570253045e-32
WDR43	WDR43	-0.0227513152675014	-0.0115852935604144	-0.0250538010882124	-0.054015282875933	-0.0213079162399037	7.97036811789039	38.0278572714262	2.2769337437165e-32	7.61007267284925e-32
GCNT4	GCNT4	-0.0947346265729854	0.0302090295440793	-0.200398409605239	-0.120328838810881	-0.0141447653425564	7.56509439581521	38.0268031511795	2.28104953930177e-32	7.61873593621165e-32
TCF7	TCF7	-0.0701850311645913	-0.0320379432396312	-0.0786736458331401	0.0408226537974326	0.0180409742540668	8.04709752482526	38.0087794103191	2.35259056421719e-32	7.85243846534442e-32
NAA40	NAA40	-0.0638478191537537	-0.0419665482898308	-0.0243518060030876	0.0128814910948085	0.00396611490160126	7.79336673260452	38.0078217875581	2.35645406363522e-32	7.86008693674188e-32
ZNF852	ZNF852	-0.039430046140791	-0.0127306280463735	-0.0126315510581696	-0.0525103858168094	0.000506785216481731	7.68374375628334	37.9466438888328	2.61695360710626e-32	8.7231786903542e-32
ZNF567	ZNF567	-0.0456951253158753	0.00655656438200225	-0.0738977779824497	-0.0590386871362831	-0.0196415307972355	7.65037652173262	37.892743259766	2.8703432169276e-32	9.56143643213723e-32
CBX7	CBX7	-0.0306102613858181	-0.00517128997819771	-0.0265278982171484	0.0424212162068303	0.0263209787608165	7.8963201974707	37.882591039665	2.92075850346316e-32	9.72289781445794e-32
LARP7	LARP7	0.0260751022101013	0.0211417090723609	-0.00728910909272606	-0.043923728958343	-0.0135694040248895	7.70164281293797	37.8753896360795	2.95705855783336e-32	9.83718748447558e-32
XPOT	XPOT	0.0196206155502407	0.0190761220641891	-0.0589295782786339	-0.0258156110551724	-0.0273131451290238	7.96546786419172	37.8686055436361	2.99166951380693e-32	9.94570981983686e-32
MIS18BP1	MIS18BP1	0.029735222021074	0.0143594605789037	0.0179680710361625	-0.032838591919	-0.021545469846898	7.96432708185365	37.8468090474834	3.10564846194103e-32	1.03177689765483e-31
NPC2	NPC2	0.0644695441798504	0.0347477609049278	0.0384753209079225	0.0347334346451049	0.00488257244406043	8.25631212866379	37.8382906719295	3.15136950323842e-32	1.0462714154178e-31
PHF1	PHF1	-0.0561146254385676	-0.0347201116732876	-0.064560992014429	0.0264497701625643	0.00112475242770849	7.8485874990301	37.8298999409968	3.19706638352269e-32	1.06073868066446e-31
COMMD3	COMMD3	0.0833808745082578	0.0567973539809685	0.00480264697166621	0.0153119082404283	0.0022355860141241	7.84344312265981	37.8126597638022	3.29305789366169e-32	1.09186269683743e-31
STK17A	STK17A	-0.0388886047141916	0.0149958370151779	-0.0924261999593021	-0.0429339840120422	-0.00886656439466371	8.02023637552626	37.7319827280986	3.78219392518683e-32	1.25321203617854e-31
FAM135A	FAM135A	-0.00215355424472286	-0.000519993284020082	0.0114554471686521	-0.0529121458469097	-0.020454813248806	7.7870119767683	37.6854021446125	4.09719111148891e-32	1.35668579850626e-31
PYROXD1	PYROXD1	-0.016381399151018	0.00947734129365507	-0.039000007583299	-0.0663890939593914	-0.0307593260536745	7.98523557412568	37.6789957286701	4.14252797591442e-32	1.37079019719206e-31
MYEF2	MYEF2	-0.0550053529686778	0.00807469365461788	-0.128780041523375	-0.0760316175093987	-0.0238753043296436	7.57181655756573	37.6736819623918	4.18051446858593e-32	1.38221987319835e-31
ANXA5	ANXA5	0.0474080956752019	0.0281509510726927	0.0343579501893547	0.00983247635267404	-0.00192282849312342	8.26656956201305	37.6733920031886	4.18259733629821e-32	1.38221987319835e-31
RHOB	RHOB	-0.0122105256660037	-0.0379688908027855	0.0600353340172335	0.0400685320752405	0.00854563444095557	7.91232284838076	37.586057706783	4.85986257484693e-32	1.60497443026649e-31
CLIP4	CLIP4	-0.0161064187280289	-0.006075380884762	-0.00397409831877749	-0.0558039554142438	-0.0301744508635551	7.90741695895194	37.5763960378524	4.94125410113106e-32	1.63077693106636e-31
NDUFA1	NDUFA1	0.0237068997785368	0.00868618441624225	-0.0208912363205815	-0.0476827114503324	-0.0346920129718509	7.80198665306746	37.5560109375446	5.11750190919996e-32	1.68783044498679e-31
ADGRL1	ADGRL1	-0.0419671899336373	-0.0225817011505134	-0.0220382433048689	0.039158096041306	0.0138627273853915	7.75687512686735	37.5550366189512	5.12608214299846e-32	1.68954586123878e-31
STAMBPL1	STAMBPL1	-0.0443202947226142	0.00804186016047215	-0.113718560463125	-0.0457670962154504	-0.00309573179858447	7.87020789499648	37.5070249911451	5.56728830509264e-32	1.83375767624922e-31
OSBPL8	OSBPL8	-0.00495512914661589	-0.00686244183182794	-0.022670296478319	-0.0515766573644623	-0.026434216187706	8.07023208245356	37.5055965556264	5.58098376873108e-32	1.83705851505302e-31
KLHL2	KLHL2	0.0451361154984689	0.00906852634084387	0.040110790064567	-0.0324139635243013	-0.0197223197930114	7.7096021657013	37.4416247560028	6.23031274740781e-32	2.04944498269994e-31
ZNF540	ZNF540	-0.0699029359874297	0.0242648332686395	-0.148983341876957	-0.0836947174330174	-0.015157161748637	7.30038007792427	37.4381248521955	6.26795127574993e-32	2.06047050484876e-31
PARP11	PARP11	-0.042008650062848	-0.0144554343806149	-0.0113501862318497	-0.0609074344003346	-0.0121079574305014	7.76596636416082	37.4312255707274	6.34281744983148e-32	2.08323400497615e-31
ZNF664	ZNF664	-0.0492413147874649	0.0080702185988164	-0.0589242525147862	-0.0837286844381468	-0.0374797661911881	7.57514422137473	37.4309770627676	6.34553077915734e-32	2.08323400497615e-31
TBC1D19	TBC1D19	-0.104595274893145	-0.0218817051084512	-0.137417766399585	-0.0866488102660394	-0.0386667720350244	7.8006809200431	37.4273710312893	6.38503461789343e-32	2.09482763054247e-31
C14orf28	C14orf28	-0.023408612223343	0.0197258663538706	-0.062913103864064	-0.0650186275557152	-0.0114746141882804	7.27666972077545	37.4043363278663	6.64327326653142e-32	2.17812238246932e-31
ZNF483	ZNF483	-0.071633825075601	-0.00785774563776354	-0.133516411943637	-0.0942616561460827	-0.0184525276113456	7.44802271422851	37.3936381287384	6.76675172357632e-32	2.21715325149945e-31
IRS2	IRS2	0.0360901857460867	-0.032129898776172	0.0821786176162824	0.0557568929891676	0.0128984854545697	7.845832972599	37.3802546171885	6.92447515446322e-32	2.26734615404821e-31
MORF4L2	MORF4L2	0.00385971668187057	0.0139772629647164	-0.0089860386659506	-0.0484889136273328	-0.0168218075620219	7.77389174783265	37.3658713796864	7.09809968153619e-32	2.32267659736132e-31
CST3	CST3	0.0576125009803086	0.0231059416511581	0.0311510183026442	0.0475920707678412	0.00901926785606655	8.28951539141785	37.3113692603459	7.7966379597199e-32	2.54958729879657e-31
ITIH4	ITIH4	0.0170914605921171	-0.00749765373671085	0.0505239445568879	0.0580294451253787	0.0273299992661178	7.87007734591946	37.3061600724218	7.86691585533041e-32	2.5708875344217e-31
LDLRAP1	LDLRAP1	-0.0601200973043605	-0.033726353384897	-0.0609876394905529	0.02247692174757	0.0235372678678267	7.95030328201592	37.2748772226093	8.30254650191023e-32	2.71147828279237e-31
TREML2	TREML2	0.0192813957923841	-0.0170025476267739	0.033587332462492	0.0609436573296236	0.0287548210102422	7.64446159105125	37.2623964447247	8.48303741790367e-32	2.76861534526882e-31
CALU	CALU	-0.031018823209882	-0.0173756703539123	0.0174800324265494	-0.0720945887301783	-0.0210079590112118	7.76779214537496	37.2363835907336	8.87199140440025e-32	2.89366973398573e-31
FLVCR2	FLVCR2	0.0932910965541121	0.00957065212680064	0.146462244354215	0.0729260791590898	0.0360715458207421	7.93097744368064	37.1782443283043	9.80731898828503e-32	3.19664895315679e-31
CD3G	CD3G	-0.119635023528183	-0.0333379507064873	-0.121891477831543	-0.0498788995112704	-0.0234704974453983	8.14146110134812	37.1699267502673	9.9489968654716e-32	3.24071559135883e-31
BARD1	BARD1	0.0152223199844572	0.0312171539380799	-0.0186535571692898	-0.0471584946753749	-0.0153767727955945	7.60690508538169	37.0787363681756	1.1643866212924e-31	3.79032103285286e-31
P2RX1	P2RX1	0.0019220060730909	-0.0433117004293919	0.0848584976216484	0.0568243279990481	0.0220187133645089	8.01164386846884	36.9558867471414	1.4394899817543e-31	4.6827910922391e-31
HOMEZ	HOMEZ	-0.0156550319356317	-0.0173345675393435	0.0512373058065361	0.04552506505867	0.0263809918103606	7.86791842729861	36.9406278770274	1.47793597984246e-31	4.80473335449433e-31
GSTP1	GSTP1	0.0534006319447329	0.0281019644964644	0.0285288427079102	0.0467843162804851	0.0124236284366788	8.25737060367698	36.9379830521804	1.4847039547841e-31	4.82359959319071e-31
FANCD2	FANCD2	-0.0351618818491861	0.00729700580492754	-0.0898321693527935	-0.0560042329750825	-0.0184644412275627	7.61784079444562	36.9287626171784	1.50854296001878e-31	4.89786675330772e-31
FANCB	FANCB	0.0212517685431814	0.0202113878628545	-0.0340036214155184	-0.060754652050111	-0.0279296572972365	7.32669400838584	36.8905259157542	1.6115757737375e-31	5.22899342549481e-31
CCDC159	CCDC159	0.0784921083999732	0.0326666608133133	0.0530006732623454	0.0948759233538921	0.0266827906179365	7.6998080413171	36.8671607970591	1.67798538420643e-31	5.44093834048777e-31
NPPC	NPPC	0.027358559446677	0.00844057807930909	0.0140153586213607	0.069598543236923	0.00737481731980427	7.77003571551998	36.8613474414708	1.69493114803926e-31	5.4923238756943e-31
CD300LB	CD300LB	0.0313967792642673	-0.0191218751865954	0.130177664414683	0.0446656590026207	0.0374993232311764	7.8919345785574	36.8047934664116	1.86902580613223e-31	6.05254470897742e-31
C9orf64	C9orf64	0.025160573140659	0.0133497176465029	0.0468094865730073	-0.0441813831293105	-0.00574850360680745	7.63942908625434	36.7800246864157	1.95082615505638e-31	6.31335325260966e-31
IVNS1ABP	IVNS1ABP	0.0182881821684298	0.0145767036339866	-0.0182963435913397	-0.0350484061382836	-0.0250815249074403	8.0219327381697	36.7574349782747	2.02856186244767e-31	6.56067872719169e-31
TCN2	TCN2	0.102022866055844	-0.000846437602944228	0.240831305817389	0.104079428840351	0.06412907553488	7.76548616304171	36.7441014581628	2.07589769151958e-31	6.70943016005036e-31
TIMM8A	TIMM8A	0.0608116322247243	0.0707747511512249	-0.0389203090812247	-0.034714323676341	0.00488209166484044	7.5699755110296	36.5906291140314	2.70760724189645e-31	8.74367637283102e-31
TAF1B	TAF1B	-0.0291582826208492	0.00296524136378196	-0.0336728721243373	-0.0638525696056398	-0.0311728659473456	7.77339276766987	36.59037677148	2.70879094030305e-31	8.74367637283102e-31
CPN2	CPN2	0.0376385204189962	0.00587117919008495	-0.0180824774859101	0.0654237208775665	-0.0150218278869838	7.49617372759018	36.5695696428489	2.808203818893e-31	9.05872199642903e-31
GJB5	GJB5	0.0510272037929411	0.0251758820806183	0.0333807108406168	0.0872830859065914	0.00766123459538015	7.39962025919699	36.4382587254144	3.52590705079512e-31	1.13665604474375e-30
SASS6	SASS6	-0.0524857999206692	0.000568794790223315	-0.0415872220734457	-0.071129792542755	-0.0193645055191194	7.62985435621585	36.4152621208162	3.66936915184086e-31	1.18214212366007e-30
ABRACL	ABRACL	0.0490761168294451	0.0337823378746593	0.0113000926826166	-0.0461297356166162	0.000231751633910093	7.73336107346482	36.3561250682003	4.06580128707653e-31	1.30901522442902e-30
RPL22	RPL22	0.040302715875125	0.075380208271751	-0.14069458808246	-0.0952743395958286	-0.0897538795352411	7.10424894375096	36.3049403381055	4.44350598288235e-31	1.42969947969188e-30
NUDT4	NUDT4	-0.0149266004200763	0.0135132608052952	-0.0552690498018773	-0.0791619465340743	-0.0229265408186894	7.5465334328383	36.3039190872631	4.45139028325388e-31	1.43131520361861e-30
ZNF528	ZNF528	-0.0610745845188063	0.00563934010254474	-0.0816304381400297	-0.0695831404658884	-0.0212386320882523	7.61370557522983	36.2908565550495	4.55348418234841e-31	1.46320185808111e-30
DBF4	DBF4	-0.0765438250500736	0.0117395065691746	-0.0986171111753853	-0.118125961768969	-0.0495270612759144	7.47801518066178	36.2888304889457	4.56952881920558e-31	1.46741452126062e-30
USP8	USP8	-0.00299200539569444	-0.00745565488862177	-0.013113812438065	-0.0605022011293519	-0.0322485106686274	7.93583102973518	36.2541442417334	4.85319124031368e-31	1.55750681653199e-30
RNF19A	RNF19A	-0.0267191882736366	0.00489834793191868	-0.0354725460611638	-0.0420120446869401	-0.00919412422059551	8.00794502524823	36.2152489431751	5.1923694332389e-31	1.66528846479759e-30
ZDBF2	ZDBF2	-0.0775462342606668	0.00139606123535874	-0.152557169208902	-0.112514953161526	-0.0109557019957691	7.28044064158365	36.0593732027419	6.80813550193319e-31	2.18209471215807e-30
THNSL1	THNSL1	-0.0439404408022037	0.020417020150437	-0.107891842463639	-0.0594661672343291	-0.00766883917544803	7.35111685405672	36.0506012145526	6.91279840030178e-31	2.21422114039134e-30
PITPNM2	PITPNM2	-0.0481116491154943	-0.027486804096851	-0.0322541874344182	0.0447026263730157	0.023227908783662	7.61081167462949	36.0501303585949	6.91846189696662e-31	2.21461648430429e-30
HNRNPA1	HNRNPA1	-0.00684486657312355	-0.0156870192198042	-0.0921987190497493	-0.0927760125937862	-0.0704034112014895	7.55943777883554	36.0450248609056	6.98017131509741e-31	2.23294027994159e-30
GAL3ST4	GAL3ST4	-0.0287006198683795	-0.0246066450010938	-0.0313018398752121	0.0495553836800138	0.0126371638237437	7.61507649411002	35.9669812861588	7.99533135267692e-31	2.5560522227228e-30
RAP1A	RAP1A	-0.00278093002888813	0.00515422003394672	-0.0233901780105592	-0.0441342574158101	-0.0261124847486514	7.96541419388674	35.9636417908318	8.04193586143401e-31	2.5693085819278e-30
PIGB	PIGB	0.0101258436531166	0.0155173317531254	-0.00987858678442155	-0.038859784854246	-0.0294302510243547	7.88274775496909	35.895443418935	9.05570120272965e-31	2.89134776587792e-30
PAK1IP1	PAK1IP1	0.00371312957700987	0.00603937117584774	-0.00106509589629677	-0.07497293223269	-0.00713428927106285	7.6427723329413	35.8904028089664	9.13553771938233e-31	2.91497693662487e-30
CD14	CD14	0.095493770387348	0.0259248394111538	0.0922119398287347	0.0550689525619621	0.027329883310669	8.26077442868202	35.7849437657629	1.09779886656581e-30	3.50063414083486e-30
N6AMT1	N6AMT1	-0.0369012081548314	0.0213606160369153	-0.0546707610578716	-0.0628696897082559	-0.0117250191798677	7.5905130170075	35.7839503463884	1.09970117875739e-30	3.50446519680493e-30
SCRN3	SCRN3	-0.0180069498157449	0.0059990266268759	0.00802583419991088	-0.0666580879635905	-0.0299734959685933	7.66330507367544	35.7656446347209	1.13535372175859e-30	3.61577618394454e-30
GBX2	GBX2	0.0331022957245715	0.0122048140401292	0.00682776098385407	0.0673534522200914	0.00210230158149383	7.73277538587382	35.756943047271	1.15270594196209e-30	3.66870127931918e-30
CD1D	CD1D	0.0715263506533468	0.0208967308799153	0.0797924906824807	0.0519473017384318	0.0181994836523032	8.0631224093417	35.745595629322	1.17573515508666e-30	3.73961563322728e-30
UQCC2	UQCC2	0.0884888520147795	0.0747927525827938	-0.00323335843197103	0.0355698197622631	0.0139892995413513	7.81920947532305	35.7161056283103	1.23776863193076e-30	3.93442031764385e-30
GPR160	GPR160	0.067980081305878	0.0190184141695324	0.0221488618092662	-0.094280749862893	-0.0379247186424019	7.36032076730891	35.6925522062386	1.28966782846446e-30	4.09678471557959e-30
OSBPL11	OSBPL11	0.0606293280319843	0.0252906159599489	0.05271257060053	-0.00227996152303245	0.00104400730496312	7.93430971713848	35.6710144330356	1.33903680394958e-30	4.25091048872883e-30
BRIP1	BRIP1	-0.0404384695211712	0.0461687945978984	-0.0812782038827375	-0.0688708324686971	-0.0211723649716502	7.30799199793943	35.6616410928526	1.36111107548367e-30	4.31824579785428e-30
PUS10	PUS10	-0.0410333930257947	-0.0150477469652328	0.00177171865808212	-0.0653445036792606	-0.0214792020857102	7.59655041368596	35.6021741469506	1.50992869640884e-30	4.78734526445415e-30
CEP57L1	CEP57L1	-0.0567381640974896	-0.0156500185307715	-0.0340139165202853	-0.114061744626521	-0.0414808889875333	7.12306137551193	35.5375354183389	1.69029199612495e-30	5.35580480394469e-30
PLAGL2	PLAGL2	-0.0101498973234744	-0.0372222687976089	0.0821165895548353	0.0538079908163906	0.0158346583179156	7.92103416543939	35.5233882164477	1.73256908455877e-30	5.48628589157305e-30
ADGRG5	ADGRG5	-0.0973133368776331	-0.0498700290093339	-0.0459930851981571	0.0211091426728069	-0.00448336595107257	7.88801184383396	35.52076421422	1.74052656348628e-30	5.5079954540705e-30
ZBTB41	ZBTB41	-0.0420152884728706	0.0055354661950302	-0.0253858677192813	-0.0548533732053711	-0.0200004701211132	7.86022663004709	35.5097517868742	1.77432485190139e-30	5.61140054364766e-30
SVIP	SVIP	-0.0527373550777313	0.0105696051140143	-0.130968282331235	-0.0559863389647175	-0.02662053878091	7.83890041852246	35.5077776998664	1.78045284182232e-30	5.62722137111984e-30
ARV1	ARV1	0.0176498260804996	0.0412510864790363	0.00576954235722571	-0.0191975887559455	0.0077381016361544	7.83054161059885	35.4819867875756	1.86249407469113e-30	5.88279871980774e-30
MOSPD1	MOSPD1	0.00300849546757931	0.0159434683675315	0.0195570562547642	-0.0641578273509049	-0.0211367822946844	7.33407919679325	35.4786761025436	1.87329681273269e-30	5.91318438362593e-30
MSRB1	MSRB1	0.0976167472112026	0.023893209720014	0.0919364352350618	0.0649527472893885	0.0380091343320492	7.88236034442502	35.4737903876993	1.88935393440985e-30	5.96010704861151e-30
RIN2	RIN2	0.071706602143629	0.0106780147843972	0.112060041276971	0.0491193083092574	0.0208263837589566	7.94209523463924	35.4727902558282	1.89265792023838e-30	5.96676519621179e-30
MARVELD1	MARVELD1	0.028722459372676	-0.0207553423487026	0.0761367154891834	0.0467578283124483	0.00962280464865817	7.78040463212799	35.4403457280506	2.00304675835402e-30	6.3107963401198e-30
PCTP	PCTP	0.0739817021053888	0.0321682936884917	0.056279195953187	0.032810423415337	0.0137932757627386	7.94732306172963	35.4291604943056	2.04258380613055e-30	6.43130921325741e-30
TMEM14A	TMEM14A	-0.0250926071128639	0.029441765394183	-0.125105635272517	-0.049553698467582	-0.0193266188620012	7.64947656805631	35.3862900341251	2.2015181816054e-30	6.92736998617181e-30
CMTM1	CMTM1	-0.0264050822620847	-0.0372716247857712	0.0660954178209865	0.0441407775067377	0.0174545550279639	7.77381160719671	35.3822025236169	2.21730589246561e-30	6.97266003920003e-30
SH2D3A	SH2D3A	-0.0427076470046197	-0.0238506692421359	-0.0486639522362458	0.0372802877200566	0.0253765943267856	7.55598688459079	35.3667962589313	2.2778403837076e-30	7.15851786206034e-30
SMCO4	SMCO4	0.134058898640649	0.0506314019063039	0.0988919127800862	0.0804137876026134	0.024684154542129	7.84489695540457	35.3411732694662	2.38221741553801e-30	7.48142100524413e-30
PER1	PER1	-0.0478996095803783	-0.11137762845132	0.0778402772694005	0.0408705053270184	-0.020442053118523	7.83495927876887	35.3408461086266	2.38358073227078e-30	7.48142100524413e-30
MED4	MED4	-0.0183981412624252	-0.00789394613215588	-0.0155803072429901	-0.0678036779925311	-0.0182349526405776	7.71578589467336	35.3316702338577	2.42213853219667e-30	7.59767419133209e-30
KREMEN1	KREMEN1	0.0606265404652602	-0.00311831841895849	0.0901465724344481	0.0896069654085032	0.0274393382206668	7.45103950013922	35.3272384893388	2.44098483852278e-30	7.65199008941312e-30
CYLD	CYLD	-0.0152199275758278	0.012100335923563	-0.0685605168360457	-0.0310937909417461	-0.018178688141484	8.08872104116404	35.2570619026667	2.75983144994161e-30	8.64608850232335e-30
STAT4	STAT4	-0.059704901273804	-0.00055563986785323	-0.115980598717456	-0.0484474004409332	-0.022352455527507	8.0740301646657	35.1814490854602	3.15037684392052e-30	9.86342155266286e-30
SPDL1	SPDL1	-0.0137253541106492	0.0428846042197693	-0.0603959646451795	-0.0557975987754702	-0.0103211902489617	7.55042249079893	35.1779537870302	3.16971634320229e-30	9.91776077347401e-30
DMTN	DMTN	-0.0360002347892934	-0.0223330295551376	-0.0335142809730424	0.082342358765481	0.0368223090789099	7.64672766810096	35.1627377959886	3.25530560528681e-30	1.01791920115285e-29
SYNE2	SYNE2	-0.0682503815771316	-0.00108610410401866	-0.124634412386213	-0.0554404778814472	-0.0236140925153734	8.07095174668335	35.1536882880144	3.30730559153612e-30	1.03353299735504e-29
ZNF430	ZNF430	-0.0607088721702764	-0.00262681823051114	-0.0590306949568804	-0.0827106390437944	-0.0382077582060685	7.55257036548081	35.1237560699062	3.48531907943324e-30	1.08848191112843e-29
IFI27L2	IFI27L2	0.0764346822470294	0.053837427266795	0.0285151538352881	0.0513839852746694	0.0207383909523946	7.91778233469399	35.104267331832	3.60636478228225e-30	1.12558201694202e-29
PATJ	PATJ	-0.0405341824669527	0.0227015954651657	-0.16523656095239	-0.0662679391601193	-0.010798561691364	7.80107552828839	35.095890559306	3.65968258170059e-30	1.14151047464148e-29
PRDX1	PRDX1	0.0502701385982238	0.0375876836891802	-0.0034961102957185	-0.0310072914146566	-0.00788045423050399	7.96258956696666	35.0678168832456	3.84421149916371e-30	1.19832029275677e-29
IMMP1L	IMMP1L	-0.0757137359716573	0.012192589408186	-0.108108277964348	-0.118011367005723	-0.0693971753921163	7.30890374831691	35.0556030331459	3.92738396659456e-30	1.22348410174285e-29
DGAT2	DGAT2	0.0656914933360291	0.000876932735247138	0.0759974561160064	0.0587676336040523	0.0210222012561632	7.73888173325158	35.0302177382362	4.10607780816536e-30	1.2783554819942e-29
APOO	APOO	0.0406690406656622	0.0555296528375964	-0.0165298607236615	-0.023997638556013	-0.00925415578766575	7.61970964115933	34.9940358958306	4.37498002432799e-30	1.36122589431487e-29
EBLN2	EBLN2	0.0336724855005865	0.0470939567949875	0.000861394870001142	-0.0193461041281333	-0.00401178990476403	7.60628676182467	34.9814276420004	4.47278290071702e-30	1.39079070295927e-29
SLC29A1	SLC29A1	0.0263609548072266	-0.00509256295966676	0.0835244750850466	0.0579764374776151	0.0286370071329047	7.75456750137382	34.979526944732	4.48771599858361e-30	1.39456681124413e-29
SLC9B1	SLC9B1	-0.0928908472820966	0.0139543209921591	-0.133618198967986	-0.131992926609825	-0.0461762649435995	7.12668593889503	34.9750710911678	4.52292064484201e-30	1.40463374063416e-29
ERI2	ERI2	0.0426349793118073	0.0185499108125109	0.0854611429585166	-0.0396702264952182	-0.00380897129145019	7.35653745392436	34.965663005961	4.59816552484586e-30	1.42711530876656e-29
LIN9	LIN9	-0.0209681612265609	0.0220724904787444	-0.00430817861425048	-0.0540137709124942	-0.00140853154476783	7.41457757637176	34.9640092980002	4.61152104717973e-30	1.43037253324433e-29
TGFBR1	TGFBR1	-0.0207226726450784	-8.03662250064008e-05	-0.059072197650277	-0.0499595722043775	-0.02798549763307	8.00656416453928	34.9113460419799	5.05783984223664e-30	1.5678362809165e-29
C1orf112	C1orf112	-0.0135931081470666	0.0174680990334757	0.00612485146945385	-0.0519326120830552	-0.0244099911506899	7.5824258446439	34.9034165471558	5.12870212131394e-30	1.58881726186925e-29
ATG4A	ATG4A	-0.00511339170859948	0.00537984840002448	-0.00784239570272671	-0.0558366002853665	-0.0227769691144504	7.57069148437712	34.9003655298661	5.15623257526114e-30	1.59635683444617e-29
MRPL28	MRPL28	0.0971145938872269	0.0547525895649139	0.0357998429841082	0.0637034147890985	0.0261592599445519	7.89037693281891	34.8956247708632	5.19930499471283e-30	1.60869585232451e-29
GIN1	GIN1	-0.0119768133209384	0.0264548627070509	-0.0292983427045161	-0.0518695518325138	-0.00363102159603024	7.53581464216714	34.8828593344625	5.3170913544936e-30	1.64412224937959e-29
CD226	CD226	-0.0818291425204336	-0.00738055840515095	-0.0976234817686894	-0.0673507282325669	-0.0252962677754809	8.09596120365845	34.8819578157402	5.32551026499299e-30	1.64570774567151e-29
FUT8	FUT8	-0.0322780425179419	0.019822632875969	-0.0685526723998784	-0.0361243661826407	-0.00701471270399345	7.92997788217995	34.8808486482975	5.33588669314038e-30	1.64789582864125e-29
ZNF808	ZNF808	-0.0312549827318627	0.00524558798798935	-0.0380604441386101	-0.0466414813827249	-0.0258181655529413	8.09533041715329	34.8621178727977	5.51421507442258e-30	1.70191823284648e-29
ZNF506	ZNF506	-0.0539680257368502	0.00135953890098861	-0.0512827897229053	-0.057248673977929	-0.0128421000174352	7.99591152932209	34.8556497649945	5.5771759552393e-30	1.72028869686592e-29
ZEB1	ZEB1	-0.0491909626070575	0.0088090461408239	-0.121433106212965	-0.0432100105347075	-0.0103786014480516	7.84814263889614	34.8425405422803	5.70700528099236e-30	1.75924947009629e-29
TMEM167A	TMEM167A	0.0715811980242673	0.0240508136741662	0.0573028256142418	-0.00664028169493314	0.000592831914405068	7.90534516249236	34.8145718599524	5.99423569943511e-30	1.8466530189264e-29
RAB37	RAB37	-0.0607472081841021	-0.0266718042402374	-0.0567428999995974	0.00498966723871686	0.00529974322893434	7.83818459719861	34.8102517114873	6.0398791598106e-30	1.85855027857205e-29
CD47	CD47	-0.0438520479935409	-0.00447638521117888	-0.0613823706193681	-0.0493727017790171	-0.0283492684074851	8.23865214527293	34.810213124943	6.04028840535916e-30	1.85855027857205e-29
ETFDH	ETFDH	0.00388084194172311	-0.00408171534818624	0.0266174279712548	-0.0620336865290394	-0.0294116519898697	7.72486952583659	34.8097591142318	6.04510569587403e-30	1.85888859036717e-29
GPIHBP1	GPIHBP1	0.0427784599393384	0.0108888731072385	0.0159664863124576	0.0864594497754956	0.0148617090779011	7.54367049315963	34.7959187268663	6.1938259993031e-30	1.90344990759161e-29
NR4A1	NR4A1	-0.0296815194970437	-0.0516539423273148	0.0768514333945411	0.0640361925376123	0.00713043841145744	7.79563523806845	34.7093587828733	7.21103867497557e-30	2.21469246774434e-29
MAPRE3	MAPRE3	0.0333580395769753	-0.0291757511854325	0.102333224188193	0.0511392271337705	0.027768141846181	7.41007857116804	34.6920889505996	7.43324941409944e-30	2.28153757338841e-29
HELB	HELB	-0.0266314956983802	0.017249770660646	-0.0939493387151735	-0.0457906031471245	-0.0130922647855503	7.78515812565746	34.6870431738837	7.49946241223264e-30	2.3004485927094e-29
FBXO5	FBXO5	0.00700964271389815	0.0436866909283111	-0.0302699828090187	-0.03194323390787	-0.00946413773978438	7.58932853320109	34.6773168865707	7.62877145227827e-30	2.33867916991976e-29
SIT1	SIT1	-0.0745385828362117	-0.0121575993450342	-0.0781055418663552	0.0352357730928388	0.0213530835385614	7.92852738060092	34.6318792389212	8.26316445787345e-30	2.53160675792691e-29
RNF130	RNF130	0.0678556284634091	0.0265156925504151	0.0509274719366246	0.0276395531810216	0.00689763350808725	8.15257209422838	34.6230859869764	8.39192276463248e-30	2.56948033209812e-29
RRM2B	RRM2B	0.0247658032242422	0.0231178047965219	0.0395327808412125	-0.0333768588186389	0.00326703927312444	7.77601203308045	34.6200386343501	8.43701332804044e-30	2.58170542473698e-29
CRY1	CRY1	-0.0616603753742719	-0.00829396295084273	-0.106531060973893	-0.0632247826335632	-0.0219875462898491	7.64453289606101	34.6047041273634	8.66763267135991e-30	2.64978066221582e-29
STRBP	STRBP	-0.024420928618242	0.0168593229337102	-0.154504237161482	-0.0776029584388791	-0.0160018156074742	7.58789885100096	34.6045434520988	8.67008232677018e-30	2.64978066221582e-29
MBLAC2	MBLAC2	-0.086491577756358	-0.0351256794182797	-0.0407954892017068	-0.0580563736759458	-0.00982485349126883	7.571124714647	34.5970481912885	8.78513125531166e-30	2.68330215495164e-29
DRG1	DRG1	0.0315671224451748	0.030251534983142	-0.0153719533196073	-0.0206145537762064	-0.00957155807128363	7.88173805957179	34.5636577545662	9.31658128157704e-30	2.84388928009067e-29
NT5DC1	NT5DC1	-0.0211258598965687	0.00560378830621566	-0.0486793154954812	-0.0513675161639258	-0.0187001728664704	7.8774586471936	34.5614913395076	9.35215761885725e-30	2.85300720526457e-29
SH2D2A	SH2D2A	-0.0790914874770943	-0.0362386167704196	-0.029678036707951	0.0555814934592762	0.0252433427666814	7.82408415367687	34.5232641438735	1.00028487828808e-29	3.04964901917097e-29
AQP9	AQP9	0.170064474581565	0.0331284709079469	0.190553300452319	0.104301930732172	0.0571238392563824	8.03947163632195	34.5165385622722	1.01219467871613e-29	3.08407885044524e-29
NAV1	NAV1	-0.0391558223267392	-0.0467971539296732	0.0541496742980039	0.0354366589771864	0.0130762286167974	7.61238589411842	34.5141098754925	1.01653036270402e-29	3.0954030533009e-29
TXN	TXN	0.031502070029072	0.00873524437122697	0.00425989434209217	-0.0644751610442222	-0.0345307786363787	7.77924860637581	34.4958718933022	1.0496903576233e-29	3.19443200737462e-29
CHST12	CHST12	-0.0745484818408357	-0.0301980515562033	-0.0300399164798009	0.0184043632752715	0.00461325300287907	7.83034403209958	34.4901363472079	1.06034155823692e-29	3.22488308466218e-29
OSBPL5	OSBPL5	-0.0522265295263287	-0.0531646970572046	0.0231224997127155	0.0266393537910021	0.00567544447822588	7.82350090921817	34.4418754378496	1.15437481499317e-29	3.50873803949291e-29
RFC4	RFC4	-0.0371287778248233	-0.00386196758333224	-0.0806863871534809	-0.0969236375506544	-0.0329914354280216	7.72298210937159	34.4294821927585	1.17984548862453e-29	3.5839777904755e-29
UPF3B	UPF3B	-0.0138559719445164	0.0139621890722221	-0.053489431910279	-0.0444032908709211	-0.0218645858120752	7.71828728337701	34.4245487433075	1.19014113707804e-29	3.61305748961154e-29
TMEM147	TMEM147	0.0645184971184234	0.0414451587368765	0.0263284096681096	0.0504689711002468	0.0198624064897714	8.00090792121297	34.3864882116876	1.27266400054582e-29	3.86123786573367e-29
SIGLEC10	SIGLEC10	0.0104628703463661	-0.0325793407001056	0.0888489859982826	0.0496116299991805	0.0230265038312609	7.95556047480519	34.3232046766175	1.4227970007495e-29	4.31412068147209e-29
AQP3	AQP3	-0.0459531708943528	-0.0179389907798111	-0.0556770264524316	0.0552207413658188	0.0268108275588501	7.89289037163195	34.3177970056867	1.43642311257223e-29	4.35279731082494e-29
SCO2	SCO2	0.0514686946140879	0.0127208123780163	0.0795144112904511	0.0849438900195434	0.0263187740490203	7.82334964594237	34.3130572788807	1.44847390272932e-29	4.38665627719358e-29
STARD4	STARD4	-0.0396894372362677	0.00314459197177896	-0.0464037908574548	-0.0738984191907388	-0.0295572191028253	7.63908624132397	34.2788715938106	1.53845206223852e-29	4.65633190750158e-29
PRIM2	PRIM2	-0.105977568796263	-0.0501485011069462	-0.0463315505805495	-0.100575061683649	-0.0378790577152266	7.5326683504028	34.2482577418885	1.62378476562794e-29	4.91162966009661e-29
CCL28	CCL28	-0.080515320878642	-0.00987407673684704	-0.113240803650065	-0.0429509838476392	-0.00199782612072408	7.66133383749937	34.2250042269287	1.69176494880026e-29	5.11416248125834e-29
HCP5	HCP5	-0.0538906819551261	-0.0347369009481397	-0.0146331804076869	-0.00937692221430275	0.0126385271649685	8.02862802290007	34.189351031873	1.80158859112535e-29	5.44286583421557e-29
SLC25A15	SLC25A15	-0.0230683549093316	0.0285207852152078	-0.0899342117843274	-0.04087652487976	-0.0250546990805107	7.45580235205826	34.1817156215066	1.82602387567719e-29	5.51335711255189e-29
NDUFB11	NDUFB11	0.0568191305188419	0.0291826783652303	0.00510236732979674	0.0657488014548457	0.0223304378557954	7.97636242910462	34.1674048774571	1.87272219194528e-29	5.65094203966591e-29
STX10	STX10	0.0809033955706902	0.0223540547042811	0.0510990482284148	0.0620096403579637	0.0281738621225616	7.90102442099688	34.1553042003303	1.91314349528753e-29	5.76943152981765e-29
NAPRT	NAPRT	0.0416270904013167	-0.00525746994242748	0.0709382146308846	0.0704897845077523	0.0325751111966284	7.89566864781608	34.1434895802741	1.95345464493678e-29	5.88744618727179e-29
GAS6	GAS6	0.0460852138242034	-0.00670422493011902	0.0953892899179669	0.0694888926750954	0.0246263557021642	7.59355263521095	34.1360093839465	1.9794168144932e-29	5.96209883883495e-29
IL1RN	IL1RN	0.0535021436214294	-0.0198737712379975	0.149320026478017	0.0825319219308902	0.0326290929208763	7.79028568567376	34.1002805274788	2.10828678224447e-29	6.34643823673833e-29
RMDN2	RMDN2	0.00603682126059724	-0.00950489289892076	0.0166216295792472	-0.0742989487446843	-0.0289657248917825	7.56669607645136	34.0840974002133	2.16939873258217e-29	6.52647031462746e-29
ADM	ADM	0.111305790961207	0.0212179455383597	0.135504704486435	0.0927117511866626	0.0396934451927979	7.70379809336123	34.066237520911	2.23891015031712e-29	6.73153983859628e-29
BEX4	BEX4	0.0327808108798875	0.0350979357185723	-0.0566704153174706	-0.0365486461130038	-0.030785833311417	7.77279629293205	34.0630422069215	2.25158034147185e-29	6.7655659299034e-29
HENMT1	HENMT1	-0.0289196226514852	-0.00476721666260804	-0.0522285494739636	-0.0838758239564648	-0.0412482366052735	7.46609582707597	34.0572276308462	2.2748215923433e-29	6.83129607310302e-29
TMEM67	TMEM67	-0.0658105386880621	-0.00684254606170764	-0.120891646004853	-0.0819125416723034	-0.0359760876080593	7.31696052305076	34.0335177527458	2.37211293109332e-29	7.11918646786712e-29
HTATIP2	HTATIP2	0.0671083745068426	0.0481392643165988	0.0168273113612294	-0.0154820292606646	0.00108869070642914	7.87148899980802	34.0045428110038	2.49670241918918e-29	7.4886095356604e-29
SRSF5	SRSF5	-0.00727505028148023	-0.00793755000600527	-0.0540438246888719	-0.0466102364080498	-0.0320578212651306	8.16452078397624	33.9614740660425	2.69414574085219e-29	8.07597644140345e-29
PRDX3	PRDX3	0.0636414996449632	0.0261702054702173	0.0227537441483125	-0.00344034106653979	-0.00587840691946173	7.96786242147077	33.8784444985085	3.12015060404541e-29	9.34736550043562e-29
RCVRN	RCVRN	0.0366992860465922	-0.0560309836386566	0.136673603721409	0.0577458232772683	0.0100464338299942	7.50273254689367	33.8745619159003	3.14165008647696e-29	9.40613798346396e-29
KIF21A	KIF21A	-0.0986950321483091	-0.00227856228326218	-0.158321463006028	-0.092762938863272	-0.0302088418003805	7.54660109236772	33.8641447176212	3.20007252930776e-29	9.57532175136973e-29
ZNF836	ZNF836	-0.0601661168720415	0.0152113130928218	-0.0857520855637066	-0.114816779838436	-0.00854469905253463	7.41623963102839	33.8632119815991	3.20535649265466e-29	9.58539621009169e-29
ASCC1	ASCC1	-0.0416127780381848	-0.020786903142179	-0.00107981116261868	-0.0586800186325309	-0.0150655573869534	7.6688807833071	33.8609119991082	3.21842340399407e-29	9.61871907948019e-29
LIN7C	LIN7C	-0.0195022881731477	0.00324425629457892	0.0143527264964707	-0.0322019906338404	0.00729982635208781	7.94359515442542	33.834414252223	3.37288039930484e-29	1.00743142153669e-28
WDFY3	WDFY3	0.0921803420175218	0.00968241497132283	0.107620502735801	0.0238282660297067	0.0153304867860511	7.93068055322399	33.8240274374349	3.43543782916586e-29	1.02550382960175e-28
PSMB6	PSMB6	0.128621286079505	0.0907603750748942	-0.00841030459673764	0.062844329590054	0.0230354514785365	8.01548882109546	33.8071652513543	3.53948634587143e-29	1.05593268074923e-28
VCPKMT	VCPKMT	0.00906372466122463	-0.00508981914173656	-0.00665881819789593	-0.0565410668396638	-0.0180912248763105	7.70184962510232	33.801441313958	3.57552090923983e-29	1.06604678271909e-28
PPP1R16B	PPP1R16B	-0.0703784473262106	-0.0401690455667385	-0.0722143771687964	-0.000591127897857646	0.00512891097479251	7.89026064961055	33.7627493300284	3.82895990686408e-29	1.14092965043626e-28
ZNF140	ZNF140	-0.011035265522807	0.0296109646272269	-0.0260516060200047	-0.0525338013294538	-0.00802249109137509	7.58958911336836	33.7618789048416	3.83486424203116e-29	1.14200841037259e-28
MCM8	MCM8	-0.0703240083497203	0.00253952750643727	-0.0884122245511163	-0.0717342364886449	-0.0332274532840309	7.78175623943388	33.7570745716184	3.86761828294111e-29	1.15107686992295e-28
SCOC	SCOC	0.0162691023257242	0.0401448985437591	-0.0166184409554138	-0.0318163709242203	-0.00826988140889195	7.54054486488675	33.7416609073075	3.97461149076096e-29	1.18221638630606e-28
LANCL1	LANCL1	-0.0351332440338039	0.00517534147935805	-0.0730033944289517	-0.040788314136555	-0.0194217922425857	7.88537072337329	33.7323096109253	4.04096687301406e-29	1.2012386661754e-28
CCDC59	CCDC59	0.00592405285323583	0.0143940711503232	-0.0492176627657912	-0.0819695011011214	-0.0284605244241796	7.7094029187811	33.7255712698707	4.08946982691842e-29	1.21493458910232e-28
SNX25	SNX25	-0.0343961565923641	0.0262350875692476	-0.133417014340939	-0.0515700229961835	-0.0146197041892551	7.70957664662678	33.712246664417	4.18710928036033e-29	1.24320346804048e-28
ADAT2	ADAT2	-0.0176824349604381	0.0146315368789169	-0.0656818509920161	-0.0443206860364969	-0.0175106447225577	7.75536953000019	33.692741755011	4.33427492589972e-29	1.28613499284858e-28
BATF2	BATF2	0.00236753058879291	-0.0265164573435532	0.0351614837423586	0.0570139830569163	-0.00402161067592655	7.60351964945799	33.6015854107259	5.09400374114933e-29	1.51067726605852e-28
VAMP8	VAMP8	0.0492187834285875	0.0140033371413804	0.0363143578305802	0.0509199925959347	0.0129539628773241	8.19519427721434	33.543353206692	5.64798628329682e-29	1.67397340939443e-28
IMMP2L	IMMP2L	-0.0063903967644352	0.0197106840464647	-0.0902296426941041	-0.0537320257300031	-0.0345195401262961	7.50998025124175	33.5374808440434	5.70710721161787e-29	1.69049384230387e-28
ASNSD1	ASNSD1	0.0188056384661843	0.0222900887876669	-0.0303347668093634	-0.0389223678353794	-0.0148200569974346	7.61857386116693	33.4904914223748	6.20312795724235e-29	1.83633154447672e-28
CENPQ	CENPQ	-0.00361168530331035	0.0472154430962455	0.0215937365091801	-0.0515873636657025	0.0103492663583298	7.3058282538996	33.4870873192029	6.24070053787359e-29	1.84636110587976e-28
EPHB2	EPHB2	0.0380134146001021	0.00836948230382806	0.134838191629577	0.0766953784893776	0.0260763904252768	7.59034391444516	33.4698517102849	6.43447529101655e-29	1.90256513631477e-28
IL18R1	IL18R1	-0.0616428729477798	0.0161641357424509	-0.142771178365975	-0.109793364850497	-0.0349701465226593	7.52343594016718	33.4431105292466	6.74714989683273e-29	1.99383862199549e-28
SH3PXD2B	SH3PXD2B	0.0855715610094157	-0.0178160469728894	0.200514749075186	0.0705443483391264	0.0302359809117849	7.52874247772423	33.4253678609398	6.96298613083348e-29	2.05640464584568e-28
CD81	CD81	0.00583704262985485	0.0159986443038793	-0.0318800512151576	0.0476819441389367	0.00321503131871026	8.14402346175252	33.422138928556	7.00300496398052e-29	2.06700264580299e-28
TRAT1	TRAT1	-0.0457509233809059	0.0165960327780184	-0.124830768583603	-0.0419699238172555	-0.0120292683174341	8.16427566341619	33.3867274874017	7.45734336089466e-29	2.19980630114887e-28
KRTAP4-6	KRTAP4-6	0.018893962142263	0.00242300826696429	-0.0144573085638049	0.0706126435692838	-0.0104429263711392	7.798749796667	33.3637315404848	7.76812852973684e-29	2.29013223164412e-28
LGALS3BP	LGALS3BP	-0.0480763431017852	-0.0271839520491195	0.0590325990664136	0.0549686244576737	0.0339391247912921	7.78936715597185	33.3549678366921	7.88996291313727e-29	2.32467970334039e-28
TMEM63A	TMEM63A	-0.0338408202519371	-0.0111458861583191	-0.0327086768200218	0.0245463568467699	0.0179109483617399	8.18361783080658	33.2990504517555	8.71383285706754e-29	2.56591073529669e-28
GLT1D1	GLT1D1	0.0964241373078227	0.00916183829621886	0.0878709341534698	0.0371751504288653	0.00941924566000285	8.00457193706825	33.2808666907954	8.99994974149197e-29	2.64860204281694e-28
TMEM242	TMEM242	0.0116595707418714	0.0120274833108036	-0.0206992296569126	-0.0505763978619154	-0.0233825524229347	7.65003352719205	33.2301346634808	9.8490909977612e-29	2.89679146992977e-28
CFAP36	CFAP36	-0.0446456881156916	0.00269223189857648	-0.116270394641966	-0.0785002740543694	-0.00749236423391597	7.40345887220627	33.191596145243	1.05475434836912e-28	3.10039490996213e-28
LINC02610	LINC02610	0.0454888189252163	0.02348166079795	0.00930743015069968	0.0938600788845507	0.0211209984179872	7.34018118649187	33.1687689014972	1.09844975772255e-28	3.22693818367378e-28
GPR174	GPR174	-0.0456145880710821	0.00999961644591885	-0.136161190467316	-0.0422664526982253	-0.0298713251140246	8.10943057161414	33.1636410337636	1.10851287978885e-28	3.25458860771829e-28
ADAM22	ADAM22	-0.102707351221059	-0.0337693094795801	-0.104486416292394	-0.0869384839450156	-0.0322836118672134	7.35178341016316	33.145703873811	1.14444752007003e-28	3.35812065748247e-28
SLFN12	SLFN12	0.0107970766014018	0.00843832209897766	0.0319543325576603	-0.0567639830351352	-0.0163222596847881	7.59764559922628	33.1089182295869	1.22184505918933e-28	3.58312334073118e-28
HACD3	HACD3	-0.0664067511525817	-0.00881206194966477	-0.0525152024985118	-0.0590266623689972	-0.00786907519446611	7.77107092431957	33.0966398285011	1.24883231461801e-28	3.66011815538691e-28
NEMP2	NEMP2	-0.0504964337511646	0.00847046783128746	-0.0863636960030734	-0.0637232385505175	-0.0319316234753506	7.69254365688348	33.0802939309905	1.28569109303042e-28	3.76593758942714e-28
CAPZA2	CAPZA2	0.0302831479008203	0.0146000895865379	0.0174904488130148	-0.0405038337244079	-0.0109440365288709	7.96070491068801	33.0367015286649	1.38942067895844e-28	4.06739074636545e-28
ZNF701	ZNF701	-0.0450317030552636	0.00194747136214435	0.029088551594076	-0.0770400764840797	-0.00442474090665179	7.60883301858041	33.0309112975182	1.4038169849913e-28	4.10712985661585e-28
PTS	PTS	-0.0187317125130431	-0.0121155321665718	-0.025692966151099	-0.0769868045788824	-0.0365228762409213	7.61534113668372	33.0302652232829	1.40543258815733e-28	4.10945201215593e-28
ICOS	ICOS	-0.0154752458467957	0.0603014443338914	-0.126699113827189	-0.0195782472330883	0.000857072152806282	7.87217038867681	33.0262031329233	1.41563330915492e-28	4.13685946567773e-28
SEPTIN7	SEPTIN7	-0.0126671944597296	0.00525448004568752	-0.0504475675015357	-0.0466146618411276	-0.0294995907168962	7.87639168605879	33.0153257616035	1.44331623958106e-28	4.21529275578582e-28
DNPH1	DNPH1	0.0688292406877258	0.0690410719005286	0.00449760907514385	0.068846220550097	0.0252589705149902	7.83865614714193	33.0062268239364	1.46689027522536e-28	4.28164120030753e-28
PLA2G6	PLA2G6	-0.0460383253508168	-0.0137108345388128	-0.0166384897477414	0.0324487029273248	0.0289118213238222	7.71896486747287	32.9515693616096	1.61686688532863e-28	4.71664785685132e-28
CCR1	CCR1	0.0942024527664502	0.0129500764900046	0.170457241674801	0.0783784748367795	0.0336673643704533	7.9761955670463	32.950006064651	1.62137590643644e-28	4.72704345899838e-28
IDI1	IDI1	0.0278419671087615	0.0199275697548806	-0.0167508224590005	-0.0325990600334745	-0.0262228071164552	7.8568791355532	32.9478295207892	1.62767475752867e-28	4.74264206739122e-28
TMEM106B	TMEM106B	-0.0570626736471986	-0.0126448634018832	-0.0679871568618893	-0.0696255109257731	-0.0356068106262706	7.86756915851867	32.9162150427903	1.72198681792149e-28	5.01452189260773e-28
ZHX1-C8orf76	ZHX1-C8orf76	0.0594180049037289	0.0600027831570902	-0.00237539486608895	-0.00256342754626981	-0.00321847251751439	7.64865571763279	32.8809270369394	1.83375612022811e-28	5.33689208448228e-28
HAL	HAL	0.0970623423731229	0.0107349676316542	0.098268614993084	0.0276820060733689	0.025558690669663	7.84918507232263	32.8581922399989	1.90959616768812e-28	5.55438094150122e-28
CTTNBP2NL	CTTNBP2NL	0.0246936935944149	-0.0248320971360041	0.127511231286968	0.0382670188809762	0.02445327264022	7.56499790224647	32.825252489745	2.02510292760903e-28	5.88692711514253e-28
CPNE1	CPNE1	-0.00958968178830588	-0.00507881649812525	0.00680636164719495	0.046821958480983	0.017418174184904	8.19552444423761	32.79592450595	2.13383851126514e-28	6.19941461727234e-28
IRS1	IRS1	0.0244359352022059	0.00616852640703325	0.0312928903794623	0.0839335548620985	0.0436586471795266	7.4001670136834	32.7869939548973	2.16809979346786e-28	6.29529556756058e-28
CASK	CASK	-0.0155180177693302	0.0148191242535782	-0.0697081499161483	-0.0369610398931979	-0.00429885670912178	7.88539323586751	32.7810154953914	2.19134384430133e-28	6.35909415061327e-28
KLHL5	KLHL5	0.0165750407708858	0.0202267394301323	-0.000326715296640856	-0.0475915421531159	-0.0107497316337115	7.84163522377135	32.7639887867105	2.25892380447004e-28	6.55140314521473e-28
PYCARD	PYCARD	0.0420105480598227	-0.00346839983110492	0.0775734144422575	0.0515141743155887	0.0267543588326404	8.10197217841867	32.7541378545614	2.29897456128265e-28	6.66369438052942e-28
ZNF283	ZNF283	-0.0180593238647191	0.0293492486187414	-0.0289223586522445	-0.0823409340840051	-0.0100031437320967	7.30479133176559	32.7439831782796	2.34100696568417e-28	6.78159607672124e-28
KATNAL1	KATNAL1	-0.0654990436760521	0.00848164001031471	-0.0762494797677933	-0.0736378920769321	-0.0144574880147719	7.57822555665237	32.6929452150741	2.56424696943285e-28	7.42399238399782e-28
AKR1A1	AKR1A1	0.107163354956183	0.0648817256239544	0.0381704159111447	0.0541101539112514	0.0283413754315784	7.86517270732393	32.690131460514	2.57715843524689e-28	7.45705565754308e-28
SOCS1	SOCS1	-0.0229338301600421	-0.0385114594773173	0.0193105705045742	0.060278556384926	0.0122348268916177	7.66863107199902	32.6814862042161	2.61723884990402e-28	7.56864907433204e-28
GK5	GK5	-0.0274106772406846	0.0011771522255799	-0.0590219152291418	-0.0965377005780219	-0.0544350414889898	7.68739310031958	32.679081913043	2.62849627947446e-28	7.59681005628457e-28
PPID	PPID	-0.0194610161076465	0.021298423397516	-0.0304640369054461	-0.0577653599382284	-0.0192786370994042	7.58499713088185	32.6365825373615	2.83571261846956e-28	8.19096654670583e-28
PCMTD1	PCMTD1	-0.0306210053694489	-0.00719779151292954	-0.0392932689270999	-0.0547255557315101	-0.027687046491554	8.08996391812014	32.619355403317	2.92431116541241e-28	8.44200682855776e-28
HTATSF1	HTATSF1	-0.00391017714109143	0.00735233061656437	-0.0387717894266313	-0.0575872140363813	-0.0166628157800535	7.58897837389859	32.5786778789241	3.1447070528767e-28	9.07301515544346e-28
TUBE1	TUBE1	-0.00967989032502548	0.0379159868321093	-0.0469176531554369	-0.0380357818982757	0.000298747072926098	7.56544446570584	32.5769378830784	3.15449805087997e-28	9.09601514094571e-28
AMY2B	AMY2B	0.014689277960179	0.0438730695464296	-0.0587494852393053	-0.0394784168395654	-0.0197117638916131	7.64432756017168	32.5705331170358	3.19080233324185e-28	9.19539577303128e-28
TRAC	TRAC	-0.0391575658418066	-0.00150009698344356	-0.0786860518404229	0.014537355747569	0.0053041889649208	8.39049983212342	32.5421432438593	3.35684576644654e-28	9.6683345807792e-28
UQCR10	UQCR10	0.0589999410858475	0.0488928497031136	-0.00237513232185194	0.0208062173193948	-0.00195535302708194	7.88685755053925	32.533088922005	3.41160599204598e-28	9.82039721371899e-28
RTN4IP1	RTN4IP1	-0.0338839439726293	-0.00947175043755433	-0.0323595892322288	-0.0670925411570087	-0.017432313456017	7.57474110375471	32.5235485752353	3.47027676778906e-28	9.9835350051469e-28
NR1D2	NR1D2	-0.0584882755100553	-0.0237029124570602	-0.0843295080676629	-0.0740563439196551	-0.038016103929527	7.91548001398534	32.4909850252615	3.67827489175219e-28	1.05758335013001e-27
PRKCQ	PRKCQ	-0.0555919785439247	0.00820073311390601	-0.104246253309391	-0.0239349477752331	-0.00653148144567695	8.0681105141768	32.4744927842232	3.7883496684554e-28	1.08860622656764e-27
NINJ2	NINJ2	0.0402895640647314	0.0120064038133654	0.0643641731966902	0.0658926850642407	0.0260844084202967	7.86415300617165	32.4674788500762	3.83616013911212e-28	1.10171169991732e-27
TUBB3	TUBB3	0.0251266783886042	0.00790319835643327	-0.0115133134849481	0.0605672517989486	-0.00392731967641957	7.7431676425964	32.4606136881517	3.88354335770365e-28	1.11467949417441e-27
APCDD1	APCDD1	0.0690709925434083	0.00998260468393397	0.104639334081177	0.0944082308967964	0.0420047389001459	7.65757006390462	32.4232120767664	4.15220670691013e-28	1.19110921024387e-27
RIOK2	RIOK2	-0.0103919621750777	0.0138925190036208	-0.0184272631957088	-0.0593420160122058	-0.0114659651337767	7.72408287150578	32.4062519830911	4.28011173186026e-28	1.2270962534003e-27
RAB39B	RAB39B	-0.0469133994690898	0.0164671269806584	-0.067706900188492	-0.0581704424250482	-0.00922034906877922	7.49335767093952	32.3985029707021	4.33986103237792e-28	1.2435131897931e-27
CCDC149	CCDC149	0.0997695718290066	0.0152812416368047	0.103765302470644	0.0369705772836619	0.028673863045217	7.65965647021751	32.3925499531319	4.38633059132317e-28	1.25610841675921e-27
RHOH	RHOH	-0.027360018695779	0.0218623660336537	-0.13428274649339	-0.0205317699871825	-0.00454278075465453	8.01014238013467	32.3850664625207	4.44545677454406e-28	1.27231161263425e-27
TRIB1	TRIB1	0.062248186688155	-0.0186297945855491	0.189731599862805	0.084827083630783	0.0417186558831695	7.90288163524233	32.3649909913397	4.60805519857243e-28	1.318093592269e-27
TGFBI	TGFBI	0.0687594451182161	0.0188561403859193	0.073849233962088	0.0462144837367884	0.0192992535727221	8.18544788469403	32.3570107501929	4.67433730549505e-28	1.33628853787737e-27
DSTNP2	DSTNP2	0.0759785534862845	0.0481067159621595	-0.0193284745639906	-0.0321110060834116	-0.0183467143907805	7.39660249869338	32.3299259938233	4.90652086626789e-28	1.40186310464797e-27
MERTK	MERTK	0.174188434418939	0.0602925662958222	0.222627867346048	0.0736338246362847	0.0379303229918566	7.84213928693075	32.3227944383249	4.96955969570054e-28	1.41906330545418e-27
ZNF880	ZNF880	-0.0332523854660787	0.0218033517775016	-0.0828863308352856	-0.0522083792126766	-0.0213136910600253	7.52784227400057	32.2900432089742	5.26967165053756e-28	1.50390172675159e-27
CTSW	CTSW	-0.0909216031231903	-0.0437612672828021	-0.0479238958067221	0.0402424624673756	0.0126554540380219	8.11252727482697	32.2855985481673	5.31177894408208e-28	1.51505389163779e-27
ELF2	ELF2	0.00722908215529561	-0.00581706348715905	0.0120579598015347	-0.0450714460707182	-0.0205341464330022	7.90032245571106	32.2309269047199	5.85822149500219e-28	1.66996051738945e-27
CCNG1	CCNG1	0.00575072617177774	0.019728905013185	-0.0440874495686803	-0.0200016664458893	-0.0137698269404609	8.08790612739701	32.1969516486714	6.22590157338616e-28	1.77376113201885e-27
IKZF3	IKZF3	-0.0820243010850419	-0.0203578509915108	-0.103261848018846	-0.0477123360443308	-0.0188796922635319	8.08580037483768	32.1629221465928	6.61740864104205e-28	1.88422797296186e-27
NUDT16L2P	NUDT16L2P	0.0484039061031396	-0.00893662468453194	0.0907292809096516	0.0488906854340447	0.0224603157614407	7.85581256817207	32.1447134130203	6.83695927455885e-28	1.94563439799626e-27
ACTL9	ACTL9	0.040953488898313	0.0145550174735591	0.0154208591729112	0.0756114407518567	0.0138050372334249	7.6262844231664	32.1289075010322	7.033461758846e-28	2.00041574483675e-27
IFNL2	IFNL2	0.0300292801198427	0.00597131779746274	0.0224766930247702	0.0856568890342766	0.00971431234852727	7.51672976880836	32.1216609927415	7.12543875366335e-28	2.02542318182585e-27
ZBTB12	ZBTB12	0.0248658956718311	0.00220012294120853	-0.0019384164034415	0.0630750758311232	0.00934798086173672	7.82578889469789	32.1121830507515	7.24756428964603e-28	2.05896712774035e-27
CDC42BPB	CDC42BPB	0.0505831290878707	-0.0102355909202929	0.0897402179433122	0.0491313567218867	0.0280099473960407	7.81556174319148	32.1033304455075	7.36353042957319e-28	2.09072414241147e-27
RNF138	RNF138	-0.0240710979438852	-0.0104959079157476	-0.0286752746085055	-0.0617834676785503	-0.0340658738958313	7.81339655317941	32.1004008343321	7.40231632259497e-28	2.1005437918828e-27
LAT2	LAT2	0.0588513042392345	0.00394697719179415	0.0746570808114013	0.0399890250545605	0.0252686461122753	7.98905644182399	32.0783874008274	7.70039791604942e-28	2.18389050370091e-27
CAMKK2	CAMKK2	0.0173407279823437	-0.015150121989457	0.0724837794496729	0.0411985618134434	0.025490289989615	7.92490236826323	32.0450237552091	8.17531733397703e-28	2.3172668180207e-27
CPVL	CPVL	0.0781623385848658	0.0141031540202121	0.0495483639476966	0.00455588620477876	-0.00922537619129038	8.00589644931353	32.0356117006265	8.31453882890992e-28	2.35539343595182e-27
PLIN3	PLIN3	0.0441891871468467	-0.00794970467958489	0.0955592626107329	0.0500323552684003	0.0336271212593422	7.84046227405018	32.0104644224453	8.69830634577076e-28	2.4627141409317e-27
PLEKHA1	PLEKHA1	-0.0450779806361128	0.00856051957757664	-0.0966418289086786	-0.0433425341648297	-0.0242453966040523	7.98822918891127	31.9920238717723	8.99098607205164e-28	2.54413867347245e-27
ZNF706	ZNF706	0.0121037446136727	0.0234922573392291	-0.032390039423567	-0.0373067594209804	-0.0166351125448099	7.78872911116734	31.9777696740961	9.22398340834234e-28	2.608592592857e-27
TPD52	TPD52	-0.0502788629459996	-0.00321483876514694	-0.143129696327225	-0.092421057338079	-0.0271421143486279	7.58113818001456	31.9410689562833	9.85218428370074e-28	2.78467616837217e-27
PMPCB	PMPCB	0.00617481704891087	0.0124172278673651	-0.0420833578828814	-0.0351050867749318	-0.0214565319204141	7.97807553029939	31.9372510282566	9.91995442320686e-28	2.80224701220533e-27
HMOX1	HMOX1	0.0222304983719681	-0.0210305849551098	0.0978884282718955	0.0414667868401946	0.0215723311297449	8.06415161749582	31.9290054928649	1.00679186347576e-27	2.84243891438666e-27
GORAB	GORAB	0.0235473727165685	0.0203070846829361	-0.00202236894204955	-0.0352493435775862	-0.00077540215529126	7.67526996816288	31.9203462012993	1.02256946075266e-27	2.88535400889576e-27
CSRNP1	CSRNP1	0.0153722894268222	-0.037776495757667	0.112872317688301	0.0598074525437449	0.0208988265145988	7.6952001846794	31.8683097275149	1.1227527599512e-27	3.16625143810265e-27
PDCL	PDCL	-0.0237612304904351	-0.000680149974096267	-0.0126902829334545	-0.0592472132474029	-0.0205618172858424	7.64156057838696	31.8628237238041	1.13387316902921e-27	3.19580938283316e-27
MDM1	MDM1	-0.0217400643409524	0.00337349649994234	-0.0449914441007158	-0.063201840063611	-0.0273961904963809	7.74456144899554	31.861489065671	1.13659527790165e-27	3.20167683915958e-27
NPL	NPL	0.117483533094597	0.0301614381308948	0.129408465395369	0.0375488490204905	0.0230342788787263	7.88850054558411	31.8411841499484	1.17882713696484e-27	3.31877009280642e-27
RNPEP	RNPEP	0.0371494422509038	0.00386709255765894	0.0618436370545954	0.0412936648899951	0.00879762954920693	8.10981767240464	31.8403618308061	1.18057028489323e-27	3.32180721691961e-27
FUT5	FUT5	0.0619226530014956	0.0248673785094402	-0.00509945062764583	0.0883156332535897	0.00658330900937099	7.44315963805679	31.8290786244091	1.20475149390398e-27	3.38794008409443e-27
CCDC28A	CCDC28A	0.00635688187367744	0.00594285186895238	-0.0386698722426289	-0.0573679281053225	-0.0243920467898837	7.59371060945974	31.7914478639934	1.289053204933e-27	3.62297134607363e-27
RPL37A	RPL37A	0.018676946727938	0.0185435680000765	-0.0672618949242647	-0.0327778953993789	-0.0243834205813691	7.8050370488142	31.7844131835633	1.30545783519319e-27	3.6670163909921e-27
LTB4R	LTB4R	0.0514830669881698	-0.00567993249177245	0.0841891243841593	0.0624671011470506	0.030250910196477	7.83212595964239	31.777866237616	1.32091341377939e-27	3.70834759623635e-27
ADIRF	ADIRF	0.0377826105586028	0.0133160790624895	0.000683919833791791	0.064591650109536	0.000871512423384679	7.79548560921912	31.7674737586113	1.34582556426608e-27	3.77616600523591e-27
SPN	SPN	-0.0545123131873959	-0.0287830115500896	-0.0209335903305679	0.0182592503083292	0.00746093580983498	8.03044086924677	31.7109557160382	1.48980518546599e-27	4.17780478257428e-27
TIGAR	TIGAR	-0.0406558982714857	-0.0317894525652269	0.0468745914711439	-0.0838352402722169	-0.0149030531243612	7.7315177156519	31.7068903461633	1.50073944136058e-27	4.20509183317278e-27
HSDL2	HSDL2	0.0173573301653978	-0.00961375501272244	0.0304532036795919	-0.0544101464272915	-0.0189096488336666	7.72280717831534	31.7067131774728	1.50121778444268e-27	4.20509183317278e-27
GPR155	GPR155	-0.00705236772096107	0.00998714191630512	-0.0572864162077868	-0.0395461539630579	-0.0212553883898501	8.00747284616612	31.7062284616368	1.50252726604235e-27	4.20640332038733e-27
COPS8	COPS8	-0.023800688848481	-0.0165245331118111	-0.0504236796283557	-0.0805631364570631	-0.0416494202322477	7.61646589572321	31.7025974234672	1.5123732335723e-27	4.23159830322413e-27
NEK6	NEK6	0.0215322866460035	-0.0226532917148292	0.0628103382913148	0.0334242614699702	0.0247735874278314	7.91177648882967	31.6964884704554	1.52908479150322e-27	4.275964182056e-27
CDA	CDA	0.0612564500171224	-0.0115792697736552	0.101790077276894	0.066332505123766	0.0224412181041433	8.06084140911536	31.6835560055828	1.5650771089134e-27	4.37416743687368e-27
FBXO45	FBXO45	0.00610798285931669	0.0153199633982526	0.0419003519991117	-0.0435467113214898	0.000446179129145463	7.61253523377302	31.6778364682529	1.58126535567417e-27	4.4169423342854e-27
ADAL	ADAL	-0.0117958501017519	0.0291395103313139	-0.0150390477378295	-0.0473057619135089	-0.0134198571472357	7.56575057106819	31.6539206971463	1.65079728362554e-27	4.60859096489543e-27
CXCL16	CXCL16	0.0446999692072527	-0.0395992116058022	0.11519522716992	0.0504685985046303	0.00282292734698864	7.79573978951716	31.6495509032631	1.66382980945584e-27	4.64238228084777e-27
ZNF682	ZNF682	-0.0766481505866672	-0.00101451348801085	-0.10830048286532	-0.076043384376355	-0.0271543255513347	7.46221184673593	31.631190821892	1.71972600840514e-27	4.79566650419726e-27
DUS4L	DUS4L	0.00925896995849484	0.0318643187012748	-0.0479485728051525	-0.0540623034350398	-0.0366734427714004	7.5152363524052	31.601333247768	1.81468202597778e-27	5.05764221287006e-27
XRCC4	XRCC4	0.0699396236904466	0.0267077254181549	0.0536388001068442	-0.0190641146870858	0.00448639526326122	7.7244297110968	31.5939963994016	1.8388105357448e-27	5.12116787432253e-27
EID1	EID1	0.00100322382746043	-0.00107816729851073	-0.0339046484132437	-0.0515462728262763	-0.0254945441753618	7.89814057209341	31.5937810790939	1.83952350045665e-27	5.12116787432253e-27
RPS17	RPS17	0.0480983986091221	0.0492894521987335	-0.0447805803950079	0.0132530212284898	0.00313261210276572	8.29784233226104	31.5756013271441	1.90073226877741e-27	5.28862623477299e-27
CYFIP1	CYFIP1	0.0589371576616964	-0.00298340958730225	0.0980771500706421	0.0363091829531257	0.0199933987107705	7.88163857426201	31.5707757967788	1.91731997986948e-27	5.3318130697149e-27
INSR	INSR	0.052487498268194	-0.0205181987124963	0.0938384264465553	0.0279200027712623	0.0107065273042446	7.70212196519474	31.5681579495581	1.92637955551697e-27	5.35402878131454e-27
SULF2	SULF2	0.0446657783938402	-0.0114589578387676	0.0623378148520608	0.0468146087634267	0.0234525238182322	8.15735798619153	31.5593476904566	1.95718621438935e-27	5.43662837330374e-27
STXBP4	STXBP4	-0.0394340474777559	0.0114327532500935	-0.0787847856643014	-0.0604469546452542	-0.0181834280707811	7.5880791249912	31.5032550163029	2.16526972623353e-27	6.00993708019014e-27
GPER1	GPER1	0.0548486323414705	-0.0193997956503882	0.125726868128334	0.0639656192912774	0.00815258995080281	7.66870271257781	31.5030726348814	2.16598132370053e-27	6.00993708019014e-27
GVINP1	GVINP1	-0.0506846974365294	-0.00246767584190621	-0.0713941688107784	-0.0500273183758235	-0.0218183663483682	8.01351617494041	31.4978177953855	2.18658531378569e-27	6.06374185742009e-27
ATP1B3	ATP1B3	0.0576558348581635	0.0432259715974475	0.0203118266277187	0.00524744378921582	-0.0203979714032396	7.91865801515838	31.4678819703087	2.30777434560493e-27	6.39627035921544e-27
LAIR1	LAIR1	-0.00320273697538731	-0.023196687270687	0.049391256449498	0.0339652311561274	0.00346655730758449	8.06223578592024	31.4401587874255	2.42601569344554e-27	6.72026507879652e-27
IMP3	IMP3	-0.0188741891827293	-0.00704403598410952	-0.0362494975505756	-0.0643796468488782	-0.0205500031980632	7.78900233189093	31.4316722512884	2.46341378306627e-27	6.82008245588669e-27
SLC25A24	SLC25A24	0.0289522624099954	0.00632344116157846	0.0176285263643345	-0.0360771394412467	-0.0253440257922	7.775874629043	31.3259519445351	2.98083889844883e-27	8.24803236980861e-27
SESN1	SESN1	-0.0204871330813559	0.00694415155815431	-0.044402267776257	-0.055685425428079	-0.0257300625257812	7.83734765463794	31.3105083882835	3.06506569587513e-27	8.47639849522989e-27
NLRP3	NLRP3	0.0774489545825912	-0.0014450013351901	0.122387401890395	0.046446120272889	0.0176688976709949	7.86905758632436	31.3095825659976	3.07019027097334e-27	8.48587692364107e-27
CIP2A	CIP2A	-0.0108846013631947	0.014571723072252	-0.0187259437047844	-0.0780799988055474	-0.0219848073682094	7.50889150223173	31.3088474487082	3.07426539153023e-27	8.49244583295645e-27
YBX3	YBX3	0.0418340053807356	-0.00239135036324356	0.0707042249001848	0.0506625922498287	0.022775975374719	8.15551058052507	31.2582137137892	3.3684321265971e-27	9.29992304416648e-27
CDKN2B	CDKN2B	0.0613152570645976	0.00789046758230416	0.107748713240796	0.067423991663583	0.0308746206383512	7.63040023547534	31.2549892345761	3.38809565898483e-27	9.34904983163583e-27
PSMB1	PSMB1	0.0180134387800397	0.00723543316997954	-0.0133185025314235	-0.0454481796064963	-0.0197528213865397	7.80993358376187	31.2224292153807	3.5932298502377e-27	9.9044947635631e-27
TTC22	TTC22	-0.0735324266168123	-0.0315537027613972	-0.0336210971616531	0.0329837377321951	0.0193406200528017	7.60939325234192	31.2224105890086	3.59335070022069e-27	9.9044947635631e-27
E2F5	E2F5	0.0264400533034737	0.0519712733933417	-0.101664713178009	-0.0497070565450697	-0.0271737947151349	7.60353428114854	31.2001335104961	3.74084878511765e-27	1.03053685540431e-26
RHOC	RHOC	-0.0299576276846309	-0.0110847753150214	0.00811415311141239	0.0420243672427976	0.00674050098976409	8.06144740956668	31.186651654431	3.83305128305176e-27	1.0553555294746e-26
LLGL2	LLGL2	-0.0413960887226965	-0.0205377310116468	-0.0369408303375209	0.0393822193249287	0.0133495052495132	7.70897592422545	31.1658951677774	3.97948745217802e-27	1.09507084539847e-26
TRPC1	TRPC1	-0.0704267943231622	0.022703848204765	-0.185549013004287	-0.0716818507883445	-0.0190179059795099	7.38774904842416	31.16444981213	3.98989120323453e-27	1.09732981387088e-26
GPR84	GPR84	0.0713347511163542	-0.0171338599954121	0.163775925845897	0.0909149595252172	0.0337130790948885	7.424473726142	31.1088917182587	4.41120627183688e-27	1.21253608351756e-26
CRYBG3	CRYBG3	0.055521149935938	0.0177173298479474	0.0612417282555526	-0.0144961690202692	-0.000200723632502786	7.86197372766932	31.0992703014956	4.48858238803432e-27	1.23312702967976e-26
NLRP12	NLRP12	0.082331410304656	0.00755192767549051	0.101396565504308	0.0624550486289719	0.035535789692716	7.96662201990955	31.0914613176995	4.5523839054761e-27	1.24996812341464e-26
EML5	EML5	-0.0265686121350628	0.0129617916274194	-0.127142415587156	-0.0691211387899644	-0.0126904642782293	7.36231673213941	31.0661690398295	4.76534868813734e-27	1.30772466743615e-26
KLRB1	KLRB1	-0.0277895654318314	0.0419729366822201	-0.136376767968209	-0.0723905783286822	-0.0316173347503881	7.90983677316351	31.0539750048678	4.87157136004662e-27	1.33614134943681e-26
NIPAL3	NIPAL3	-0.0350585254834899	0.00667069472175719	-0.0940899078738173	-0.0359618043587897	-0.0110629680479688	7.88105934181629	31.0509702869847	4.8981087370645e-27	1.34268331608128e-26
MTARC1	MTARC1	0.162995447563717	0.0495686776031059	0.133422991193181	0.0764764318217344	0.0360957493906229	7.76925900486214	31.0362534969541	5.03019810917162e-27	1.3781364682662e-26
HMGB1	HMGB1	-0.0183806507213671	-0.0037003548302259	-0.0712600080061385	-0.0649272419936633	-0.0328468089375056	7.74523166683929	31.0336572200097	5.05386933132283e-27	1.38386345326474e-26
ERMN	ERMN	-0.0522922883218291	-0.0269830817464962	-0.0905797757164528	-0.114256838445307	-0.0660865698839403	7.33295748347234	31.0156432317168	5.22121979253405e-27	1.42890525247237e-26
SPIB	SPIB	-0.0120320008308887	-0.0238512510289475	-0.00861318805785061	0.0505046184207902	0.0168880394720823	7.62513051639781	30.9941529208958	5.42816225076835e-27	1.48472709266093e-26
NDUFAB1	NDUFAB1	0.0323566791319374	0.0211735436292937	-0.0203945938116714	-0.0336217016021525	-0.0191979194231173	7.64839871115229	30.9925252193692	5.44416791365099e-27	1.48829084572198e-26
DOCK9	DOCK9	-0.0507710644208998	0.0151377851683865	-0.142012292292153	-0.0359937717058525	-0.0125289931721237	7.94163224486187	30.9922047280368	5.4473249791026e-27	1.48834015822475e-26
DSTN	DSTN	-0.0372561093454156	-0.00593163937834973	-0.0793653282577358	-0.0583202003528918	-0.0253644651959135	7.70309567086813	30.9834640892515	5.53413896707319e-27	1.5112340161314e-26
LRRC4	LRRC4	0.0551349657502769	-0.00254298215492277	0.057996289281971	0.0748862065676255	0.0176780543799318	7.49665122479035	30.9782081158375	5.58701011618038e-27	1.52483900550775e-26
PLAUR	PLAUR	0.0521264060317588	-3.20055821472209e-05	0.0714255091053086	0.0512244195923035	0.0150157237090962	8.03664060800927	30.9705927023276	5.66451681215742e-27	1.54514915770797e-26
FOXP3	FOXP3	-0.00568054681538221	0.015442815066276	-0.00512813139657009	0.0830848624659843	0.0336216784603192	7.73894801131961	30.9163283360804	6.24897247798555e-27	1.70364571373652e-26
CDC25B	CDC25B	-0.0556267882592349	-0.00982607943350278	-0.0612074562016014	0.0374648648287943	0.0270824669733267	8.00657151323304	30.8960143445559	6.48302683114708e-27	1.76570585991814e-26
SKAP1	SKAP1	-0.0903240956517148	-0.0240696813234456	-0.133946435400809	-0.0497555910258463	-0.0340484280687514	7.96283381803464	30.8959593803441	6.48367191761939e-27	1.76570585991814e-26
BLM	BLM	-0.0168399047201948	0.0214544129791454	-0.0402373574993256	-0.0412514889379487	-0.0186678151172357	7.64358771610536	30.8949394279998	6.49565427438918e-27	1.768006062708e-26
PLK3	PLK3	0.0200728821623297	-0.0307514232355866	0.0793590473803132	0.0503574743114603	0.0227494863310547	7.77085693860391	30.8712599872484	6.78017844524464e-27	1.84444462601867e-26
TPH1	TPH1	-0.0519562941795746	0.00246134227169481	-0.0948836398709698	-0.0952208026799388	-0.0344869647250619	7.28893758566427	30.8578061155837	6.94737788619031e-27	1.88890100222684e-26
TAS2R50	TAS2R50	-0.00261140673634941	0.0415263955188161	-0.0445552986774338	-0.0562552477212783	-0.00397985427049452	7.65100326581834	30.8535273063681	7.00141640581323e-27	1.90255880592751e-26
TMEM263	TMEM263	-0.043759439756248	0.0251353597273729	-0.0922917193378092	-0.0406397734431909	-0.0195589418545108	7.71359029139274	30.8474571654986	7.07880331509948e-27	1.92254299703951e-26
SLAIN1	SLAIN1	-0.0647006698846493	-0.00177114819206015	-0.110436076227417	-0.0238672326700877	-0.011657344350164	7.91015088605991	30.844538956463	7.11631212789491e-27	1.93168081647527e-26
SLC6A8	SLC6A8	0.0199546960064474	0.00306815280264416	0.0242397339346319	0.0615897494634661	0.00785167526082642	7.81920102572515	30.8393803167095	7.18310701431466e-27	1.9487539376871e-26
METTL15	METTL15	-0.0417195269271984	-0.00641349805827751	-0.068283910302422	-0.0674739569163547	-0.0354465975845981	7.58781361697232	30.7690814797834	8.15867859795486e-27	2.2122230471678e-26
CD5	CD5	-0.0567635758065208	0.000518424354655878	-0.0815570761820021	0.0383247797006465	0.0248561840005053	8.091520977823	30.742803600212	8.55661014638393e-27	2.31886453831543e-26
LINC00173	LINC00173	0.00888441703436449	-0.0141786524012533	0.0416439983948917	0.054075139144854	0.00564175236816933	7.68515003686278	30.7126079587076	9.03800132762728e-27	2.44799602590121e-26
PWAR6	PWAR6	-0.0283294416795394	0.0462167975400032	-0.21062781049233	-0.141222865096987	-0.0548487997611797	7.07961759802694	30.7016545059465	9.21927113376817e-27	2.49574205028916e-26
DYNC1I2	DYNC1I2	-0.0412508770728861	-0.00950238449177032	0.0138623253345518	-0.0688208423239924	-0.0185891470081838	7.787884963776	30.6987255936694	9.26835774523369e-27	2.50767255011734e-26
MIR503HG	MIR503HG	0.0292964288157167	-0.00355601864083521	0.0240023264158111	0.065316661132905	0.00838094835876291	7.71816157143454	30.696038514177	9.31362224463444e-27	2.51855658318941e-26
PGD	PGD	0.0691507386272168	0.0132602842877549	0.0645912811883047	0.0396570139765036	0.0181964989427392	8.21039656503295	30.6648804903727	9.85498553985455e-27	2.66350960536609e-26
SSB	SSB	0.0166595838097692	0.011500840608047	-0.0332375812758592	-0.044713699399356	-0.0201024332575663	8.04005107622878	30.6471082956901	1.01778144836162e-26	2.74927457688173e-26
RAB11FIP1	RAB11FIP1	0.0208019974374283	-0.0171927234968603	0.0694367269633434	0.0339157017332452	0.00947798701868496	8.00525431172108	30.5990774448601	1.11044370281143e-26	2.99795816093799e-26
CDKN1A	CDKN1A	0.011940257169484	-0.0241634319088408	0.0869641272113846	0.0596007299646857	0.0224001672246246	7.83442242388271	30.5750411966258	1.15995014644059e-26	3.12992484198757e-26
HMGCR	HMGCR	0.030641935705094	0.00977713003394598	0.0275837817927638	-0.0320781831424002	-0.00553499167130145	7.83208245757374	30.5561007687834	1.20051792408801e-26	3.23764272947143e-26
APOA2	APOA2	-0.0123419666772318	-0.0383310163747161	0.097429003674252	0.0442242955716603	0.0203061160264557	7.49376003117672	30.5525466597699	1.20828764570831e-26	3.25684001538628e-26
PDE3B	PDE3B	-0.0329821692122101	0.0125417136346462	-0.0930877157048746	-0.0609244120349093	-0.0139225567593639	7.8977297020818	30.5431918004433	1.22898080053267e-26	3.31083189798672e-26
EIF3E	EIF3E	0.017557473856801	0.0068826305752463	-0.0507665242869901	-0.048472502495704	-0.0358986725405499	8.0102542607071	30.5245809094436	1.27121300970818e-26	3.42275985381847e-26
FANCL	FANCL	-0.0602035202581535	0.00358828300503244	-0.0248981955778573	-0.087769103193633	-0.0285479235234511	7.60524993080948	30.519957767008	1.28192804180982e-26	3.44975253447207e-26
MRPS11	MRPS11	0.0624529943633521	0.038946899164034	0.0341571616193264	0.0548800828658322	0.0220220646019724	7.96462478982174	30.5183272620292	1.28572865255161e-26	3.45811902246265e-26
LINC00216	LINC00216	-0.0676750379096642	-0.0171084499379539	-0.00654911310327755	-0.126618121173461	-0.0141865510966781	7.22163000697177	30.4935849637974	1.34481013269205e-26	3.61508100186035e-26
GYG1	GYG1	0.0685257463981861	0.0336153084691482	0.04780519153101	0.00873236850587933	0.00749531180989749	7.90838362793105	30.4498066821227	1.45610806362638e-26	3.9121656733648e-26
COX8A	COX8A	0.0428815927423543	0.0237355305452454	0.0232833214046568	0.0500002378361817	0.0127156956219157	8.12586738161361	30.4476046452155	1.46194456187679e-26	3.92573727679053e-26
RASGRP1	RASGRP1	-0.0456027587062522	0.0106285279062543	-0.104016798004331	-0.0166145257259469	-0.00533264911907061	8.14464613764924	30.4421438096219	1.476520090865e-26	3.96274849936929e-26
CEACAM3	CEACAM3	0.0262394760143962	0.00197971975698952	0.0540149064432924	0.0702234666084056	0.0161901097352377	7.7597197606901	30.4324906043932	1.50264344177668e-26	4.03069592751254e-26
MPC1	MPC1	0.0500197370183209	0.0437278210540288	0.0162294016568714	-0.00148741045577339	0.00741090173368963	7.79328756573544	30.4252965663583	1.52241327384841e-26	4.08153692720752e-26
CKAP2	CKAP2	0.0119260085532069	0.0103795214663602	-0.0147924549870782	-0.0553073307232186	-0.0145337990725807	7.76136290437948	30.4227178757361	1.52956316169767e-26	4.09850793595304e-26
H4C3	H4C3	-0.0639814705339248	-0.0470504174875543	-0.0787231458447932	-0.139009223880189	-0.0392514999948759	8.01007230601694	30.3936420853112	1.61255329744929e-26	4.31856801673617e-26
PHOSPHO1	PHOSPHO1	-0.0541681639419975	-0.0520083973538616	0.0431230341961788	0.0296957614183393	0.00736604613976599	7.53591784899286	30.3718473761955	1.67771404774554e-26	4.49066929268078e-26
CFAP97	CFAP97	-0.0185459221649014	0.0165035971605674	-0.0852299608113443	-0.0262325705420503	-0.0201999852049299	7.94174322765644	30.3552926808224	1.72897025093437e-26	4.62538857927869e-26
SKIL	SKIL	-0.00879497563574283	-0.00685481714691516	0.00815427698035798	-0.0607335707693926	-0.0254157212725161	7.68455801820507	30.3081654129103	1.88366132219194e-26	5.0365275994437e-26
CARD6	CARD6	0.070870489035415	0.00532758862692706	0.158974562595056	0.050718966705996	0.0376624783535275	7.63781436000176	30.2732404360133	2.00720237987812e-26	5.36398284307354e-26
THBS3	THBS3	0.0363377413157364	-0.0040300397773132	0.048249133473897	0.0737916066102278	0.0477691441264776	7.57939233415354	30.2645599738984	2.0391506467427e-26	5.4464493769837e-26
CAT	CAT	0.0667576934591239	0.0231472746371963	0.0453388772873158	0.0335800207017112	0.0110706789120432	8.06580838400533	30.2225019532238	2.20132725180266e-26	5.87647424400069e-26
ZNF585B	ZNF585B	-0.0441202741425668	0.0110867960157286	-0.0605779459982738	-0.0595615578694515	-0.0158400703441446	7.64127307552879	30.1975003243291	2.3038104181974e-26	6.1467727273143e-26
RETREG1	RETREG1	-0.0208373344596477	0.0138425617575431	-0.0955106104832684	-0.0587516944304349	-0.0207248127859714	7.66923549865796	30.1949737754794	2.31442985823676e-26	6.17181295529804e-26
RAB24	RAB24	0.1068555678144	0.0546955258047106	0.0397866459047886	0.0736018907488427	0.0250466767584454	7.9601302072285	30.1728143254598	2.40970122566562e-26	6.42244463130495e-26
DNA2	DNA2	-0.000364927156307537	0.0221990535275074	-0.0281576490111686	-0.0591076752295265	-0.022285325484213	7.38395526084345	30.1592262667764	2.47005928491787e-26	6.57980629972793e-26
IMPA2	IMPA2	0.0750030748852737	-0.0106499561565192	0.0935732394525601	0.034207624976152	0.0125436518170376	7.72958624992144	30.1434314066397	2.54213104785627e-26	6.76818702837133e-26
SLC24A4	SLC24A4	0.0782158450535233	-0.011695112431573	0.111202195539378	0.0594205977821947	0.0303586576134514	7.88652522244628	30.1385769545717	2.56470336895151e-26	6.82464973111098e-26
LMNA	LMNA	-0.0339174395689268	-0.0245525589138298	-0.00539846425095725	0.0435687021813527	0.0261504317398318	7.67652497394033	30.0872309457691	2.81613713271033e-26	7.48972641678278e-26
FANCI	FANCI	-0.0180546675576405	0.0266033129801722	-0.0478204096151709	-0.0531406368163827	-0.0145284412274069	7.56525040286316	30.0688208493008	2.9121979439912e-26	7.74108969694632e-26
ITK	ITK	-0.0551138230808856	-0.00476629019937036	-0.102037344324144	-0.0382386190858082	-0.0157337547612055	8.21363473662673	30.0354780834403	3.09463134198839e-26	8.2216560626684e-26
CFAP44	CFAP44	-0.00753879059467444	0.0143677389190682	-0.0538244633606233	-0.048480354195938	0.00106548943847251	7.67286770497141	30.020286969869	3.18151315004493e-26	8.44799030813842e-26
ZNF486	ZNF486	-0.0399680839230152	0.0319873973990932	-0.0816739739167973	-0.0558304276583126	-0.0408433897079608	7.80050764652796	30.0045783104718	3.27393243236755e-26	8.6887803406782e-26
ACVRL1	ACVRL1	0.0561169192679358	0.0225014865021915	0.129871405735258	0.0767849447198845	0.0443555025070568	7.47091575947501	30.0038354974485	3.27836880854964e-26	8.69245104680893e-26
SIRPD	SIRPD	0.0849119451463585	0.0157333746248431	0.117594680591634	0.0425395072870032	0.0231658221131621	7.81942960044445	30.0037646028577	3.27879253485633e-26	8.69245104680893e-26
ZNF366	ZNF366	0.0404347136827408	-0.0139406326929548	0.0895601078695059	0.058587668299924	0.0201861078872705	7.52693679957641	29.9738062604684	3.46286305111579e-26	9.17557777190193e-26
YES1	YES1	-0.0814569079133527	-0.00846182679731289	-0.0992470151970251	-0.105354271875952	-0.0524580557351539	7.57396697846276	29.9702786858655	3.48520927689785e-26	9.22989744941167e-26
FAM102A	FAM102A	-0.045462328549867	-0.00599206693865817	-0.0737497776859666	0.0470086968312557	0.0274732861332723	8.10951042302362	29.936909745164	3.70389035466997e-26	9.80383894830591e-26
ECI2	ECI2	-0.0206487267717428	0.0143541195429551	-0.0766452718406061	-0.0540669466802139	-0.0269502944858351	7.65042739530466	29.9206337237797	3.81550274024457e-26	1.00939225932396e-25
HDDC2	HDDC2	0.0108133084794293	0.0218205324263714	-0.0493430178595649	-0.0423022295083681	-0.0255436283829971	7.82430799939377	29.9081155453303	3.90363883460361e-26	1.03216256864189e-25
SLC38A1	SLC38A1	-0.0485476692150986	-0.00918193725247285	-0.0890860365273909	-0.0368128251060611	-0.0223399298434419	8.25078411003683	29.8996275011763	3.96456064468898e-26	1.0477168722751e-25
DTX1	DTX1	-0.0111251416030935	-0.00904650662394069	-0.0188242287952196	0.0565427798018092	0.0227295985085361	7.63957802702732	29.8942129804783	4.00392057510471e-26	1.05755958138001e-25
OLFML2B	OLFML2B	0.109157345762931	0.0151431200007446	0.188747199585182	0.0757123469728445	0.0377173251612941	7.34135270914755	29.8802780309882	4.10703259617593e-26	1.08422191028932e-25
SMU1	SMU1	-0.0458950097183362	-0.0484401625258419	-0.0104326714250282	-0.0863546844885965	-0.0353527741458031	7.77621353750554	29.8777716306899	4.12585979302162e-26	1.08861735963631e-25
WDR19	WDR19	0.0105446301698446	0.0025128587240788	-0.0589075207391678	-0.0621441731447723	-0.0145792287812698	7.58134360926124	29.8303301084004	4.49903273087814e-26	1.18645377924002e-25
CMSS1	CMSS1	-0.0542955429187275	0.00262503131476954	-0.0792786107269903	-0.0530366258996935	-0.00900221192894257	7.66620712732035	29.8181773047524	4.59996341879432e-26	1.21243105397847e-25
PGAP1	PGAP1	-0.0417009289117329	0.0291506565053723	-0.0852355286337509	-0.0808338720245168	-0.0217417329942986	7.56365383310409	29.8139637780157	4.6354856910353e-26	1.22115007666894e-25
ANKRD50	ANKRD50	0.0626497723436543	0.0129928422673551	0.0867154354796504	-0.0277170513736449	-0.00119851219845835	7.77027372154502	29.8107736085123	4.66256366471112e-26	1.2276365625885e-25
NT5C3A	NT5C3A	-0.0497998270612108	-0.00744109108738833	-0.0322849158473693	-0.0789611107468389	-0.0204985117430567	7.64311924294221	29.788480372941	4.85627385851499e-26	1.27796680487236e-25
PGM2L1	PGM2L1	-0.0104866423274226	0.0284064207791301	-0.09173026038878	-0.0339723786544974	-0.00484104361387061	7.59361635975631	29.7816556667812	4.91717585042489e-26	1.29331295382033e-25
BHLHE40	BHLHE40	-0.0456013382682778	-0.0458269701997569	-0.00378738455168204	0.00255943188816055	-0.00154438580633531	7.99318334119057	29.763838085738	5.07981579949027e-26	1.33538795990806e-25
LOC105376204	LOC105376204	0.0334327758679196	-0.00032876890131206	0.0257041275591403	0.0863554413467194	0.0238390754516615	7.32285309215558	29.7336938744553	5.36737233667876e-26	1.41023971011003e-25
RAPGEF6	RAPGEF6	-0.0289780899881418	0.00218830231435518	-0.0596562948791934	-0.0415671265912936	-0.0110776298388249	7.98225349972873	29.7267767211481	5.43563122804081e-26	1.42742416702752e-25
GPR18	GPR18	-0.0596452036226855	0.00713749463649904	-0.0641166006845886	-0.0580980145153669	-0.0160669590906961	7.75126036742241	29.7023513341806	5.68371327501881e-26	1.49178826115979e-25
MTRF1L	MTRF1L	0.0719976846865551	0.0304523766915308	0.0273378984288231	0.10341493583726	0.0273251229916909	7.65998650436903	29.6583557842744	6.15960964353797e-26	1.61584723072874e-25
SAMD3	SAMD3	-0.0651050959520028	0.0145962015562864	-0.138696935755221	-0.0661891216052242	-0.0312918846873451	7.93992547319879	29.6453845078283	6.30741382136682e-26	1.65375296837096e-25
CTC1	CTC1	-0.0306668754679791	-0.0216489361826468	-0.026548002657897	0.0276800496829264	0.0133451107621934	8.04842219705941	29.639684318653	6.37348758113339e-26	1.67020114809575e-25
TMEM126A	TMEM126A	0.0295615553519708	0.0216597005189252	-0.0263180797639215	-0.0522640593170713	-0.0252333319640261	7.50316027338568	29.6320188084221	6.46343972030237e-26	1.69288625466275e-25
ITPR3	ITPR3	-0.0437070644681672	-0.00738145481761432	-0.0652890543429727	0.0328646120142624	0.0253209551484668	7.84608933808371	29.6256287429902	6.53939869035553e-26	1.71188447391506e-25
OTUD4	OTUD4	-0.0518872446548357	-0.0235467245896954	-0.0318494398540521	-0.0885822706256842	-0.0478172927795057	7.69578670901002	29.6131931003027	6.68980148412395e-26	1.75034052436524e-25
API5	API5	-0.0109673784326993	0.00559413088594063	-0.0258793198570597	-0.0364413484398547	-0.0259210509330483	8.06522913768089	29.6046489064406	6.79514803581352e-26	1.77697385873784e-25
TMEM60	TMEM60	0.0731102314452849	0.0530683847038107	0.019044795079239	0.0149938731981978	0.00396675830711857	7.67967563607736	29.5892310179302	6.98947852019221e-26	1.82683704134663e-25
ZNF570	ZNF570	-0.0309317635749133	0.0231373811111864	-0.0633193608689249	-0.0329624229255785	-0.00239993455179999	7.6667156771631	29.5748977494564	7.17514182782034e-26	1.87438396756017e-25
GLRX	GLRX	0.04768024338488	0.0110060351830388	0.013614094883021	-0.0260299565255746	-0.0300969219507916	7.99072079484879	29.5683345905231	7.26180200323691e-26	1.89603185463105e-25
SCML4	SCML4	-0.0778817668017195	-0.0136799364787912	-0.102291001094971	-0.00595025254137571	0.00578379014621966	7.8706030385479	29.5645254569118	7.3125792257946e-26	1.90829311737855e-25
PYGL	PYGL	0.0902807738884288	0.0162399533435789	0.0868919421204595	0.0424191110446692	0.0230723893097053	8.02675972209069	29.5483589656483	7.5320835365269e-26	1.96454969653805e-25
ANAPC10	ANAPC10	-0.0107748315102514	0.000938439281266135	-0.0534000042945326	-0.063753755061521	-0.0237148374573488	7.43816234709974	29.526961329656	7.8328249835116e-26	2.04192517818342e-25
CIAO2B	CIAO2B	0.0689541650565113	0.0491379861179784	0.0191492408370637	0.0435763659538742	0.0184587157017209	7.92998676505749	29.4963565363273	8.28405611362785e-26	2.15843046212294e-25
ZNF616	ZNF616	-0.0192525232018346	0.0217627568881502	-0.0146414281112124	-0.0526750985364304	0.00690832027545163	7.3804944958382	29.4604403588485	8.84701190054298e-26	2.30390934909973e-25
TLR4	TLR4	0.0729839971951041	0.00850480439214962	0.0861624078617496	0.022265781211809	0.00660443152846035	8.14642079441933	29.4429049164749	9.13566858943495e-26	2.3778419025078e-25
ZNF287	ZNF287	-0.0625290531898965	0.000980099283937719	-0.12210913170706	-0.0842406081754268	-0.0255424078928455	7.23882670173585	29.428796646254	9.37476231091829e-26	2.43880393104014e-25
COPS2	COPS2	-0.037820176888701	-0.0169696306802827	-0.0230002661416115	-0.061952401791503	-0.0261038494189947	8.04664752013291	29.418719917801	9.54937135399315e-26	2.482935869473e-25
RFX2	RFX2	0.0218515085316833	-0.0118867694530955	0.0580625681955595	0.0614068288573799	0.0278751694021055	7.63784330820176	29.4022660324466	9.84153262247283e-26	2.55757084783598e-25
CLEC2B	CLEC2B	-0.046760711240422	-0.0108231717478242	-0.0658664920440692	-0.061325513854813	-0.0402558399761705	7.92378615982853	29.4008747512056	9.86664458977327e-26	2.56276482851254e-25
EPB41L5	EPB41L5	-0.0325567943442442	-0.00356873572357941	-0.0723010753317572	-0.062405927172521	-0.0200982473226645	7.50325267325015	29.3830913902395	1.01933518276946e-25	2.64624917645238e-25
CD163	CD163	0.148657276913399	0.0208219559007201	0.200290492056835	0.0255096771422627	0.0241010982520349	7.82223214414739	29.3284889332363	1.12659636691112e-25	2.92318725197489e-25
PSMA3	PSMA3	0.00362840672003362	0.0188268480327514	-0.0154538036318321	-0.0395949448711583	-0.0215376379623597	7.82475478433787	29.3111053027059	1.16306974276835e-25	3.01625970634946e-25
THEMIS	THEMIS	-0.0951461512808143	-0.00931512628236675	-0.165981871805714	-0.0541912414855457	-0.0253305992868817	7.97333480205519	29.3084144974804	1.16882048601141e-25	3.02960208919494e-25
DGUOK	DGUOK	0.0633040660546857	0.0591612059589259	0.0202692982163546	0.0509595697441334	0.017983325864888	7.75411396476992	29.3039974149437	1.17832258147848e-25	3.05264917481472e-25
CAMK2D	CAMK2D	-0.0190811111422127	0.00272415031000062	-0.0600710127686188	-0.0375427762944076	-0.0341828857637863	7.93533228664304	29.2713546774677	1.25099188147107e-25	3.23923325083135e-25
S100A9	S100A9	0.0946217830398677	0.0151002428683142	0.100022069027153	0.0766296936173667	0.0417584288037141	8.18789487758436	29.2584693923098	1.28090127195265e-25	3.31496188393543e-25
MSLN	MSLN	0.0215309958666916	-0.00698989227176661	0.018130129657429	0.0758044799071804	0.0169557167775434	7.51784816283366	29.2543200568915	1.29068479092949e-25	3.33855352025217e-25
VEGFA	VEGFA	0.0439094041845065	-0.0165281874743997	0.0809724047958706	0.042416400411585	0.00772015535356463	7.68673697957785	29.2252893971851	1.36126686834712e-25	3.5193042097909e-25
KIF3C	KIF3C	-0.00048326896680706	-0.00353210958401196	0.00148782972020722	0.0560902396413621	0.0293804687063401	7.63170583442192	29.224000056529	1.36449002281179e-25	3.52581401243358e-25
GPD2	GPD2	0.0285733763548039	0.00699525267520062	0.0310170381494119	-0.0368794027180854	-0.0142702726475266	7.85634342294615	29.2197943307525	1.37505706695882e-25	3.55128374731101e-25
GLMP	GLMP	0.0295211000420759	-0.0112918124812582	0.0829268945631076	0.0697419014216374	0.024271546404985	7.91532311252112	29.1930826685985	1.44411679833461e-25	3.72771501893291e-25
TMEM205	TMEM205	0.0528710320748411	0.00108323310306258	0.0604923250208076	0.0654201742809439	0.0265664655217064	7.78611983730305	29.1718122957375	1.5015920846087e-25	3.87407658567775e-25
DHX32	DHX32	0.0514030504924516	0.0262060919489553	0.0281596831195623	-0.0250149642365347	-0.00452272209129934	7.62043837752444	29.1532444036987	1.55364014039641e-25	4.00629226507585e-25
OXNAD1	OXNAD1	-0.0370176606713617	0.0178772194847259	-0.0874989309821101	-0.0314242743285007	-0.00270971983953672	8.04751948517504	29.114440021517	1.66833872761177e-25	4.29984208147364e-25
MTERF2	MTERF2	-0.0408629874640249	0.0120381797707028	-0.0938883378052466	-0.0635145145124758	-0.0215733141001815	7.33338762514343	29.1114314305347	1.67757905243349e-25	4.32142981049327e-25
SLC2A1	SLC2A1	-0.0732379746296195	-0.0294471105339591	-0.0595407123806426	-0.00470061420113677	0.00264294176625679	7.97050660850502	29.1103520369213	1.68090672173012e-25	4.3277721980693e-25
ATP1A3	ATP1A3	-0.0631002496479764	-0.0216461367888199	-0.0317658834187995	0.0412658651089046	0.0152247353679371	7.69393192463088	29.1086079896334	1.6862974709589e-25	4.33941706371308e-25
DYSF	DYSF	0.127067858733701	0.00251831684131343	0.171978469357879	0.114558692342011	0.0687270514737417	7.82884415232685	29.0985296222804	1.7177909550717e-25	4.41818661283872e-25
PCMT1	PCMT1	0.0533545334902215	0.0418596837405509	0.0260291250008802	0.0179574700628571	0.0104487751851874	8.05766760117839	29.0769251902995	1.7873065873035e-25	4.5946184763586e-25
FPGT	FPGT	0.00967332519964526	-0.00926497888338762	0.0165235471537581	-0.0721632512361845	-0.030547959489275	7.6616362620902	29.0669335054303	1.82040514549574e-25	4.67729996273314e-25
SRGAP1	SRGAP1	0.0798958873358702	-0.0193142384650722	0.207348556635293	0.0372465158574089	0.0129371924062065	7.2742320976778	29.063703171415	1.83123712385716e-25	4.702714750532e-25
DACH1	DACH1	0.0702458406202959	-0.0116620623622756	0.13071550489845	0.0482132137069922	0.0168188535893883	7.37150057978492	29.0562116397205	1.85660757566001e-25	4.76541985539017e-25
HRCT1	HRCT1	0.0338591919349298	0.0140130571156369	0.00779760522384088	0.065218974725278	-0.00812702823031763	7.40158188302819	29.054074726089	1.86390883834104e-25	4.78170558835567e-25
SPCS3	SPCS3	-0.0282671742633873	-0.0272390361292434	-0.0323163549504653	-0.0553724755755995	-0.0305463433856925	8.01115410006583	29.0522151410427	1.87028600542042e-25	4.79560514210363e-25
PPP4R2	PPP4R2	-0.00708230661726539	-0.00580935885364564	-0.0079974488483785	-0.0530796895820442	-0.0112028622465354	7.80671146515275	29.039284925054	1.91523831330864e-25	4.90835036726972e-25
MRPL57	MRPL57	0.0237676202584707	0.0149802614057482	-0.0129810824910255	-0.0464970949389683	-0.0122471003814244	7.53039783252213	28.9842419738964	2.11906330691175e-25	5.42792855254034e-25
ALOX15B	ALOX15B	0.0231818605606655	-0.0165468298641072	0.115363742672877	0.0636171997396051	0.0176628285163893	7.55840194882937	28.9815460241989	2.12958821804463e-25	5.45209477225967e-25
CPSF1	CPSF1	0.0251800021559658	-0.00271445619942856	0.0501223378681432	0.0575355400210427	0.0241827239835803	7.88568549364193	28.9531874759933	2.24353098449781e-25	5.74086741171393e-25
ATP8B4	ATP8B4	0.0473175531802337	0.0226187496975063	0.0581101155928447	-0.0260640589902765	-0.0117292299169707	7.86680202676694	28.9512152990665	2.25167910104848e-25	5.75877007940788e-25
LINC00597	LINC00597	0.00440281853707436	-0.0103401723162158	0.00425285310262247	-0.0698462593244997	-0.0170454293626809	7.40686620596066	28.9397904699237	2.29946938423095e-25	5.87798922349424e-25
CCR10	CCR10	0.0157890542142871	0.0115164058666384	-0.00422222027815344	0.0740662739056024	0.0229477632343045	7.70154957508753	28.9294998077211	2.3433868985091e-25	5.98719187151022e-25
GSN	GSN	0.026684984475021	-0.0189006559510387	0.0501829692072437	0.0413819106402036	0.0160187538069181	7.80946263628965	28.9103484797744	2.42737435152013e-25	6.19860661777358e-25
MCTS1	MCTS1	-8.40490679916428e-05	0.0255223871950037	-0.00044373051363511	-0.0431748716803204	-0.00995023889854529	7.75509942951154	28.8979484082663	2.48336026048345e-25	6.33833655049374e-25
SLC46A1	SLC46A1	0.0144003694766619	-0.0106886767699139	0.0848413678458595	0.0537993371400809	0.0279856234406228	7.67340618922356	28.8936268053968	2.50317539914272e-25	6.38565152842531e-25
GTF2E1	GTF2E1	-0.0248378914365848	-0.00424405204297784	0.0304541542409567	-0.0426975683252193	0.00317628312736318	7.71636867274927	28.8888756742707	2.52514328426823e-25	6.43840715009748e-25
CLCF1	CLCF1	-0.0235534478113095	-0.0208636284092423	-0.0166116734195976	0.0452958212835819	0.0158124453511839	7.74368736974117	28.8847672497001	2.54429552338017e-25	6.48393354582103e-25
IRF8	IRF8	-0.00257598286456684	-0.0422128035193161	0.0409243269996153	-0.00234956851226187	-0.00336182407117924	8.13470730922061	28.8395394177687	2.76502772798412e-25	7.04286227199215e-25
LRRC37A16P	LRRC37A16P	-0.0973414947447315	-0.0660151767879613	0.00724007967772078	-0.0733181896879715	0.000379211364813337	7.42511747677705	28.8223356194914	2.8539527577536e-25	7.26566384356824e-25
NLRC3	NLRC3	-0.0611182919943136	-0.0168672927716438	-0.0712496159283287	0.019945388772669	0.0134975034405667	7.8387668986963	28.7969662495499	2.9903530491162e-25	7.60904083744581e-25
BST1	BST1	0.0936341659679947	0.029047473757883	0.0904214221398227	0.040848868291393	0.0233785963615496	8.08426168826261	28.787592854715	3.04239004539341e-25	7.7375128316211e-25
PLN	PLN	-0.0404028655020676	0.00569064230906324	0.0376248592154891	-0.0761994346246189	0.00247035437706433	7.195549450122	28.7763114953495	3.10622668079252e-25	7.89584819723569e-25
GADD45B	GADD45B	0.0349549696880347	-0.0124571021392832	0.0437433298135108	0.0503079858007043	0.0103073258798556	7.78810411888819	28.7726502293845	3.12723208963336e-25	7.94520347975954e-25
TFDP2	TFDP2	-0.0768489723423329	-0.00993817842827838	-0.111384410380133	-0.0775859358764235	-0.0451856729990645	7.83985722447899	28.7714856233219	3.13394352590417e-25	7.95821108660277e-25
TLR5	TLR5	0.0604877115092481	-0.00369075783676198	0.108594970072416	0.0188517241781661	0.0125340417010964	7.93493126194894	28.7571011676831	3.21804138405021e-25	8.16761772601577e-25
B3GLCT	B3GLCT	-0.0386519239220311	0.00994956860436691	-0.0887537554589848	-0.0597828258083268	-0.0229662739247622	7.46193436013346	28.7495236943064	3.26325030112775e-25	8.27815905917744e-25
RAB20	RAB20	0.109974825523474	0.0440652181498171	0.101318084970339	0.0920532273435271	0.0349440097041978	7.55244135209404	28.7439599324352	3.29685058900556e-25	8.35915463743803e-25
SLC16A6	SLC16A6	0.0363670797400708	0.00750070547283599	0.0589469776009928	-0.0232477272456064	-0.0041590748197109	8.00357303067497	28.7349588386325	3.35194673407921e-25	8.49454316796555e-25
POLR2H	POLR2H	0.0596249765541783	0.0501620048662259	-0.0249270803735344	0.0253465494407035	-0.000715244401516379	7.97604181825013	28.7331108331607	3.36337238379765e-25	8.51918030343883e-25
EHD3	EHD3	-0.0546499912653386	-0.0473340389640038	-0.00961780141224988	0.0567798868840175	0.0341598815974553	7.75863673007375	28.7151291350128	3.47661020703521e-25	8.80154482793724e-25
C12orf75	C12orf75	-0.102879106010453	-0.0144106496977212	-0.135696587927501	-0.076066622620238	-0.0502639426214868	7.95379821423518	28.7056193057335	3.53803733548367e-25	8.95252362217527e-25
SELENOK	SELENOK	0.0553029854014984	0.0559517145657553	-0.0255770145300422	0.0133708502706353	-0.00720787043203686	7.88635095116367	28.6868841028866	3.66226179837777e-25	9.26216944455683e-25
LINC00174	LINC00174	-0.0199318454817421	-0.000316792992364867	0.017981335773519	0.0614281532035132	0.0278872918676409	7.72267008598609	28.6622525117447	3.83227336836877e-25	9.68724309496655e-25
MT1X	MT1X	0.0293309399393618	0.0279002527687258	-0.0271954377286763	-0.0150333962959817	-0.0310640107575271	7.99121279665376	28.6558406059739	3.87781521406698e-25	9.79741084908281e-25
EIF1AX	EIF1AX	-0.0195816684113188	0.00529464986854844	-0.110120983840649	-0.0929628352804279	-0.0619915696685478	7.91176775552892	28.6555164059735	3.88013229174134e-25	9.79831386803369e-25
TMEM14B	TMEM14B	0.0505102053064483	0.0378287893346663	-0.0179653162524414	0.038065849564255	0.00213061375702317	8.09238720839138	28.6514795405138	3.90910073948069e-25	9.86648344139497e-25
LRRCC1	LRRCC1	-0.0583120703915601	-0.00362351772594138	-0.0275071347643792	-0.0721690920876803	-0.0306504100031919	7.4572359649268	28.6470914067286	3.94083631689165e-25	9.94156487611416e-25
C12orf57	C12orf57	0.0259188915439363	0.0554304015092226	-0.114440293692091	0.0176302182425054	0.00674543202771183	7.9478334188321	28.6436724320579	3.96574204155405e-25	9.99934957527495e-25
NRGN	NRGN	-0.0422237880268153	-0.0258558230198034	0.012775263369095	0.088265343161618	0.0436556675556687	8.05212767939787	28.6236122784217	4.11508933678826e-25	1.0370688852793e-24
CRIP2	CRIP2	-0.0303344602053697	-0.0270641079254572	-0.0328203909440941	0.0404934066213691	0.0186396996155045	7.70135602676224	28.6132466891375	4.19446130460921e-25	1.05653937143809e-24
ENPP4	ENPP4	-0.0647812993690691	-0.00354768015671247	-0.0776894779310942	-0.0731668886543684	-0.0402621469990621	7.60072579818028	28.581072827468	4.45075245171292e-25	1.12053183577868e-24
LYAR	LYAR	-0.0237394445986299	0.0045853704876242	-0.0270831186891991	-0.0743929049683647	-0.0288932170169351	7.6055516875225	28.5513180825745	4.7017536373949e-25	1.18312874619902e-24
GIPC3	GIPC3	-0.0327334306860649	-0.0303669606731054	-0.0112658339281753	0.0546585395099255	0.00246936205664916	7.62050227881379	28.5429144386627	4.77518490940592e-25	1.20100224079626e-24
PSMA2	PSMA2	0.00512433697568149	0.00492726928407627	-0.0398779511411211	-0.0448400474091004	-0.0341697348602006	8.00218878148792	28.5209392646435	4.97269501690451e-25	1.25004902385734e-24
P2RY2	P2RY2	0.0576604297849741	0.00656893685192106	0.119097636029326	0.0913509021906682	0.0444005955704307	7.88593587724112	28.4997903876939	5.17052332633387e-25	1.29912646390298e-24
CLTCL1	CLTCL1	0.0738788980504532	0.00153220182982672	0.102071459257914	0.045927825813008	0.024667629369187	7.63492265900084	28.4731346130161	5.43116352773461e-25	1.3639285604557e-24
TNFRSF10D	TNFRSF10D	0.081972831443121	0.0358762768720418	0.0812246324276051	0.0649585110238826	0.0403305117696471	7.78948046341975	28.4673582404069	5.4893621968886e-25	1.37785195705035e-24
ZAP70	ZAP70	-0.0606289359486158	-0.016025735433856	-0.0654087813675703	0.0174892986041453	0.0084789422134115	8.01409022121751	28.4651395039371	5.51188275347142e-25	1.38281052520608e-24
FBP1	FBP1	0.103689694613591	0.0369404251690728	0.100776344949877	0.0445361477049628	0.0209616792825118	7.88831837650329	28.4127445694582	6.07152905839309e-25	1.52244961343859e-24
SIPA1L2	SIPA1L2	0.0815392190693958	0.00413764179898823	0.122689722349378	0.0432631611904517	0.0171292445039866	7.60818077767704	28.4117267130389	6.08294838942886e-25	1.52454846852854e-24
TSPYL2	TSPYL2	-0.0696404172747087	-0.013594086448526	-0.104807373951123	-0.0250556361078615	-0.00444245990479519	7.69752178377464	28.3896090716955	6.33648342046985e-25	1.58729544600948e-24
MRPS35	MRPS35	-0.0199191801092953	-0.0117888545751672	-0.0121154889009913	-0.0533439365893802	-0.0113188448828758	7.7548504903612	28.3768020513591	6.48811494095227e-25	1.62446543338815e-24
ERCC8	ERCC8	-0.0249250389022615	-0.0144269876193412	0.00996490479641743	-0.0606957289027923	-0.0121422078756268	7.48399718342556	28.3739675547302	6.52216409523945e-25	1.63217319700687e-24
PNO1	PNO1	-0.011789299040907	0.00526282273886469	-0.0131392250892439	-0.055757866121013	-0.0152489466655101	7.62515993918826	28.3587781881417	6.70770622981268e-25	1.67776544017326e-24
[truncated: 2,794 more rows]
