# Supplementary material for: ReDisX, a machine learning approach, rationalizes rheumatoid arthritis and coronary artery disease patients uniquely upon identifying subpopulation differentiation markers from their genomic data
Source: Front Med (Lausanne). 2022 Aug 22;9:931860. doi: 10.3389/fmed.2022.931860 (PMC9441882; doi:10.3389/fmed.2022.931860)
Supplement: Supplementary file 6 [file Data_Sheet_6.ZIP]

Archive with 2 entries (1 files):
- supplementary6/
- supplementary6/GSE23561_GEO2R_ReDisXvs_control.csv
