# Supplementary material for: ReDisX, a machine learning approach, rationalizes rheumatoid arthritis and coronary artery disease patients uniquely upon identifying subpopulation differentiation markers from their genomic data
Source: Front Med (Lausanne). 2022 Aug 22;9:931860. doi: 10.3389/fmed.2022.931860 (PMC9441882; doi:10.3389/fmed.2022.931860)
Supplement: Supplementary file 6 [file Data_Sheet_6.ZIP › supplementary6/GSE23561_GEO2R_ReDisXvs_control.csv]

ID	adj.P.Val	P.Value	t	B	logFC	SEQUENCE	GB_ACC	ORF	SPOT_ID
28017	0.00444	1.59E-07	6.1982591	7.10051	2.0803713	AGCCATTCACTTCACTCAGTTCCTGTCCCATTTAACCGCCCCGATCCTTGATCTTCCATTACCTTCACAT		LOC342897
7217	0.00444	2.43E-07	6.0742324	6.74988	1.8473365	GATTTAGTAGCTTGTAAATTAGCAAAATCCATGGCCCCAAAACCAGTGTCCACCATATCGCCATCCTCAA			#NAME?
35839	0.00444	3.37E-07	5.9789592	6.47	1.6623945	CACCCTCTTTTACACCGTCATCACTCCAAGTCTCAACCCGCTCATTTACACCTTAAGAAATAAGGACATG		OR2W1
34181	0.00444	3.52E-07	5.9659262	6.37576	2.1845937	TTAGGCCCCTGATTCACTGCCTATGAACAGACCATCCCCCACTCCTTGGGTATCCCCAACCCCAGACCCC		MYO15A
7467	0.00557	5.65E-07	5.8274127	5.9573	2.0654554	AAGAACCAACAAGAAGATGAGGCATAGCAGCAGGATGAAGAGGAAGATGATAAAACGCCGCAGACACATC			#NAME?
45737	0.00557	6.63E-07	5.7808209	5.69715	2.3096277	TTTGCTCGCAGACCTCCCATTGCCACAGCCCAAGCACCTTCTTCAACTCTCCCAAAATGGCTCAGCCTAA	NM_007030.1	TPPP
11925	0.00735	1.02E-06	5.653678	5.3802	2.0211376	GCCTGGTCAGGCAGGAGAACCAGGCTCTGCTGCCACCGAGTCCCTAGCCCCAACTCAACAAACCTGAAAG	NM_207373.1	C10orf99
44679	0.0076	1.21E-06	5.6047799	5.2578	2.0164272	CAGACCCAGTTCTGGGACTGAAGGTTAACCCTTCACCTGCTGTCCCTTCTTAACACCCAGGCCCCCAGAG	NM_003214.2	TEAD3
6703	0.00778	1.40E-06	5.5609678	5.14386	1.7514369	AGAAGAAGAAGGGCCCAGGGTTGGACTCCACATCTCCAGCCAACTTGAGCAGGTCAAAGTTCAGCAGTTG			#NAME?
8410	0.00778	1.77E-06	5.490963	4.94749	1.7308853	GTTCCGAGACAAGGTCCTGGGATATTTCTGGAACCGACAGCACTCCCAAAGGCACTCCAGCACCAATCTG	NM_004769.1	ACCN3
24648	0.00778	1.80E-06	5.4865388	4.9073	1.9165365	GGCCTGGGAGGGTGGTTCCTGTTCTCAGCATCCACTAATATTCAGTCCTGTATATTTTAATAAAATAAAC		KCNIP3
24422	0.00778	1.91E-06	5.4682671	4.84298	1.9424392	AGCAAGCCCAGACCTTCCGGTCTAACGTCTCACACCACGACGGACTCCCCTTCCTAATAAAACTCAAAGA	NM_002220.1	ITPKA
17755	0.00778	2.01E-06	5.4543808	4.78928	2.0111362	AAGTTTCTTCAGTAGGCAGACGAAGAGTGTGTTGGGGCAAAGGGGCTCGGTTGGAGGCATTTCCCATAAG	NM_001388.3	DRG2
47767	0.00928	2.94E-06	5.3411165	4.48203	1.7581287	ACACTGGTGGCCAAAGGATGGTGTCTTGTGAAAGGAGGGCAAGCAAAAGTGTAGGACAAATTTTGCTTTG	NM_172131.2	WFDC10B
12320	0.00928	3.24E-06	-5.3123929	4.37733	-2.0038289	TTCACCTAGGTTGCAAATTCGTGAAGAATCAGCATCATGTTTGGCAGCTGAGTATTGGAGCCAGGAGCCT		C17orf45
22250	0.00928	3.72E-06	5.2710118	4.26123	1.7619304	TGTACTTCCGGCCCAAGGACCCATACTGCCACCCAGTGTGCGCCAACCGCTTCAGTACCAGCAGCCTGCT	NM_012087.1	GTF3C5
31552	0.00928	3.75E-06	5.2691269	4.26002	1.7942494	CCTGGGTGCATGCTAGGATGATGGGGCTTGATGCAGTAGGGAAGAGACGATGTAAAAATAATAAACAATA		LOC63928
27795	0.00928	3.86E-06	5.260571	4.24214	1.5360941	CGGCTCTCTGCTCACTGGGGCGTTGAGGAATCTGTCTATGGCAGTGCAGAAATTTTCCCAGTCATTACAA		LOC338734
6690	0.00928	3.95E-06	5.2533779	4.19078	1.8294153	CCATGTCTCCCCAGCCCACACTGAGGATTATCAAGAATGCTCACACCAACCCGCATCACTTGGAAGCGGG			#NAME?
10611	0.00928	4.15E-06	5.2388024	4.15518	1.7250737	AATTTTCATCTAGGATTTTAAGGGAAGGGGAAGGATAGGGTGATGTTCCGAAGGTGAGGAGCTTGAAACC	NM_001671.2	ASGR1
22644	0.00928	3.96E-06	5.2531777	4.15035	2.6687413	TTCTTTCTACAGATGGTGCTACTCTTGGTCTCCCACAGGAAAAGGCCTCCCCCCTTCTTAGCCCCATTTA	NM_022462.2	HIF3A
3057	0.00928	4.13E-06	5.2405482	4.14331	2.0413201	GGAGACAATAGTGGAGCATTCTTTTAACTCCTAGAAACCAAATGGTTGTGGGNANGGGAGGGAGAAGGAG			#NAME?
28890	0.00928	4.46E-06	5.2171714	4.07716	1.838913	GGGTACAGGTGTTCCGTGGCTTTGTGGGGATGAAGACGGCGGAGTTGGGGACGGATCCTAACATGTCCTG		LOC389907
23841	0.00928	4.57E-06	-5.2102657	4.02656	-2.1514328	CTGAGCAAAGCAGACTACGAGAAACACAAAGTCTACGCCTGCGAAGTCACCCATCAGGGCCTGAGCTCGC	BC070361	IGKC
21213	0.00928	4.60E-06	5.2080411	4.00027	2.0866425	CATCAGGGACCCCAGCGCACCCTCCAGAGACTGCCCACATGAGTGTCCGAAAATCCACCGGTGATTCCCA	NM_201432.1	GAS7
7795	0.00986	5.84E-06	5.1371477	3.85798	1.7340318	TAAAACGCCGCAGACACATCCAGCGATAGCCAGGACAAGTTGGAGGACAAGAGGTTGGTGAGTGATTGGA			#NAME?
41960	0.00986	5.87E-06	5.1356422	3.85468	1.6437083	GTCGCTGATTTCTTGGAGCCTGAAAAGAAAGTAACACAGCAGGGATGAGGACAGATGGTGTGAGTCAGTG	NM_005411	SFTPA1
30817	0.00986	5.76E-06	5.1410492	3.84207	1.8080444	GGGATGCATCTCAGGAGAGGGCCTCAAGCCAACACCTACAGAGCCAGCCTTGCTACCCAATCCCCTCCAT		LOC441465
31900	0.00988	6.17E-06	5.1203177	3.81335	1.4891326	TGGGGCCTGCCCCTCTTCTCAGACCTCTGACCTGTGACAGAAGCCCATCCCCAGTAAAGTGTCTCTAGGC		LRRC46
29904	0.00986	5.85E-06	5.1365277	3.79695	1.9456451	TTGGCACTATGGGAGTTGCAAATCAACACAGTGGCCACTCAAGGAGAAGCAAGGGGTGGCTGGAAGGAGA		LOC439960
23984	0.00986	5.85E-06	5.1363025	3.77795	2.2265679	GTGGGGTGGGTGGGTGCTGGCGGTGGGGACCAAGATCCGGAAAGATGAATAAAGACAAACATGACAAACT	NM_153481.1	IL17RE
23808	0.00988	6.70E-06	-5.0959827	3.66979	-2.4757426	ACGCTGAGCAAAGCAGACTACGAGAAACACAAAGTCTACGCCTGCGAAGTCACCCATCAGGGCCTGAGCT		IGKC
29186	0.00988	6.90E-06	5.0872005	3.64516	1.9278991	GCGGCCCTGCACCACAGTGGACATCAAGCAGAACACCTGCAAAGCCACCACCTCGGAGGCCCCCAGGAAG		LOC391770
13104	0.00988	7.32E-06	5.0694892	3.63373	1.7446936	GCTCTGCAAACTGGGGCAATAGGTGAGCAGGGAGAAGAGTCATGGCCAAATAAAATTGAGACATACCGAT	NM_178342.1	C3orf35
5595	0.00988	7.05E-06	5.0806144	3.62883	1.9510376	CTGCTGGTGAAGAATGATTCCAGCGTGGGGACAGAGGCTGACATTTCTTGCCTGGGTGATTTAATGTTGG			#NAME?
45831	0.00988	7.53E-06	5.0611118	3.62712	1.5654023	TCATGGAACCCTCCCTGGGACACCCGACAGATGTTTTTCGGAACTGGCATCAAACTCTTCGTGGAGCCCC		TRA@
6536	0.00988	7.50E-06	5.0621679	3.62481	1.6860668	AACACCATCTGGCTGTTTGGGCCGGCCACCACGGGCAAGACCAACATCGCGGAAGCCATCGCCCACGCCG			#NAME?
45773	0.00988	7.84E-06	5.0487169	3.59036	1.591972	GTAGCGTTGCCTAAAGCTGCAGGCAACAAGCTAACTTTTGGAGGAGGAACCAGGGTGCTAGTTAAACCAA		TRA@
14840	0.00988	7.84E-06	5.0490239	3.58121	1.8290784	AAGTCCAAACTGGACTGGGAGAGCTTCAAGGAGGAAGAGGGGATTGGTGAAGAACTGGCCATCCATAATC	NM_006324.2	CFDP1
16907	0.01054	8.81E-06	5.0138784	3.48462	1.6181119	TCGCGGCACCTTCCTGAGGCCAAGCAAGGGGAGCAGGGTTAGGGCTGTTCCTGAAAGGCAGAGAGCCTCT	NM_001002862.1	DERL3
14021	0.01054	9.00E-06	5.0074913	3.46787	1.4641563	ATCTGGCCACACGGCTGCAGGAGCAAGAAAAAGGTTTCAGGCACCCCTCGAACTCCATCATCATAGAACA	NM_182791.1	CCDC33
16722	0.00988	7.63E-06	5.0571444	3.44454	2.483214	GTCAGTCCTACCTTTTTCTTTCTGAGAGCCTCCCCACCCCGAGATCACATTTCTCACTGCCTTCTGTCTG	NM_030655.2	DDX11
22479	0.01054	9.62E-06	4.9874407	3.39894	1.6427829	GGCTTCCTGCTGAGTCCCTCACGTTTCTTCCCCAACCCCTCAGATTTTATATTTTCTATTTCTCTGTGTA	NM_004964	HDAC1
26867	0.01054	9.53E-06	4.9903448	3.38637	2.0571449	TACCCCTGCTGGGGGAGTGCCCTATCTGAGGAGCGTTGTGGGGAGAACATGGGTTGTGCGGGGTGAAACT		LOC161931
10867	0.01054	9.41E-06	4.9939393	3.33711	1.9501669	ATCCACATCGGCCTGAGCGTGAAGAGCTTGGCGGGAGGTTTGGTGCTGTTCTTCTTCTTCACTGCCTTTG	NM_005177.2	ATP6V0A1
12327	0.01059	1.04E-05	4.9637015	3.31935	1.7578614	CTACCGACCTTCTCTCTTGGAGCGCGGAGCCCTCTTCGACGCATTCCGCAGGACCGCCCCTTCTCAGCTG	NM_145272.2	C17orf50
24091	0.01059	1.05E-05	-4.9610323	3.31735	-1.6665063	ATGTCCAGCTTCTACCAAAACCAGTGAAGTGTAAGAAACCCAGACTGAACTTACCGTGAGCGACAAAGAT	NM_002185.2	IL7R
27708	0.01077	1.09E-05	4.9488874	3.28555	1.6594346	TCAGTTCTCCGGGCCAGACGTGGGCGATTTGGGGTTTGGACAGACAGCAGTGACCTGATGGGTGTCCCCA		LOC286080
39475	0.01031	8.39E-06	-5.0284952	3.27824	-2.3933337	GCGGCCGCGCGGAGCCCGCCATGCCGGCGCGGGTCTGAGGCGTGGCGAGCCAGGGCCGAGGCGAGCGGCG		RAPGEF1
30152	0.01077	1.13E-05	-4.9385924	3.24494	-1.8218958	CAGCTCGTGCCATTGTTGCCATTGAAAACCCTGGTGATCTCTGCTTCTACAGAGATCCTGAAGAGATTGA		LOC440385
3310	0.01077	1.17E-05	4.9288963	3.22788	1.4347751	CTTCTTGCCCGCACAATCAGATTTTAGCCTTCCTGACATTGTCCATCTTTATGATCACCACCAACTTCTG			#NAME?
17845	0.01077	1.17E-05	4.9296499	3.21587	1.5476981	ACTCGGCACCCCAGTCTAACACCACAACTAATTTCACCCAAGGTTTTAAGCACGTTCTTTCATCAGACCC	NM_175940.1	DUOX1
40852	0.01059	1.04E-05	-4.9630199	3.20016	-2.1589761	CATGGCCCTACGCTACCCTATGGCCGTGGGCCTCAACAAGGGCCACAAAGTGACCAAGAACGTGAGCAAG	NM_015414.2	RPL36
27359	0.01077	1.18E-05	4.9270582	3.18923	1.9070828	GTGAGCAGGTCCACTTCTCCACCCACTGAGACCCCTTTCTGTCTGCGACAGCCCCACCTCGAGGGCCACG		LOC284116
16212	0.01059	1.00E-05	4.9748014	3.15398	2.6078714	ACCTTTGTTGAATTGTGGTAGCTTAGGAGGATGTCGGGGTGAAGGGTGGTATCTTGGCAGTTGAAGCTGG	NM_003793.2	CTSF
14027	0.01101	1.27E-05	4.9043536	3.14763	1.4497125	TGTAAGCCCTGAAGATGGAACACTGGTCCCCTTCACTGGCCAATACCTGAGCAGCCACATCAAAGGAACT		CCDC35
18600	0.01109	1.39E-05	4.8753986	3.06435	1.5656898	TGAAGTATTACATCGACCCCTCCACCTACGAGGACCCCTGTCAGGCCATCCGAGAACTTGCCCGGGAAGT	NM_004445.2	EPHB6
10503	0.01109	1.40E-05	4.8741316	3.05386	1.7018881	GACGTGGCCGTGGAACTGCCCTTCACCCTAATGCACCCCAAGCCCAAAGAGGAACCCCCGCATCGGGAAG	NM_020251.2	ARRB1
14835	0.01109	1.45E-05	4.8635309	3.02966	1.4138525	TTGGTGTAATCAGCTGGGGAGTAGTGGATGTCTGCAAAAACCAGAAGCGGCAAAAGCAGGTACCTGCTCA	NM_001710.4	CFB
25522	0.01109	1.48E-05	4.8580988	3.00895	1.5891863	GCACTGTGGAGGCCTACAACCCGGAGACAGACACATGGACCAGAGTGGGGAGCATGAATAGCAAGAGAAG		KLHL18
10499	0.01109	1.48E-05	4.8569183	2.99068	1.6787833	TTGTGAATCCCGATGGAACTCCTGCAATATACAACCCACCCACCAGTCAGCAGCCCCTGCGAAGCGCCAT	NM_016300.4	ARPP-21
11339	0.01109	1.54E-05	4.845912	2.9724	1.4935683	ACTGCACTGTTCCTCTTCACCCCCAGGTTCCTGCTAAGATCCCACGGGCGAGGGCTTGCTCTGGACTCAG	NM_015367.2	BCL2L13
43613	0.01101	1.26E-05	4.9065044	2.97157	2.3142444	TGCTGTCCTGCGGGGATGAGGGGGTGGTAAGAGGGCTTTTGGTGTGGGTGAATTCTTGCCCTCATTTCTA	AB111888	SSPO
32000	0.01109	1.53E-05	4.847555	2.95009	1.8230695	ATGCTGACCTGACCTTTGACCAGACGGCGTGGGGGGACAGTGGTGTGTATTACTGCTCCGTGGTCTCAGC		LSR
47183	0.01109	1.43E-05	4.8685608	2.94238	2.1839536	TCCAATGAAGCGAGAGTCTTGTGATGCTGAGGAGCAGTCTGGAGGGCAGTATGAGCTTTTTGCTGTGATT	XM_036729.3	USP41
37405	0.01109	1.54E-05	4.8454109	2.94052	2.0643019	TCAGCCTTACTATGACATCCCCGACGCCCCCTACCGGATCACGGTTCCTGACACGTACGAAGCCCGTGAG	NM_058004.1	PIK4CA
26852	0.01109	1.50E-05	4.8540071	2.93886	1.9689659	GATGAGGTCCCAAGGGCCCAACTTCCCACACACCGGCCAGGACTGCCTCGCCTATCCACGCATCGTGGAG		LOC158825
18863	0.01109	1.53E-05	4.8473341	2.93002	1.8289773	ACCGTGGCCTCCAAGGCCTCTGCGGAAGGGGGCAGCCGGGGCATGGGCACCCACTCCTCTTTGCTCCAGT	NM_003950.1	F2RL3
29647	0.01109	1.64E-05	4.8259333	2.91263	1.7069142	GACATTCAGCGAGAGCGAGAGGCATCTAGGCCCTTCAGAAACAGGGGAGACAGAGCAAGAGGAAGGACAA		LOC401513
33040	0.01109	1.65E-05	4.8249908	2.91241	1.4624965	GAGGATGAGACGCCACATGAAGAAGAAAGAAGACGCCACAGACAGCAGCGCAGTACCACCTTCCAGAGAT		MGC24125
23602	0.01109	1.65E-05	4.8249423	2.90623	1.7226006	TGTGCTGCTGGGGTCACGCGAGGCTGTTTGCAGGGGACACGGTCACAGGAGCTCTTCTGCCCTGAACGCT	NM_015259.4	ICOSLG
39890	0.01109	1.66E-05	4.8223109	2.90428	1.4030114	AGTGTGATTGGACTGAAGCACCAACCTATCAAGGAGAAGTCCCACCCAGTCTGCCCTGTGCCTATATAAA	XM_496985	REXO1L7P
19555	0.01109	1.60E-05	4.8336036	2.90165	1.8672747	ACCTGCTGCAGCTTCGCTGTCGGCTGCGGGACGATGTGCAGAGCATCAACTGGCTGCGGGACGGGGTGCA	NM_023111.1	FGFR1
5215	0.01109	1.67E-05	4.8203917	2.8981	1.4982227	TGTGGGAAGCATGCTGGGATCCTTTGATGCGGGCGGGGACAATGGCAATAAAGAACCTGTGTGAAGGAGT			#NAME?
27574	0.01111	1.72E-05	4.8113479	2.87087	1.4684728	TTCAAGATGCATGGGTACCTCATGTACCTGTTTGGAGCTGTCAGTGGGGGAGAGAGCAGCCCTGGAAGAG		LOC285444
14275	0.01109	1.55E-05	4.8441418	2.8271	2.7601824	CCCCGGGCCCACCCGCAAGCATTACCAGCCCTATGCCCCACCACGCGACTTCGCAGCCTATCGCTCCTGA	NM_006139.1	CD28
36517	0.01111	1.71E-05	4.8129819	2.82516	1.8712197	CCTTTGTGGTCTCCTAAATGCCCATCTCGTTGGCCTTGGTTCGGCTAGTGGTATGGAGGGGTGCTGCCTA		PARP6
42633	0.01111	1.77E-05	4.8027266	2.81615	1.9465348	AGACGGAAGGGCGCCAGGGGTTGAGAGAGGATGGTGGACGTTGTTGGACTTGAAAGGGAAACAGGCCCTC	NM_017767.1	SLC39A4
45328	0.01111	1.81E-05	4.7971743	2.7949	1.7950444	TCTCTGAATTGTCATCACTTCAGGCATCGCAGCCATCGTGTTGTCACGCTACCTCCCTAGCACCCCCCTG		TMEM54
29398	0.01121	1.85E-05	4.790626	2.78331	1.7183862	CATTTCCTAAAGTAGCGGAGAGGAGGCCTGGGAAGATTACACAGCAAAACCATCAGATCCTACGTCTGAG		LOC400496
20199	0.01138	1.90E-05	4.7822136	2.78148	1.4665332	CGGGGTTTCACCATCTGCTGGGACGGGACACCCTCTCTTCTTGATCTCACTCCCAGAAAAGACACTGAAG	NM_207388.1	FLJ31222
19585	0.01147	1.93E-05	4.776305	2.7635	1.482848	TGCTCTGGACGTGGCCTTTCCAGCACTCACCACTCTGAATTAAACATCACAGGCCCCCATCTGCACATGT	XM_057107.6	FHAD1
10726	0.01111	1.81E-05	4.7968525	2.74089	1.9851465	AGCTGCAACCAGTCTGGGGCCATTCAGCCAGGGACAGAGCCCACAGAGCCCATACACCTGTCTCCCACCA	NM_032885.4	ATG4D
40107	0.01149	1.96E-05	4.7722566	2.73148	1.7557375	GCCCTTGGGTTGGAGTGGGGTCGCGTTGCATTGTGTTCATGACCATGTAGCTCATGTTGAAATTAAAGTT	NM_182970.2	RIMS4
18451	0.01098	1.22E-05	-4.9159486	2.72651	-2.9607362	TGGCCCCCGCGGCTTAGACGCCTCCTCCGCCGCCGCCGCTCGGAGCAACCCGGGGGCCGGATGGACGGGG		EML3
8426	0.01174	2.05E-05	4.7588757	2.71246	1.3380384	GTGACCACAGAAGACCCGCTCTCCATCTTCCACGAAATGGGCCATTCCAGTACTTCCTGCAGTACAAGAA	NM_152831.1	ACE
23738	0.01174	2.11E-05	4.7493465	2.68245	1.5969888	CTAAAGCTGGGGGATAGAGGGGCTGCAGGGCCACTGGAAGGAACATGGAGCTGTCATCACTCAACAAAAA	NM_002178.2	IGFBP6
36542	0.01174	2.13E-05	4.7475956	2.67798	1.5487473	AGTTATGATACCTACACCCCCCCACATATGCAGACACACATGAACAGTCAGCCAATGGGCACCTCGGGCA		PAX6
8258	0.01174	2.11E-05	4.7492263	2.67752	1.6150026	CGACCACCTGGAGGGCCGGGTGGACTTTGAGAATGTGACCTTCACCTACCGCACTCGGCCCCACACCCAG	NM_203444.1	ABCB9
8355	0.01174	2.09E-05	4.7532503	2.66941	1.6671023	ATTAGGTGTGTGTTAGGGTGCAGCACCGGCCGTCACAGGATGCTGATAAGCGCGCTGAGAGGTGGATGAA	NM_032432.2	ABLIM2
23125	0.01194	2.23E-05	4.733564	2.63464	1.6123654	GGGTGGGAGTGGGGAGGGCGAGGGGCCTAGAGCTCTAATTGTTTGTTTTGGAAGAAAAAAAGAAAAAGAA	NM_024017.3	HOXB9
21330	0.01174	2.14E-05	-4.7452339	2.62173	-1.8464428	CCTCCCGAGGCGCCCGCCGAAGACCGCTCCCTCGGCCGCCGCCGCGCGCCCTTCGCGCTGAGCAGTGACT	NM_000514.2	GDNF
19759	0.01198	2.26E-05	4.72935	2.61171	1.5405948	AAGACCGGACTGCACATTCTACCATCCCACCATTAATGTCCCACCACGACATGCCTTGAAATGGATTCGA	NM_207662.2	FLJ11806
32669	0.01194	2.22E-05	-4.7340664	2.60546	-1.9515575	CTCCATCAAGAAGGGGGAAGATTTCGTGAAGACCCTGAAGTGAGCCGCTGTGACGGGTGGCCAGTTTCCT		MDH2
17686	0.01227	2.37E-05	4.7139497	2.5769	1.5062148	ATCTTTGGCTTTGAGGGGGCTGATGCGGAGGACGTGATCTACGTGAACTGGCTCAACATGGTTCGGGCCG	NM_005700.2	DPP3
28309	0.01227	2.38E-05	4.7131467	2.56678	1.7123258	ACTCCTGCTTGGACGGAAGGTGCATGGGTGGGGAGGGTAATCACACCAATAGAGACATGGATGGACTTGT		LOC388069
44285	0.01227	2.44E-05	4.7060845	2.55373	1.3609211	TTGAGCACTTTATCTCCCACGACTCAGTGAAGTTTCTCCAGTCCCTAGTCCTCTCTTTTCACCCACCTTC	NM_016151	TAOK2
11408	0.01227	2.52E-05	4.6958282	2.52016	1.7338768	AAGTTAAGAGTTTTGACTTTCGGGGAGTGGTTGGGATGTACGTGGGGGATTCTTGACTCGGGTTAGTCTC		BDNF
39164	0.01227	2.47E-05	4.7025053	2.51921	1.7011406	AGATGAATGCTCATCTTTGGAGGGTGCCAGGTAGAAGCTAGGGAGGGGAGTGTCTTCTCTCTCCAGGTTT	NM_001004128.2	QSCN6
26351	0.01227	2.57E-05	4.6897781	2.5047	1.3745091	GGAAAAGAAGTGGTACTTTCTTTTACCCTAGGAGAAGACCTCCATACAGGAAGACTTGTGTGTGGGGCTG		LOC123876
20699	0.01227	2.59E-05	4.6872433	2.49224	1.5514986	GCTGGACACAAAGTGTAGTCATTATTGTTGTATTGGGTGATGTGTGCAAAACTGCAGAAGCTCACTGCCT	NM_018416.2	FOXJ2
26331	0.01227	2.64E-05	-4.6818345	2.47299	-1.7935408	GTGGCTTTGGTGGCAGCCATGGTGGCAGTGCAGACGGCTATAATGGATTTGGTAATGATGGAAAGAATTT		LOC120364
48949	0.01227	2.71E-05	4.6734326	2.45436	1.4548745	TACTGCACAGAGGACAGCCCCAGCTTTCCTCGGCCCTCCCTTCTGGAGAGCCACATCAGCCTTATGCATG	NM_014630	ZNF592
15914	0.01227	2.64E-05	4.6818689	2.42117	1.9216952	GCTGCAGTCCATCCGGAGAGTCCAGCACTAGGCTCCACGGCCCCAGACACCTTCCCTGAGGACACTCAAT	NM_005209.1	CRYBA2
29711	0.01227	2.78E-05	-4.6660858	2.41953	-1.7064102	TCGGTCCCGGCAAGGAGCGATTTGCTGGTTACCAGAAATATGCGGATGAGTCTTCCAAGGAGATCAAAGA		LOC401921
9476	0.01227	2.78E-05	4.6661953	2.41896	1.6532165	GTATGGCGCCAGCGCCCCCAGCATGACCTCGGCCACCCTCCGGTGGATGTACCACCACTCACAGCTGCAG	NM_012067.2	AKR7A3
17367	0.01227	2.83E-05	4.6599029	2.41502	1.4739802	AACCCCAATCCACGTTTTGGATGCACTGAGACCCCGACATTCCTCGGTATTTATTGTCTGTCCCCACCTA	NM_004409.2	DMPK
29174	0.01227	2.73E-05	-4.6713203	2.41291	-1.9524995	ATCAAGATCCTCGTAAAGCCCAAAGAGGTTGAGCCTAAGACCCCAAAGGGTGTCAGCTGCAAGCTAGATC		LOC391738
40609	0.01227	2.84E-05	4.6588227	2.41146	1.3369323	ACTGCTGCCTTGCAGCCTACGCCTTCTTCAGGCACATCTGGCAGACCACCACCCAAAACTGCCTCTGCCT	XM_495853	RP13-137A17.2
2713	0.01227	2.68E-05	4.6776057	2.41111	2.047121	GCGTTTGTGTCCGGCAGATAGCACCCAGAGCCCCCGCACCTATCACCTTGTGATGAATTTAAAGCCCCTG			#NAME?
17831	0.01227	2.80E-05	4.6638488	2.4048	1.9632979	CCTGGACGGGCGTGGGTTCTGGGTCAGCTTCTTTTACCTCAATTTTGTTTGCAATAAATGCTCTATAGCC	NM_020892	DTX2
48950	0.01227	2.79E-05	4.664473	2.39864	1.8886573	AAGATGCAGGGCAGAGGAATTGCCCATGGACAGTGACGCAAGGACTAGGCTGGGAGGGAGCGTGCCAACC	NM_015871.2	ZNF593
15012	0.01227	2.85E-05	4.6584597	2.39022	1.9720721	TGACTGTCCTACAATATCATTTTCCTGGGAGTGGGAGTCAAGTGTGCCTGCTATCCAGCCGCAAATCCAT	NM_000738.2	CHRM1
21607	0.01238	2.93E-05	4.6501255	2.38544	1.4451744	ACCTGTTCAACAGCATCTGCAACCACCGCTACTTCGCCACGACGTCCATCGTGCTCTTCCTTAACAAGAA	NM_144499.1	GNAT1
36209	0.01228	2.88E-05	4.65556	2.37584	1.7038174	ATGACCTGTCCCACAGAGTCCTGGCCTATCTGAATTCCCGGAATGTTGCCTTCACCATCCCCAGCCTGCA		OTOA
46850	0.01238	3.00E-05	4.6424634	2.36265	1.416538	AGGCAGAAAAAAAGTTCAGCAAAGTCATACACTCCCTGTGGCCAGCGTGAACAGAGCCATGCCCCACCCT	NM_203412.1	UBL4B
2623	0.01238	2.98E-05	4.644638	2.36205	1.5692698	AAACAATGNGTACACATGGACATACAGAGTGGAATAATAGACACTGGAGACTCNGAAAGGTGGGAGGGTG			#NAME?
40098	0.01227	2.59E-05	4.6875563	2.36112	2.3829881	GCCCCAGAGGCCTGACTTAGGGGTCTGGCTGTGGAAGGATGTGTGGCCTCAAATGAGGACAGGGCTCCCG	NM_031430.1	RILP
39231	0.01238	3.02E-05	4.640431	2.35671	1.443252	TTGGGATTGGGTGGCCTAGTTTGAAAGAGTGATTTAAGTAATCACTATGTAAGTGGTGAGAGATGCAGGA	NM_006868.2	RAB31
5997	0.01227	2.83E-05	4.6605874	2.33781	1.958237	AAGGTGGACAAGAGAGTTGAGTCCAAATATGGTCCCCCATGCCCATCATGCCCAGCACCTGAGTTCCTGG			#NAME?
17448	0.01259	3.10E-05	4.6321123	2.33049	1.7897592	TCGTGGGTGTGGAGACTGACAAAGTGAGCAGAGAGAAAGCCATGGCAGATGAAGAGGAGCAGAAGGTGGC	NM_001372.2	DNAH9
30673	0.01259	3.12E-05	4.6303267	2.32477	1.6831665	CCCGTGTGAACGGCTTCAACCGCATGCCCCCCACCCCACAGTCGCCAAGAAGACTGGGAGGTCCGCATCG		LOC441207
33468	0.01259	3.16E-05	4.626233	2.3136	1.3118723	ACAAAAGCCAACCAAAAACAAGGTAGCCAGTGCAAGACATCTCACTCTTCTGACATCCTGCAGTCCCCAC		MLX
10470	0.01111	1.75E-05	-4.8069732	2.31294	-3.4802529	GGGATGCTGAGCTTCGGCGGGCGGCTGGACGTTCCTAAGCAGAGCTCGCAGCGTGGCTTGACGGCCCGCG	NM_005720.2	ARPC1B
23848	0.01259	3.20E-05	4.6231874	2.30519	1.3906375	TAAAAGCTCCCATTAGTTCCCCTAGGGTCCTGACTGCTCTGACTTAGTCTCCCTCCACCTTATGGGCACC		IGLC1
28003	0.01259	3.27E-05	4.6161797	2.28405	1.4515713	TATGGCGTCCATTCCTCCACCAAACCTGTACTGAGCACTGAGGCCCTGACAATACAGCCGGAATCAGACA		LOC341912
29890	0.01259	3.27E-05	4.6158493	2.28327	1.4746846	AACTTCTCCTGGCAGTTCAAGAGAGCGATGGAGGGAATGCTGGGGCACATCTAAATAAAGCCTCCAAGTG		LOC402779
16831	0.01259	3.24E-05	4.6189716	2.27707	1.6645226	CTCTTTCTCTTTGCCGTGCTCTTCTTTCTGACCCCAGCCAAGAATGCATTTTTTGATGAGAAATGCAACA	NM_152251	DEFB106A
15807	0.01259	3.26E-05	4.6168318	2.27356	1.6872445	CACCCCCCTGCTTGCGGAACCAACTTTTCTCTGTGTGTCCAGCAGGCCCCACAACCCCCTCTCCTTTCTT	NM_174882.1	CRB3
47397	0.01238	3.00E-05	4.6427803	2.26494	2.0949936	AAACCTTCTAGAGGAGGGAGAGGACGGGGAGGATGAAGACTCTGATGCAGATGAGGAGGTGGAACTGATC	NM_014703.1	VPRBP
46887	0.01309	3.48E-05	4.5967709	2.22607	1.3913294	TACTTTCCCAAGCACCACCAGGCCAAAGGTCTCTCAGTTCAGAGCAGAAAGCCGTATACCCAGAGGAGCA	NM_183008.1	UBXD5
41742	0.01227	2.63E-05	4.6832207	2.22152	3.0429589	CTGTAAATACGGCCCCAGGGTGGTGAGAGAGTCCCATGCCACCCGTCCCCTTGTGACCTCCCCCCTCTGA	NM_032108.2	SEMA6B
9165	0.01279	3.35E-05	4.6088722	2.21549	1.8449081	ACCTTCACGGTTTTCTGTGCCACCATCGGTCACCCATTGATCGGCCCACTCTGAACCCCCTGGCTCTCCA	NM_019032.3	ADAMTSL4
2500	0.01309	3.50E-05	4.5949753	2.21502	1.6256023	GAGCTGAACACTCTTCACATGCAAGGACTCGGCGCCAAAGTGCGTCACAGCAAACTCAACACCACATACA			#NAME?
39753	0.0132	3.56E-05	4.5899907	2.2054	1.4518441	CGACGCGCTCCTGGAGAGCATCCATCAGGAGTTCACGCGCACCAACTTCCACCTCTTCATCCAGACTTAG	NM_014276.2	RBPSUHL
30158	0.01346	3.77E-05	-4.5726885	2.15454	-1.7121011	TTGCCTCCCAGGGGCTTTTTCCAGGCCCAGCTCTTGCCTCGTGGCAGCTGCCCAGGCCAAATTTCTGCCT		LOC440394
44668	0.01346	3.79E-05	4.5708671	2.14882	1.5835959	CTGCGCAGCCTAGACAGCGACGACTTCTGGACCATCCCACCCCTGACTCAGCCATTCATGCTGGAGAAAG		TDRD10
16084	0.01346	3.80E-05	4.5704288	2.1425	1.515403	CTGCTGCGGGTGCTACGAGCCAGGGAGCAGATCGTGGGCGGGGTGAATTACTTCTTCGACATAGAGGTGG	NM_001322	CST2
40963	0.01346	3.83E-05	-4.5675415	2.13324	-1.7442563	AAGGCGCCTGCGCAGACCCTGAAAAGCGGCCAGGGTGGCCCCTAGCTTTCCTTTTCCGGTTGCGGCGCCG	NM_001020	RPS16
22235	0.01309	3.51E-05	4.594678	2.12946	1.9906139	GGGGCTGGGATTAGGGCCGGGGCGAATGGCTGGCAATCTTACTGGGATTACAGAACAAAGAGCCTCCCCG		GTF2IRD1
7687	0.01346	3.91E-05	4.5610915	2.11997	1.5137855	TCTTAATGAGTGAAAATGATGGTATTCTAGTGCACCCGTTGGGAGATGTTGCTGAGGGGATAAAGCTGGG			#NAME?
12437	0.01346	3.92E-05	4.5607034	2.11912	1.4235771	TGGCTACTCCTGGATTCCTACAGTCCTTGTCCAGCCTCCAAGACCCACAAGTCCCTTCCTCTGGGAAGCC		C19orf28
9925	0.01346	3.94E-05	4.5585619	2.11235	1.42798	TACCTTTTGTGACCTCTCTCACGCAAGCTGCCACCAGGTGCCATGGATGTGTTGTCAGAGCAGGGACCAG		ANTXRL
11803	0.01346	3.97E-05	4.5563772	2.09477	1.788148	GCCTGGGGCTGTGGGAGTTTGAAGAAGACTCTGGACTGCTTCCAATACGTAGGAATTATATTTCTAAAGT		C10orf129
6636	0.01346	4.06E-05	4.5494971	2.08479	1.4006173	GCGATACATGGGAGAAGACGGCTGCTGGTATGGCATGGAAATCAGACCCATTAATGAGAAAGAAGAGAAC			#NAME?
25815	0.01346	4.13E-05	4.5443304	2.07061	1.3577029	TGAAAACAGCAGCACATCGCTGGCTTTTCCCCTTGTGTTCTGAGAATACACCATCGGCTCATTCCCACCA		KRTHB3
36648	0.01346	4.15E-05	4.5432118	2.06062	1.6977725	TCTTCCTCTAGGTCTGAATAAAGAGGAGGAAGGGGAAAGACAGGAGCCAGGGTCAAATCACCCCGGACAG		PCDHA11
22375	0.01346	4.19E-05	4.5399358	2.05723	1.5241009	TGCGGGAGAAGTACATGGATTGTGGGGGCATGCTGATTGAGATGCAGGAGGAGGTGAAGACCCTCCGCCA	NM_003949.2	HAP1
3408	0.01346	4.19E-05	4.5399826	2.05696	1.47669	AGCAGGAATTGAGATCTTCAGGTTCCGTGGATCCTGCCATCTGTTAAGGGAGCAGCAATAGGGCGTGGGA			#NAME?
12139	0.01346	4.20E-05	4.5389704	2.05425	1.3510322	GAGTTCTTTTTCATGGGCGGGTCGGGGTCAGTATCCTGTTTGTTATTGTTAAATTTGTATGAACCTTAGA	NM_024644.1	C14orf169
1077	0.01346	4.28E-05	4.5336894	2.03793	1.5033127	GATCACTCCTGAAATCGCTACCCGTCTGGAATACCAGTGGACCAACAACATCGGTGACGCACACACCATC			#NAME?
7589	0.01346	4.30E-05	4.5323124	2.03472	1.7642668	AAATTTCTCAAGATTGGGTTGTATGGCTGCATGAGTGGATTGAGGGTGTGGGATTTCACCTCATCCCGTA			#NAME?
29000	0.01346	4.29E-05	4.532962	2.03461	1.3032334	CAGCAGCTGAAGGACAGATAAATTTGAAGTTGGAGAAGACCTACACATGCACCACATCCCTAACCTGCAG		LOC390641
15212	0.01346	4.27E-05	4.53419	2.02744	1.8343856	GTCGGATTATCTCGCCAGAAGTCGAATGAGGTCTGGAAGTGGGAGGATGGCTCGGTTATCTCAGAAAATA	NM_016509.2	CLEC1B
32601	0.01346	4.19E-05	4.5401743	2.02702	2.0490311	CTAGAGCCTTAGTTCAAGAGGCCAGAAGACCCAGGGAGAAGCCGGCGTTTTGGGAGAAGGGGAGCTGCAG		MCAM
43136	0.01346	4.39E-05	4.5257184	2.01387	1.5324996	CGCCAGCCTGTCACTAATGTCTCCCTTTGTGTCTCCCCCATCTCATCCTTTTCCCCGGCGCGCCGTGCCC	NM_021249.2	SNX6
30775	0.01346	4.09E-05	-4.5477185	2.01263	-2.4253116	ATTTCTGAAGCGAGCGTCTTCGATGCCAATGAGCTTCCCAAGCTGTATGTGAAGCTACCTTACTGTGTGA		LOC441377
26508	0.01346	4.39E-05	4.5256807	2.00951	1.6115476	TTCAGGTTCTCGAATCCCGGTGGTGGAAGTCCCTCGTTCTGGCTGTGACATGGAGTCGCCTTTAGACCTT		LOC139046
19405	0.01346	4.45E-05	4.5214405	2.00169	1.4199993	CAGTGTGATGTGTGATAATGCAAGCATAGTACTTAGGGTGAGGAAAGTAAGTGACTCCAGCATTCTGGTG	NM_207102	FBXW12
12742	0.01346	4.45E-05	4.5211575	2.0015	1.5437455	TCGCGCCATCAGCTGAAGGGGAGGAATGGGTGGCGAAATTCACGAGTCTACAAATAAGATCTTCCATATG	NM_014477.2	C20orf10
40029	0.01346	4.45E-05	4.5211213	2.00061	1.3486451	CCCCCATCTGAATCCTGTAACAGACACAACCACATCTACACAGTTTCCACATACCACTTGGAATTGCTGG		RHBDD1
40907	0.01346	4.46E-05	-4.520861	1.99928	-1.8240977	GCAACTCCTCCCCCAGCGCCAAGGACATCAAGAAGATCTTGGACAGCGTGGGTATCGAGGCGGACGACGA	NM_001004.2	RPLP2
27997	0.01346	4.49E-05	-4.518793	1.99466	-1.4663116	AGAACTTCATCCGGAAGCATACAGTTTCTGGCATCTTGTCCATGGCAAATGCTGGACCCAACGCAAACAG		LOC341457
39385	0.01346	4.49E-05	4.5188613	1.99311	1.5691933	CAGTGATTTAGACCTTTTGAGAATAGGACACTTGGCAGGAGGGAAAAGGAAGAGGACAAAGGAGGGTGGT	NM_015106.1	RAD54L2
39297	0.01346	4.52E-05	4.5168847	1.98701	1.4953891	CACACGCACACAAGAGGGTAAGAGACAAGGTTCTGATTGTGAAACAGAGCCTTTCAAATTGAAGTGTAGA	NM_016370.1	RAB9B
40976	0.01346	3.92E-05	-4.5604031	1.97403	-2.2588982	GTACTGCTAGGAAGCTCCGTAGTCACCGACGAGACCAGAAGTGGCATGATAAACAGTATAAGAAAGCTCA	NM_001025.3	RPS23
20886	0.01346	4.55E-05	4.5143726	1.97226	1.8089627	TGACCGCTACCCACACCTACCCCGCAGCCAAGTCTATGAGGACCTTGAGGGTTGGTTTCAGGCCTGAGAT	NM_004479.2	FUT7
31792	0.01351	4.62E-05	4.509921	1.96851	1.4954169	ATGGCAACTACCTCTTCTGGACTGAGTATCGGAGTGGCAGTGTCTACCGCTTGGAACGGGGTGTAGGAGG		LRP1
28951	0.01351	4.64E-05	4.5086752	1.9632	1.3583996	TCCTGAGCTGTCCAGGCCATATTGGTGCTGACCATGCCCCTCTAATGAATTGTCACACATTTCACATTGC		LOC390352
9864	0.01346	4.55E-05	4.5145613	1.9608	1.721078	AATAAGAAACCCTGGTTGACAGAGGCTTCATCAGGCTGTGGTGGGCGGGGGTGTTGGCCACTAGGCAATG		ANKRD35
38625	0.01373	4.78E-05	4.4991756	1.936	1.4497308	CAAAACCCACACCCCCAGGGACGCCGCTTTCCGGGATCCCGGCCAAACGCCGGACCCTCAGTCGCTCCAG	NM_030651.2	PRRT1
45748	0.01373	4.79E-05	4.4983875	1.93282	1.3766476	GCCTGGGTTGGCCACCTGGGTCACTGGAGGACCAACCCCTGCTGTCCAAAACACCACTGCTTCCTACCCA	NM_024164	TPSB2
13675	0.01346	4.57E-05	4.513444	1.92118	1.8304843	CAGGTTCACAACTGTATCCAGAAGGAGAACAAGGACTCTCTCCACTCCAACACAGCCAACCGCCGGACCA	NM_006078.2	CACNG2
16981	0.01381	4.88E-05	4.4930161	1.91701	1.25413	CACACAGGCCATCTTTGCCAAGTGCACTGGGATGATCATTCTGGGCGGGGGCGTGGTCAAGCACCACATT	NM_001930.2	DHPS
20115	0.014	4.98E-05	4.4868068	1.89781	1.460026	GATGGGAGGTCAGAATCTGGGGTCTGCTGAATTGGCTTCTTTTCTTTTGAACTTAATAATAATGAGACAT	AK074445	FLJ23865
24586	0.014	5.00E-05	4.4855465	1.8949	1.2531442	AGCCAGCTGACCCCGCAGACAGTGATGGAAATAGACGGGCTCCTGGGAAACAAGCCGCATTCCAAGAAGT		KCNAB3
28076	0.01346	4.45E-05	4.5211201	1.88386	2.3472007	TAGCAGAAAGGGGTGATCCCTTGGCTGTAAATGGCAAGACTGTGCTGTTGAAGGTGGGCGTAGGGATGGT		LOC345711
37399	0.0142	5.10E-05	4.4794373	1.87539	1.3019532	ATCATGCCCCACACCCATCAGTCAACACTCATTTGACAAATAGAGTCCAGCTGCCTCTGAGCCAATCCTG	NM_003629.2	PIK3R3
21365	0.01346	4.38E-05	4.5263977	1.84917	2.2812821	CCTCATTCCCTCCACCCCATCTCCACTTCTGATTCATGCTGCCCCTCCTTGGTGGCCACAATTTAGCCAT	NM_001496.3	GFRA3
47138	0.0143	5.25E-05	4.4704663	1.84881	1.9939184	TCCCTCACGAGTCCCTGAAATCATCAGCCCAACCTACCGACCCATTGGCCGCTACACGCTGTGGGAGACG	NM_004205.3	USP2
15263	0.01426	5.15E-05	4.4762449	1.84851	1.5745396	AGCCTACGTGAACACCTTCCACAACATCGCCCTGGAGACCAGTGATGAGCACCGGGAGTTTGCAATGGCG	NM_000086	CLN3
14714	0.0143	5.25E-05	4.4706436	1.848	1.6688007	AAAAGGCTGTGGGGGATTGAGTAAGGGATTTGGGAATGAGGGACAGTGACACTGTAGGTGGGTTGGCTTA	AF277398	CECR3
8967	0.01381	4.88E-05	-4.4930411	1.8403	-2.0446514	TTGCTATCCAGGCTGTGCTATCCCTGTACGCCTCTGGCCGTACCACTGGCATCGTGATGGACTCCGGTGA	NM_001101	ACTB
5786	0.0143	5.30E-05	4.4675891	1.83803	1.7413677	TTAAACTATGCTCTTGTCAACGGAAACGTACACTTCTATTTGGGAGATACGGAAGGGCAGAGAGGGCCAG			#NAME?
17030	0.0143	5.32E-05	4.4659739	1.83362	1.8094471	TTTGCCTGGAGGCAGAGGTATTCAAGCGGGATGGAAGAGGGAGGAACACTTGCTATTAGAATTACAATCA		DHX8
41126	0.0143	5.36E-05	4.4637568	1.83204	1.3627235	CACTGATCCTGGCCCCCTCTTATTTATTCTACATCCTTGGCACCCCACTTGCACTGAAAGAGGCTTTTTT		RTEL1
19264	0.01352	4.67E-05	-4.5066326	1.82661	-2.0375223	TCGCCAATATGCAGCTCTTTGTCCGCGCCCAGGAGCTACACACCTTCGAGGTGACCGGCCAGGAAACGGT	NM_001997.2	FAU
37210	0.01434	5.46E-05	4.4580793	1.81404	1.4409449	ACAAGCCTGGCGGCAGTCAGCAGTGTCACCCTCCCACACCTGATACTGGGCCTCAGAATGGACATCCCGA	NM_198040.1	PHC2
39036	0.01432	5.40E-05	4.4616209	1.8126	1.9242548	CCCTCAGTGGAGCCAGCTTGGAGGGGCCGGAGGTGAAGCAAACTGCAGTCCATCCAGAGAAGTGTCACAG		PTPRM
10869	0.01461	5.69E-05	4.4452247	1.7754	1.3577556	ATTCCCACGCCATCCCAAAGCCCTTTCATCTTCCCCGTGCATTGTAGATGGAAGGAGCACCCATGCCATT	NM_005177.2	ATP6V0A1
31999	0.01461	5.67E-05	4.4463538	1.77088	1.604267	GTGGTACATGGAAGGAGGACCTCAGGGGTGGCTGAGCTCTTACCTGGTTTTCAGGCGGGGCCCATAGAAG		LSR
21695	0.01461	5.77E-05	-4.4411577	1.76659	-1.6799765	TTATTGACTGCTGGTGTGATGCTACTGTAATGTAATAAATTATTAAGTTGTTGCAAAAAAAAAAAAAAAA	NM_001012423	GOLGA8E
39109	0.0143	5.33E-05	4.4658379	1.76329	2.118985	GGTGTACTGCAGGGGCCCCCAGCCCCGAGACGAGCATCCCTGCATCCATGCATTTCTGCCTCCATGAACA	AF241255	PWCR1
7448	0.01461	5.77E-05	4.4413164	1.76222	1.2879451	TCACCACCATGGCCATGACTGATACCACACCATTTGGCCAGCAGCGAGTGTTCAAAGAGAAGGTTGACAC			#NAME?
31791	0.01453	5.56E-05	4.4523767	1.7602	1.782235	CATCCCCATCTCCTGGACGTGTGATCTGGATGACGACTGTGGGGACCGCTCTGATGAGTCTGCTTCGTGT		LRP1
43163	0.01469	5.85E-05	4.4369996	1.75059	1.3713248	AACCCTCGGAGCCCCCCACTCAGTAGGTCTGAAGGCCTCCATTTGTACCGAAACACCCCGCTCACGCTGA	NM_003102.1	SOD3
34164	0.01474	5.91E-05	4.4336753	1.74273	1.347891	TTCAATACTCATCCCCAGCACCTTCTCTGGGCCTTCACCCATGACCCAGAGCCCAGTACCAGTGAGGCAG		MYL7
28399	0.01434	5.43E-05	-4.4596377	1.73849	-2.0257793	CCCGACTGGTTTTTGAACAGACAGAAGGATGTAAAGGATGGAAAATATAACCAGGTCCTGGCCAACGGTC		LOC388339
28519	0.0143	5.34E-05	4.4652838	1.73338	2.1411203	TGATCATTAAAAATCAACTTCCAGCCCTATCTACTGTCTGGGTGGTGGGTTATGGGGATGCAGTTTGGCA		LOC388734
14545	0.01489	6.00E-05	4.4291538	1.7314	1.6464046	TGACCGAGGCACCCCTCCACGGAAGAAGGACCACATCCTGCAGGTGACCATCCTGGACATCAATGACAAC	NM_022124.2	CDH23
41741	0.01461	5.75E-05	4.4423717	1.73081	1.7848239	TGGCGGCAGGCAGGGGAGGCTTGGACGCCGGTGGGGAATGGGGGGCCACAGCTGCAGACCTAAGCCCTCC	NM_032108.2	SEMA6B
25619	0.01461	5.71E-05	4.444074	1.72344	2.0959263	CAGCTGCAGGGATGGGTCCCAGCCTCTCTTGCCTGCTTCTTGGCTACAGGACGGACTCCACTGGCCCCCG		KNS2
30457	0.01499	6.07E-05	4.4255266	1.72013	1.5560908	TGTCATCTGGAGTCACCTACTGGGAAGTGCCGAATCACCCCACCTCAGCCTAAGAGAAACTCTTGGAACG		LOC440901
30696	0.01501	6.13E-05	4.4221149	1.71037	1.470631	ATTGTGAGTCAGTTCAGTGTGGTGGGCAGCGCTGTCTTGCAGCCCAAGGAAGCCGTCCTGGAGGAGGGAG		LOC441247
14482	0.01503	6.17E-05	4.4201249	1.70429	1.3931117	TCGCAGCGGTGGGAGGTGGAGTCTTACTGCTGTCTGCCCTCGGGCTCATCATTTGCTGTGTGAAAAAGAA	NM_022842.3	CDCP1
43480	0.01501	6.13E-05	4.4222507	1.69831	1.7364948	CTCGCCTTCTGCCTTCTGGTTCCTCACCCCTCAGACCAGCCAGGAACCTCTCAGAGCTGAAGCAGGCCCT	NM_006946.1	SPTBN2
36594	0.01506	6.24E-05	-4.4165708	1.69399	-1.5534248	CAAAATCAATGAGATCCGTCAGATGTCTGGGGCGCAGATCAAAATTGCGAACCCAGTGGAAGGATCTACT		PCBP2
18632	0.01526	6.39E-05	4.409431	1.67373	1.727521	AGGAAGTTCTGGAAGGCAGTGGGGTTTGAGATTGGACCCAGGGTCAAGATAGAACATGAAGGTGGGATGA	NM_017729.2	EPS8L1
32001	0.01469	5.86E-05	-4.4363505	1.66933	-2.2431378	TTCGTGGTTGTGGTATGCCTGGCTGCCTTCCTCATCTTCCTCCTCCTGGGCATCTGCTGGTGCCAGTGCT		LSR
5417	0.01526	6.36E-05	4.4106734	1.66701	1.6646568	AGCCCCCACCCTCTTCTCCTCACAACTCAAGTGAGCACCTCTGTGTCTGTGGCTTCCATGCCCATTTTTC			#NAME?
5612	0.01506	6.22E-05	4.417597	1.66317	2.1714653	ATAATTTAAATAACTTAGAGACAGAGTTGGAGGGAGGGGACAGGAGAGGTTGGGGTCACGGTGGAAGGAG			#NAME?
16929	0.01545	6.58E-05	4.4003626	1.63898	1.7033862	CTCCTGCCTGGGGACATGGTGCAAAGCAGAGGGGTCATTGGGGTCTGAGGTGTTGGCCCCCCCAAAAATA	L77562	DGCR12
45583	0.01545	6.65E-05	4.3969692	1.63488	1.4659081	GGCGTCTGGGATGGTGTGGGACCGGCAAACCAAGATGGAGTATGAGTGGAAACCTGACGAGCAAGGGCTT	NM_002270	TNPO1
16932	0.01545	6.68E-05	4.3955312	1.63209	1.3614875	ACCATCCTGGGCTGCATCTATCTCCTTAAAGTCCACTCCTTACATCACCGCCACTACTGCAGCTCAGTGC	NM_005137.1	DGCR2
45342	0.01545	6.65E-05	4.3969477	1.63202	1.618453	ACCAGAATGGCCTGGGGCTCAGGCCCTTGGCTGAGTGGGAATGCGTTGGGACTGCCCAGCTGAGCTATCA	NM_014698.1	TMEM63A
5800	0.01545	6.67E-05	4.3962684	1.63135	1.2715331	GTGAGATAACTAGATGCTGGGACCTGGCACGTGCTGTAGTTTCTGGTGTTAGCTGGTTGAAGGGGACCAA			#NAME?
26259	0.01551	6.74E-05	4.3928619	1.6189	1.7767673	CCAGCTGCAGTCAGCAAGAGGTGTGGCATGTTTGGGATGCAAGGGGACGTGTTCGGGCTTCGAGCCACAT		LMCD1
25422	0.01545	6.53E-05	4.4027967	1.61713	2.6439222	AGAGGCGAGAGTGGAGGCTCTTCTTCTGCCCCGTCTCCCCTCAAAGATGAGAAACATGTTCAGAAGGAAA		KIFC3
28084	0.01559	6.80E-05	-4.3899023	1.61686	-1.8259354	AGCCCCACAGTGTCCCTTGCAAGGTGACAGACGGCTCCGTGCTAGTGCGCCTCATCCCCGTGTCCAGGGG		LOC346643
6267	0.01573	6.90E-05	4.385545	1.59941	1.4071491	CAGAGGGCCCCCCCTCAATCCTGTTGTGCCTAATTCAGAGGGTTGGGTGGAGGCTCTCCTGAAGGGCTCT			#NAME?
32235	0.01573	6.93E-05	4.3842917	1.59474	1.3085204	GAGTTGAAGACCTGGGTCTGAGGCACACTTCCTAAAGTCAGCACAGCAGAGGAGGCCCAGGCAATATCAG		MAGEC3
23925	0.01585	7.05E-05	4.3790437	1.58486	1.4623986	GAGGCTGAGACGGGGTGGGAAGGATGGATCCCCAAAGCCTGGGTTCTTGGCCTCAGTGATTCCAGTGGAC	NM_004512.3	IL11RA
16361	0.01585	7.05E-05	4.378853	1.58353	1.5228017	AGTCTGCCAGCCACACTGGGAAAACATTGGAGCTTGGTCTGCCATCCTGAACTGTGGTTCCCCTGCCTCC		CYB5R3
47095	0.01545	6.64E-05	4.3975409	1.57967	2.0924153	AACTGCAGATAGCCCAGGAGCAACAGCCTAATCCCGTGCCCCTTTCCTTCACTGCCCCACTTCTGGCATG	NM_007122.3	USF1
28918	0.01585	7.09E-05	-4.3770084	1.57932	-1.9070872	CAAGATTACTGATTTCATCAAGTTCAACACTGATGCCAGTGGCAACAGATTTGCCACTCGACCTTTCAAC		LOC390183
26869	0.01621	7.33E-05	-4.3665772	1.54807	-1.5349422	AAATCTTCGGAAGGTGTTTCTTGTACCTGAGGGATCCTGCCCTGAATCTCCATAGTCTCCACTGTGAACT		LOC162427
6732	0.01621	7.33E-05	4.3668259	1.54681	1.2955823	AAAATTGGCCTACAAACATCTTCCATTGAGGGGGCCTGGGGTTCTGGTGTAGGGTTTACATTAACATGTC			#NAME?
44585	0.01638	7.44E-05	4.3618763	1.53174	1.3717554	CAGCTTGTAGCCAGCCGGGGCGAGTGGCACGTTTATTTAACTTTTAGTAAAGTCAAGGAGAAATGCGGTG	NM_000545.3	TCF1
2801	0.01645	7.51E-05	4.3593202	1.51397	1.6874066	AAAATTAGAAACCCAAACTCCATTGTGCACGACTCATTCTCCCGAGCACGCCCGCACTTCTCTCTTAAGT			#NAME?
20715	0.01648	7.65E-05	4.3534144	1.50871	1.3276898	GCTCTGGTGTTTCTGCTGAAACTTGGAGAGACCACCTCTGGCCCCTTTCACCATATATTTGCAGTTGTGG		FOXO1A
8425	0.01648	7.69E-05	4.3519173	1.50461	1.4373256	TGGCGCTCTCGGTCTCCACTCCTGAACATCTGCACAAAATCGGCCTGCTGGACCGTGTCACCAATGACAC	NM_000789.2	ACE
38419	0.01648	7.68E-05	4.3522295	1.50277	1.3029604	AATAATGAGTTCACTACAGACGATTAACACACCACACTGGCGAACCATCTCAATGTAAGGGTGGTTTGGC	NM_006252.2	PRKAA2
27309	0.01648	7.64E-05	4.3537624	1.49856	1.6149872	TTTTCCTCCCCTACCCTCTTTTCTTGCCTGAATAGTACACCCCACCCTCCATCTGTATGCTCCTCACTTG		LOC283868
16382	0.01585	7.11E-05	4.3762968	1.49564	2.3837899	TCTTCGGGGCCGTAGGACCCCTAACTCCACCCCCCTCCCTGGCAGCACCTCGAGCAGAAGGCCGAGTTCT	NM_134268.3	CYGB
6702	0.01664	7.79E-05	4.3476728	1.48806	1.2382723	CAACTGCTGAACTTTGACCTGCTCAAGTTGGCTGGAGATGTGGAGTCCAACCCTGGGCCCTTCTTCTTCT			#NAME?
34104	0.01664	7.83E-05	4.3462366	1.48417	1.4186007	CTAACAACAAAGTTCCACTTCCAGGTCTGCCTGGTTCCCTCCCCAAGGCCACAGGGAGCTCCGTCAGCTT		MYBL2
16366	0.01672	7.96E-05	-4.3408895	1.47348	-1.3664843	TCCTGCTGGCCACCATCCTTGGGACCGCCTGCCTGGCCATTGCGAGCGGCATCTACCTACTGGCGGCTGT	NM_000101	CYBA
38624	0.01648	7.67E-05	4.3526204	1.47314	2.6563677	GCTGCGCTACCTTGCCCCGCATGCCACCCGACCCTTACCTGCAGGAGACTCGCTTCGAGGGCCCACTTCC	NM_030651.2	PRRT1
15609	0.01672	8.01E-05	4.3389941	1.469	1.4593379	CTCACCGTCATACTCTGATGCTCATGTCTGTTCTCACCTGCCTGTTTGAGTCTCTGAACCACATGTTAAG		COPZ2
5430	0.01672	7.99E-05	4.3396302	1.46708	1.4028214	CTTTCAGCCACAGGCCCTTAGCAAATGCTGCTCTCACGGCCCAAGTCATCTTCCCTGGTTCATGCCTACT			#NAME?
31514	0.01672	8.01E-05	4.3389826	1.46325	1.3393771	GTAGATTAGTGTTGTTGTGTGTAGTATATAGTTGACTCGCAGTTTCCTGTGAATCTGTAATTGTTTCAGA		LOC54103
43574	0.01672	8.03E-05	4.3383574	1.46128	1.5500282	TTGTTTCGTTCTGATGTATATGGACTGCCAGAATAGGGGGGGTGGTGGTTTGTTCGTGGTGTCTGGGGGA		SRRM2
16365	0.01682	8.11E-05	-4.335086	1.45431	-1.4841983	AGTGTCCCAGCCGGGTTCGTGTCGCCATGGGGCAGATCGAGTGGGCCATGTGGGCCAACGAACAGGCGCT	NM_000101.2	CYBA
33947	0.01701	8.23E-05	4.3304027	1.43544	1.2462153	ACCGCCTGGGGCAGGAAGTATTCAGGTTGGCTGTGTCAGATGCTAATGTGCTGAATCAACAGTCATTGCA		MTG1
14436	0.01708	8.30E-05	4.3277721	1.42863	1.2281067	ACAGTATTCAGTGGCTCAGTCAGTATTCCATCTATCACCAAATCCCGCCCTGAGCCAGGCCGCTCCATGA	NM_003607.2	CDC42BPA
34012	0.01724	8.46E-05	4.3217643	1.41228	1.3742557	TCTTGTTGTTGTGGTTTCTACCACGGGCACCGGAGACCCACCCGACACAGCCCGCAAGTTTGTTAAGGAA		MTRR
6719	0.01728	8.54E-05	4.3190791	1.40402	1.2046874	GTTTCCGATCCCGGACGAGCCCCCAAATGTGAGACCCCCGAAGTGGGCGGTCAATAGTTAGGAGAAACCC			#NAME?
12609	0.01724	8.48E-05	4.3211497	1.39973	1.7988826	TTGGTGTCTCCACGTCAGGGGCAGGGGAAAGGGAGAGGACAAGGGTGACCCGGGAGGTTAAAGATGGGAC	AB007921	C1orf34
45444	0.01737	8.66E-05	-4.3146386	1.39514	-1.5057256	TTTCCCATCTGTCTATCTATCTGGCTGGCAGGGAAGGAAAGAACTTGCATGTTGGTGAAGGAAGAAGTGG	NM_021109	TMSB4X
6917	0.01737	8.70E-05	4.3130492	1.39259	1.3297444	TACCTGTACCAATTCCAAGTCCACCAAAAAACACACCAACACTGCCATATTTAAGTATTTTATCAGCAAG			#NAME?
39130	0.01737	8.66E-05	4.3146418	1.38935	1.2712078	ATCAGTTCTGTCCTGGCCCTTTCAGTTTTATAAGTTGGTTTCCAGCCCCCAGTGTCCTGACTTCTGTCTG	NM_153824.1	PYCR1
25421	0.01737	8.76E-05	4.311151	1.384	1.4186466	AGGCCCTGCAGGACAAGGGGTGCAAGAGCCAGAGTCAGGGGACGAAAGAAGAGAAGCTTTGGAAGAGACA		KIFC3
23088	0.01737	8.80E-05	4.3094373	1.37688	1.3102725	GAGGCGCAGGACGCTAGGCTCTGCCGTCAGCCCGCAACAGCGCTCAGTCCAGGGAGGGAGGCCCGGGTGG		HOP
22683	0.01724	8.47E-05	-4.3214307	1.37669	-2.4164283	AGAAGGCGGCTGGCGGCGCAACTCCGAAGAAGAGCGCTAAGAAAACACCGAAGAAAGCGAAGAAGCCGGC	NM_005319.3	HIST1H1C
21882	0.01737	8.86E-05	4.3075864	1.37433	1.4319341	GCGGCTACTGGGCATGGACGAGGTCAAGGGTGAAAAGCAGCTGGGCCGCATGTTCTACGCGATCACACTG	NM_018969.3	GPR173
43703	0.01737	8.88E-05	4.3066957	1.37337	1.6065687	TGGGCACAGTTACACCCTCCCATGCAGTGGGAGAAACACAGACCCTCGTACCCAAAGGCCCCTGCCCCAC	NM_198993.1	STAC2
42603	0.01737	8.86E-05	4.3073211	1.37069	1.4251824	CCGGTGCTGTGGGGAGAGTAGAAAGAGGGGTTGGCATGACTAAAAATACCAGTATGTGTATTAAGTATTT	NM_198277.1	SLC37A2
42888	0.01737	8.89E-05	4.3063755	1.36601	1.7661318	TTGATGCTGATACCAAGGCTGGGCGAAAGGGCAAAGAGCTGGATGACCTGGTGCCAGAGACGGCTAAGGG	NM_139067.1	SMARCC2
28306	0.01747	8.98E-05	4.3031335	1.35651	1.2927512	TCCGCATGGGCAGGAGAAGTCTTCAGGGTGTGTTTGCTGGATTAACGACAGGTCGATGCCAATACAGGAC		LOC388019
751	0.01747	9.13E-05	4.2980302	1.34681	1.2507101	CATTGCATCAACATCCAGCGTGGACACATCTGTCGGCCATACCACTTCGCGCAACAGATCGCCCAGCAGT			#NAME?
27921	0.01747	9.30E-05	4.29233	1.33157	1.3174834	GCTGGATAGATTTTAATGAATTCTGAACACACACTAGCACAACTTTTTGGAGGCTGATCGTGAAACTGCA		LOC339977
1706	0.01747	9.30E-05	4.2921706	1.32976	1.5472961	TCCGCTTCTCAGCTGTGTTGATTTTCGTGGTGGTATGGCTGACGCTCTCTTACATTCCGATTGCGCATAT			#NAME?
40668	0.01747	9.39E-05	4.2894259	1.3248	1.6567003	CAGCCAGCTGCCCGCAGTCCTGGAAGGCCCCTTCCCCTACTGCCACACCGAGTGGGTTCATTTCTTCCAG	XM_028810.7	RP5-1054A22.3
1686	0.01747	9.38E-05	4.2896918	1.32475	1.5366354	TCCGCTTCTCAGCTGTGTTGATTTTCGTGGTGGTATGGCTGACGCTCTCTTACATTCCGATTGCGCATAT			#NAME?
22484	0.01747	9.39E-05	-4.2891561	1.32464	-1.5939314	GGCCTCCCAACATGACATGTGCCGCTTCCACTCCGAGGACTACATTGACTTCCTGCAGAGAGTCAGCCCC		HDAC3
40941	0.01747	9.42E-05	4.288338	1.32097	1.4786726	AAACACGTGGACTCTATAATCAACAAGCGGCTCTCAAAGTCCTCTGCCACGCTCTGGAACTCCCCCAGTA	NM_018067.2	RPRC1
13734	0.01747	9.13E-05	4.2982402	1.31902	1.948414	TGCGTATGTAGCAAAACCAGAATCCCTCAGCTGACACTGAAGACGAGCCTGGGGTGGAGAGGAGGGAGCC	NM_020397.2	CAMK1D
37545	0.01747	9.33E-05	4.291389	1.31726	1.7017466	CCCCATCGCTGCCCGAGACCTGCTGTATTTTGACGGACTCCGAAAGCTCATCTTCATCAAGAAGAAGCGG	NM_007183.2	PKP3
11392	0.0175	9.48E-05	4.2862809	1.31582	1.5391575	CCGCAGCAGAGCCTGGTACTCCTGGAGGATGTGGATGCTGCTTTTCTCAGTCGAGACTTGGCTGTGGAGA	NM_004328.3	BCS1L
27329	0.01747	9.43E-05	-4.2879098	1.31483	-1.4040618	ACTCCCTGAGCCTCAAGACACCTCCCGAATGTCTTCTTATTCCCCTTCCACCCTCTCCTCTTCCACCCTC		LOC283970
35694	0.01747	9.41E-05	4.2885542	1.31198	1.2335382	TCATCTACCTCAAGCCCAAAGGTCCCCACTCTCAGGAGGGTGACACCCTGATGGCCACCACCTACGCAGT		OR10H2
6741	0.01747	9.40E-05	-4.2890904	1.30512	-1.9102616	GAAACCACCGCCGGAACCGCCGCTGCGCCGCCCACGGCGGCGGCCAGACGGCTGACCGGGCGGTGGCGCG			#NAME?
43303	0.01771	9.63E-05	4.2814051	1.29648	1.2917842	GTCCCCTGTGATTCCAACGAGGCCAACGAGATGATGCCGGAGACCCCAACTGGGGACTCAGACCCGCAAC	NM_013453	SPANXA1
7661	0.01771	9.70E-05	4.2791076	1.29422	1.750783	GGTTCTCTGGGTGGGGAAGGAGGGGAGTCGAGGGATAAGGAACTGTAGAGCTGAGCCGATAACGCGTCCA			#NAME?
27345	0.01771	9.79E-05	4.2760388	1.28689	1.8678384	CAGGGTCAGAAATGTGGAGAGGGTGATTCAGATGGACAAAGGAGCAGAGGCAGGATTCAAGTGATGTGTT		LOC284048
31101	0.01771	9.81E-05	4.2754156	1.27555	1.2849336	TGCTGTGTACCCACTCCCTGCTGTGTACCCACTCCCTGAAGTGCACCCACTCCGTGCTGTGCACCCGCTC		LOC442004
5484	0.01771	9.84E-05	4.2745425	1.27143	1.1695556	GGCTTCCCAAAGACGGCGCCTCTGTTCTGCGGGTTCGTGACGAGGATTTATTTCCACCCACTGCGCCTGG			#NAME?
20598	0.01797	1.00E-04	4.2689874	1.25528	1.9463906	ACTTTGAGGGTCTGGAAAGTGGTGACGATGGTGCATTTGACAAACTCCGGTCCTGGAGCAGGTCAATCGA	NM_175736.3	FMNL3
7087	0.01811	1.02E-04	4.2642716	1.25042	1.5695796	GGCAGATAAACCTTGCTGTCACTAGGCCGCCACACCGCCATCTGCAAGAAAATAGGGAATACGTTTACGA			#NAME?
12692	0.01836	1.03E-04	4.2588905	1.23817	1.5963542	TGGTGTTCAGCTATATTCTACAAAGAAGGGGTGGATCCTGAGAGGCAAGGGTGGGACTGAGGCCTAGTTA		C1orf89
12344	0.01801	1.01E-04	4.2671604	1.23398	2.1638572	CCTCCCCACAGCCCCTATCCTTTCCCCCTCAACAAAAACAAAATCTACCTTACTTGAGGAATTAGGTAGG	NM_018182.1	C17orf63
14822	0.01844	1.04E-04	4.2562924	1.22927	1.441644	GGCAGGGGACAGAGGCCATGAAGGAGCAAGTTTTGTATTTGTGACCTCAGCTTTGGGAATAAAGGATCTT		CES1
41059	0.01771	9.70E-05	-4.2792326	1.20398	-2.5379139	GGTCTTAAGCTGTTCTTGCATAGGCTCTTAAGCAGCATGGAAAAATGGTTGATGGAAAATAAACATCAGT	NM_001012321.1	RPSA
37778	0.01883	1.07E-04	4.2487157	1.19989	1.2651958	GATGTTTGCCTCCAGAGCCTGCCGGAAGTCGGTGATGATTGGGACTGCTCTTAACACAAGCGAGATGAAG	NM_001018040.1	PMS2
11980	0.01886	1.08E-04	-4.2448714	1.19771	-1.6070898	CCTCACCCCGGCACATCCGCCCCAGTGGCCCCACCTACAAGCAGCCCTTTCTGTCTAGGCACCGGGCATG	NM_032130.1	C12orf25
23945	0.01886	1.07E-04	4.2471534	1.19688	1.2571284	TTCACCAAAGGCCAGCGCCACCCTCCACAGTAACGACGGCAGGGGTGACCCCACAGCCAGAGAGCCTCTC	NM_002189.2	IL15RA
22614	0.01747	9.29E-05	4.2925644	1.19081	2.1141996	CCTTCACCCCAAGCCCACCTCCCTTGTCCTCAGCCTACTGCAGTCCCTGAGTTAGTCTCTGCTTTCTTTC	NM_004712.3	HGS
12890	0.01893	1.09E-04	4.2426702	1.19043	1.5581105	GCCATTCATTGATGCTCCCATGTCACACTGGTCATGCCTCTTGGTGGCCCGAAGTGGCCTGCCCCCAACA	XM_293123	C20orf95
30505	0.01886	1.08E-04	4.2450052	1.18576	1.2836836	GTTCAAAAGGAAAAGCTGGACCAAGAGGAGTGAAGGGAGAGATTGGTGATGTAGGAGAAAGAGGCCCACA		LOC440978
30578	0.01925	1.11E-04	-4.2362653	1.17338	-1.6111641	GGAATAAAGTAATCTTATATACAAGCTTCGATTAAAACTTGAAACAAAGAAAAAAAAATACCTTAAAAAA		LOC441073
25694	0.0193	1.13E-04	4.2319447	1.16108	1.7148007	TCCTTGGTCCTGCAGTAGGATGGGAGGGAAGGTTAAAGTTGCCAGCTTGAGTGATGTGCTTGGGTGACTT		KRT6L
6528	0.0193	1.12E-04	4.2343565	1.15669	1.3640085	GAGCACGACAAGGCCTACGACCAGCAGCTCAAGGCCGGTGACAACCCCTACCTCAAGTACAACCACGCCG			#NAME?
13661	0.0193	1.13E-04	4.2322943	1.1499	1.1928251	CATGTCAGGGTGTCAGATCCTTAAACGTGTGTGAATGCTGCATCATCTATGTGTAACATCAAAGCAAAAT	NM_000722.2	CACNA2D1
42744	0.0193	1.13E-04	4.2307779	1.14358	1.2407753	TTTTCTGGAGCCACTCCCTCTACTTCCCTAGCAGAGTCTGTCCTCAAAGTCTGGCATGGGGCCTACAACT	NM_201649.2	SLC6A9
16442	0.0193	1.13E-04	4.2301251	1.14204	1.2502446	GTCCAAATTTCACTATCTGTGATGCTTCTTCTGACCCGTCATCTCACATTTTCCCTTCCCCCAAGATCTA		CYP2C19
34260	0.01949	1.15E-04	4.2259172	1.14099	1.6610851	GCAGTGTTGAGGGCGGAAGAGGAGTGCGTCTTGTTTTGGGAACTGCTTCACAGGATCCAGAAAAGGAAAT		NACA
40720	0.01771	9.78E-05	-4.2765693	1.11702	-2.1774456	ATGCGGGAACTTCGCATCCGCAAACTCTGTCTCAACATCTGTGTTGGGGAGAGTGGAGACAGACTGACGC	NM_000975.2	RPL11
1852	0.0199	1.18E-04	4.2160944	1.11461	1.5260958	TCCGCTTCTCAGCTGTGTTGATTTTCGTGGTGGTATGGCTGACGCTCTCTTACATTCCGATTGCGCATAT			#NAME?
27763	0.0199	1.19E-04	4.2152251	1.11067	1.5504681	TTGTGCCACAGCACACAAACTTGTCCTACAGTGCACAAATTCATGTCACAAAAGACACACTCACCACACA		LOC286411
6041	0.01998	1.21E-04	4.2097876	1.09679	1.3644871	GGACACAGCACAGACATGAGGGCCCCCACTCAGACAATATTTGTTTTTATGTTTCCAACTTCAGGTGCCA			#NAME?
35442	0.01993	1.19E-04	4.213676	1.09354	1.1612305	AGAGTCTCCTCACTGTTGCCCATGCAGACGCAGGCACCCAAACCAACGGTGACCTGGAAGACCTGGAGGA		NY-REN-7
9609	0.01998	1.21E-04	4.2103599	1.09212	1.5502821	GCCACTCAGATGTTCGACGCCCCCTAAGGTCCATTCCAGCACCCACCTGAGTTCCGAGGAGCACCTGGGA	NM_031313.1	ALPPL2
41451	0.01997	1.20E-04	4.2119151	1.09203	1.2213334	AGGACTACATCGTGGACCACTCCATTGCCATCTACCTGCTCAACCCTGACGGCCTCTTCACGGATTACTA	NM_005138.1	SCO2
29082	0.01962	1.16E-04	-4.2224468	1.08588	-1.7722492	AATGGGTGCAGCGGGAAAAGACTAATGGCACAACTGTCCACACAGGCATTCACCCCAGAAAGGTGGCTAT		LOC391126
30308	0.02017	1.24E-04	4.2027552	1.07736	1.3857181	GTACTGATCTTTCTTTGCTTTGCCTACTAATCACACACACCCTCTCTTCTAGCCTGTGAAGACTTAACTG		LOC440609
44632	0.02017	1.23E-04	4.2036944	1.07695	1.3786982	GGCTCCATCTACCAACCTCTGGGCAAATGCTCATCTGACTTCCATAGACACACAGCAAGCAGACAACCAC	NM_020553.2	TCL6
18196	0.02017	1.24E-04	4.2019417	1.07362	1.866653	ATACTCAGCGTGGCCGTTCGGGAGGCGGAAAAAGATGAGCGCGCTCTGAAGCAGGAGATTCACGAGCTGC	NM_030652	EGFL8
13381	0.02017	1.25E-04	4.199824	1.06946	1.7333945	CGCGCCGTGCTAAGTGGAATTTTCAGGTGGAGGAGAGTTGGGAAAGGATAGAAGTGATATGCTATGGAAA	AF107456	C7orf4
47889	0.02017	1.24E-04	4.2028176	1.06934	1.3659974	TGTCTGTGGGAATTGGTCCTGGGGACTTTGATGGGTGTTTGCGGCCCCAGTTGCCGCCCTGCTCCCTCTT	XM_059037.6	WTIP
23476	0.02017	1.25E-04	4.1996307	1.06808	1.4532877	CGTCGGTCTGTTCTGGTTGCCTCTTCCTGAATGGGACGCCTGGGGCTTTCAGGGCAGGCAGCTGTGCATG	NM_016209.1	HSPC176
36108	0.02017	1.24E-04	4.2010355	1.06703	1.3070459	TCTCTGATTTTCACCTATTTGCAACCTGATAACACATCATCGCTGACCCAGGCGCAGGTGGCATCTGTAT		OR8I2
28475	0.02019	1.26E-04	4.1972205	1.06089	1.5573642	ACTGCGGGGGGGATGTGCTGTGTCAGTTGGGCAATGGCGGCCAACTGTGGCGTGCAGGCCTTGGAGCTGC		LOC388586
7387	0.02019	1.26E-04	4.197818	1.05876	1.4070639	TGCTCTAGCACCTGTTGGGAGGATGAGGATCAAGGAACACCCATAACGACAGCGGTAATAGGCGGAGTCT			#NAME?
35752	0.02019	1.26E-04	4.1958567	1.05446	1.2719884	ATCTGTCACCCCCTCCGCTACACCACTATCATGAAAGAGGGACTGTGTAACTTACTAGTCACTGTGTCCT		OR1J4
19302	0.02019	1.27E-04	4.1952444	1.05113	1.3663986	CGACCTTCAGGAATGGCAGCCTGCAGCAACTGGAACAAGGCCCCACCGTAAAGCTCTGTGTGTCCCAGGG	NM_024963	FBXL18
1903	0.02031	1.28E-04	4.1922923	1.04773	1.3942885	ATGAATCAAGGACCAGAGGCAGGGGTTTGAAGATGCTGGACCTGCAAGGGAGAGCCCGACCCACCACTTG			#NAME?
46202	0.02036	1.29E-04	4.1890641	1.03878	1.5832625	AAAAACCCCACCAGCAACCTTGCTGACAAATCCACAGGCCCCCACGTCTGCCAATTGCCTGCCTGTATGA		TRUB2
40904	0.02036	1.29E-04	-4.1886223	1.03086	-1.6312275	ATAAGATCAATGCCCTCATTAAAGCAGCCGGTGTAAATGTTGAGCCTTTTTGGCCTGGCTTGTTTGCAAA	NM_001003.2	RPLP1
22466	0.02067	1.32E-04	4.1828247	1.00564	1.2429925	GATCCTTGGCTATGGCCTACCCACTCCCCTGGCTGAAGAGTGCCAATCATTACAAATCAGCTTCAGCAAA	NM_080669.2	HCP1
30852	0.02071	1.32E-04	4.1812431	1.00208	1.3282961	GGTACAGGTGTTCCGTGGCTTTGTGGGGATGAAGACGGCGGAGTTGGGGACGGATCCTAACATGTCCTGA		LOC441529
47600	0.0208	1.35E-04	4.1748872	0.99865	1.4903856	ATGTGGATGAGCCCTGACTTCCTGTGTGCATTAGCAGCCACCGTCTTCCCCTTCAATATTCGCCCTTACT	NM_014991.3	WDFY3
10710	0.0208	1.34E-04	4.1778487	0.99028	1.2164803	ACGGCGAAGGCGTTTGTGTTCTGTCCGAGTCTCCCCTTTTGGGACATCATTCTTCTTCTGATGCTGCCAG		ATG16L1
38441	0.0208	1.36E-04	4.1722377	0.98279	1.5283031	TAAATCAGAAGTGGAAGAGAATGGTGCAGTAGAAATCGCTCGATGCTCGCGGGGACAGTACTTTGGAGAG	NM_002736.2	PRKAR2B
2720	0.0208	1.36E-04	4.1731687	0.97993	1.2731901	CCAGTCCTTATCTACAGAGNCCACATTCCACATCTGCTACCCACTCTGTGAATTACCCCTCCCGTCGCAA			#NAME?
23773	0.0208	1.38E-04	4.1686998	0.97969	1.3520537	TGCAGAGCCCAAATCTTGTGACACACCTCCCCCGTGCCCAAGGTGCCCAGCACCTGAACTCCTGGGAGGA	AK097906	IGHG3
2508	0.0208	1.37E-04	4.1695596	0.975	1.5600187	TCGCTCTGCCAAAGTGTTCATTCAACCACCATGGTATGTCATTCGATTCGTCCATTCGTGTACTTAACTA			#NAME?
31794	0.0208	1.37E-04	4.1707614	0.97385	1.2685429	TCTACCATCACACCTACGAGCACGCGGCAGACCACAGCCATGGACTTCAGCTATGCCAACGAGACCGTAT		LRP1
45511	0.0208	1.38E-04	4.1682304	0.97329	1.757193	CCGGGAGGTAATTGGGGGTGAGGAAGATGTGCGGGCCAGGGAATGTGTTCCACAGAGAGGGACAGCATGT	NM_032871.3	TNFRSF19L
27577	0.02085	1.39E-04	4.1662333	0.96999	1.5997993	CCAGAATCGGGGGGCGTAAACAAGGCAGAAAGGGTGGATGTGTCGGTTGATATTCAAAAGAAAAATTACT		LOC285463
16429	0.02036	1.29E-04	4.1902619	0.9683	2.3190722	AAGGGCAGGGCCAAGACCGGGCTTGGGAGAGGGGCGCAGCTAAGACTGGGGGCAGGATGGCGGAAAGGAA	NM_000762	CYP2A6
9598	0.0208	1.38E-04	4.1689752	0.96764	1.3557151	CCACTAGGATCATTCCACACCCCTGCACCTGACCAAGGGACCAATGAGGCAGAGGCTTGCCCCAAGTCAC	NM_001631	ALPI
1347	0.02085	1.40E-04	-4.1634211	0.96408	-1.3697943	GCACCGTGGTGCACATTAACGCCGCAATCGCCGGTCTGGTGGGCGCGTATCTGATAGGAAAACGCGTGGG			#NAME?
46906	0.02085	1.41E-04	4.1620898	0.96111	1.7484468	AAGTTCACCCTGTCCCTCGACGTCCCCACCAACATCATGAACCTCCTCTTCAACATCGCCAAGGCCAAGA	NM_053049.2	UCN3
11131	0.02085	1.40E-04	4.162705	0.95648	1.665376	CCTGGGCAGGAAAGATGGGGTGGTGGACTGTTTTTGCCTACTTTTTGTTTTTGAAAAACATGCACTCCCC	NM_198540.2	B3GALT7
29282	0.02085	1.42E-04	-4.1600032	0.95643	-1.5654488	GAGCTAATCTACAAGCGTGGTTATGGCAAAATCAATGAGAAAGGTGGGATGAAGAAAAAGACCACCCATT		LOC392550
10483	0.02085	1.41E-04	-4.1610869	0.9539	-1.4124686	ATATTTAATATTATGCCCTTGGATCTGTTACTGCATCACTAGCACTTGTGATGCAATAGAACACTTCGCC	NM_006628	ARPP-19
11242	0.02085	1.41E-04	4.1605961	0.94095	1.2709368	ACCTGGTCCCTCCATTGGTAAGAGCCCCACATACTAACACCTTCCCAGCGCCTGTTCAGAGGCCACCAAT		BAT2D1
40489	0.02094	1.44E-04	4.1541233	0.9379	1.3542957	CTGTACCCTGACCCCACTGACAAGAATGCCTCCTACAGTTGTGTGAATGGAAAGACTTTCACTCAGCACT	NM_001013621	RP11-165H20.1
30161	0.02085	1.42E-04	4.1591798	0.93587	1.8054315	ACTCAGCCGCGCGGCTGTCGAGGAACACGGACTCGAGGGGCGTCGGGGACTGTGGGATTCGGCGTGGACG		LOC440397
48433	0.02098	1.46E-04	4.1504367	0.92768	1.4893587	TTATCGAACACCACCGGACGCACACAGGAGAGAGACCTTATGAATGTCACGAATGCTTAAAAGGCTTCCG	NM_003436	ZNF135
47429	0.02094	1.44E-04	4.1550263	0.92442	1.1856292	AGTGAGAAGGCAGCCTTCGAAGTCCTGGGCATTGGGTGAGAAAGTGATGCTAGTTGGGGCATGCTTTTGT	NM_020857.2	VPS18
39240	0.02098	1.46E-04	4.1497561	0.92324	1.4355071	TTCTGAGCTAGAGCTGTACTGCCTCACGTACACCCCCACCTCTGTAAATGGTCCTTGATTAAATCGTCCT	NM_004914.2	RAB36
12963	0.02098	1.47E-04	-4.1479796	0.92143	-1.522718	AGCTGCTGCTGCTGCAGAACGCACAGGTGCACCAGTTGGTCCTGCAGAACTGGATGCTCAAGGCCCTGCC	NM_058180.3	C21orf58
40947	0.0208	1.36E-04	-4.1733883	0.9204	-1.8047372	TAAAGGTCTGGAGATTGAGCGACCTACGAGACTCGCAAGAGGGGAAGCTGACAGAGATACCCACAGATGA	XM_016113	RPS10P3
20633	0.02098	1.47E-04	4.1488961	0.91729	1.3765825	CTGTCAGGTTTGGGAACATCGGCTTCGGAACCCCCTACTACTATGTGGGCTGGTACGAGTGTGGGGTCTC	NM_032532.1	FNDC1
36336	0.0208	1.36E-04	4.1727734	0.90657	2.227284	AGTGAGAGGCTGGGAATGGAGGGGCAGAGCCAGGAAGATCCCCCAGAAAAGAAAGCTACAGAAGAAACTG		P8
29923	0.02098	1.45E-04	-4.1526299	0.90389	-2.0872782	TGACTAACTTCCATGGCGTGGATCTTACCAGTGACAAAATTACCAGCCAAATCCGGAAGAAGATGATGGA		LOC439992
32853	0.02102	1.48E-04	4.1465415	0.89915	1.1850508	GTGCCAGGCCCTGGGGGAATGAGGGTGAACAATCTTAAACATCTCTGCCTTCCTGGAGCACACCTTCTAG		MFSD1
25756	0.02132	1.51E-04	4.1393057	0.89621	1.6087394	TCCTCCCATTCCTGTGAGGGCTACCTGTGCTACTCAGGCTACTCCCGTGGTGGCTCCTCGTACCCCAGCA		KRTAP23-1
23416	0.02115	1.49E-04	4.1427174	0.8957	1.6976769	GAAGATATTTATGCAGTGGAGATAGTTGGTGGTGCTACACGAATCCCTGCGGTAAAAGAGAAGATCAGCA	NM_002154.3	HSPA4
46656	0.02109	1.49E-04	4.1446056	0.89237	1.1862979	CCAAACTCTGTCTTTTCTCAATGGCGAGTGGTCTGTGACTCCTTGGAAGATTATGATACCCTGGGAACAC	NM_000550.1	TYRP1
32934	0.02136	1.52E-04	4.1378063	0.87642	1.3004039	GTGGTCTGTAGCACTCAGGTTTTCTGGAGTTGGAGAGAAAGGGTGGCAAGAGAGAAGTAAAAGTTGGTTT		MGC13138
44271	0.02147	1.54E-04	4.1337344	0.87534	1.2490095	TGATTGTTTCTGTGAAACACCCTGCACCCCTAGTCCTTTCCCCACTGAGATCTTTCGGGTTCTCTCCCCT	NM_139239.1	TA-NFKBH
9934	0.02147	1.53E-04	4.1353425	0.87199	1.3028281	GAAGGTACAAAGCATGAATGAGCCTGGCCTGTCCAGCAGTGGCACATGGAGCGGTGAAGAGTGAAGATGT		ANXA2
28738	0.02152	1.56E-04	4.1293223	0.86951	1.3738658	ATGTCCAGAATGATGAAGGCGAGCCAGGGGGCGCTGCTGGGAGACAAGAGTCCGGAATTTTCCAAGAAGT		LOC389352
5727	0.02147	1.55E-04	4.1317776	0.86927	1.4310316	TTTGAGCTGGGAGCCTGGCTGCATCCGGTACATTACGAGCGGTCTCAAGGGATTCCTGGGAAAACTGGAC			#NAME?
17065	0.02094	1.44E-04	-4.1548303	0.86316	-2.4524266	CTGGGCTGTGACGCGCGCGCCGGAGCGGGGTCCGATGGTTCTCGAAGGCCCGCGGCGCCCCGTGCTGCAG	NM_177438.1	DICER1
23846	0.0215	1.55E-04	-4.1305901	0.86271	-1.4997188	ACACTGGTGTGTCTCATAAGTGACTTCTACCCGGGAGCCGTGACAGTGGCTTGGAAAGCAGATAGCAGCC		IGLC1
42369	0.01962	1.16E-04	-4.2216983	0.86265	-3.0796559	ACCGGAGGCGGAGGCTGCAGCGGGCACTGCGGCGCCGAGGCGCGGCGGCAGGACGGGAACCACGCGAGCT	NM_005116.5	SLC23A2
6430	0.02147	1.54E-04	4.1326667	0.85963	1.2320264	TGGTAATGACAAGCGCCCAGATAACAATGGGCATGCCTTATGCCGTGACCGACGCCGTTCTGGCTCCTCA			#NAME?
17544	0.02147	1.54E-04	4.1321748	0.85791	1.2189347	TGCTGCTCTGTACCTCCGTTCCCCATCTGTGGGACGGGCTGCATCCAGCGACCTCATGGGGTGTTGTGAG	NM_001374.2	DNASE1L2
45691	0.02157	1.57E-04	4.1261506	0.8521	2.2053799	CCAGCGCTCCCAGACCGTTACCTAGCCCAGCGCCCGAAAGCCGTCTCTTCTATGCAATAACACAATAGTA	NM_017901.3	TPCN1
40945	0.02085	1.42E-04	-4.1599567	0.85139	-1.9503728	CTACGTGAAGGAACAGTTTGCCTGGAGACATTTCTACTGGTACCTTACCAATGAGGGTATCCAGTATCTC	NM_001014.2	RPS10
28079	0.02157	1.58E-04	4.1259997	0.84371	1.2076272	CCTCTGTGCTGAGTCTGTCTACACGGTGGAGACCATATTGTTTCTCCTCTATGCTGAGTCTGTCTACATG		LOC346305
7588	0.02176	1.61E-04	4.1189813	0.83874	1.466508	TACGGGATGAGGTGAAATCCCACACCCTCAATCCACTCATGCAGCCATACAACCCAATCTTGAGAAATTT			#NAME?
39628	0.02178	1.62E-04	4.1177579	0.83092	1.3374303	TGAAAACAAATATTTTGCAGTATGCTTCCACCAGGCCCCCTACCTTGTCACCAATACCTCACATTCCTCG	NM_000321.1	RB1
39966	0.02169	1.60E-04	4.1217773	0.82927	1.2391903	GTTCCCAGTGACAGCAGAATGAGCTTGGCTTGGCAGTAGCTGCAGAGGGACCCATGGCTGTTCAGGTTCG		RGL3
8969	0.0218	1.62E-04	-4.1166884	0.82535	-2.3257969	TGATGATATCGCCGCGCTCGTCGTCGACAACGGCTCCGGCATGTGCAAGGCCGGCTTCGCGGGCGACGAT	NM_001101	ACTB
5416	0.02157	1.57E-04	4.1270301	0.82331	2.1061825	TCCTCCAGGTGAGGAACCTGGCAGCCGTGTGTGAGAACCTTAGAAAAGGGAGAGGGAAGAGGCTGTGGCA			#NAME?
14884	0.02204	1.64E-04	4.1122502	0.82169	1.403205	CCCAAACCCTCACCGGTTCCCCCTCACCTGGTGTTCAGACACCCCATGCTCTCCTGCAGCTCAGGGCAGG	NM_006569.2	CGREF1
39061	0.0208	1.38E-04	4.1684017	0.80645	2.4123016	TGAGCTGTGGGCAGATGCAGTTTTCTGTGGGCTTGGGGAACCTCTCACGTTGCTGTGTCCTGGTGAGCAG	NM_012232	PTRF
12731	0.02235	1.68E-04	-4.1053783	0.80211	-1.4681673	CGTCAACATTGGCGGCGACTTCGACGCGGCGGCCGGCGTGTTCCGCTGCCGTCTGCCCGGCGCCTACTTC		C1QTNF4
17469	0.02212	1.66E-04	4.1094679	0.79794	1.9778543	CGTGAGGCTGGGGAGGACGAGGAGGGATTCCTTTCCAAACTTAAGAAAATGTTTACCTCATGATATCCCA	NM_005147.3	DNAJA3
41049	0.02098	1.47E-04	-4.1480639	0.79612	-2.082606	GTGAAGAATTGCATCGTGCTCATCGACAGCACACCGTACCGACAGTGGTACGAGTCCCACTATGCGCTGC	NM_001012.1	RPS8
23005	0.02254	1.70E-04	-4.1017995	0.79004	-1.4288485	GTGGTTCCATTTCTAGATTGTGGATCTTCAGATAAATTCTGCCATTTTCATTTCACTTCCTGAAAGTCAG	NM_005517	HMGN2
2487	0.02262	1.71E-04	4.0998578	0.77393	1.2600363	GTAGGCGGGGCGTCCGTGGCTCGTCAACAGACAACCAGTCCTTGCGAACGATGATTAGGCATGTGAGGCA			#NAME?
31231	0.02271	1.74E-04	4.0935864	0.76895	1.4548166	AAGAAGCCACACTGAAGGAGGTTGACATCCTGCACAAGCCCAAGCCAGGGAATGTGGCCCCACCACACAG		LOC442313
42339	0.02169	1.60E-04	4.1217312	0.76353	2.2813985	TCCCACCCTCATCCCTGACCGACTCCACTTAACCCCCAAACCCAGCCCCCCTTCCAGGGGTCCAGGGCCA	NM_153378.1	SLC22A12
22776	0.02271	1.74E-04	4.0936189	0.76013	1.2762011	TTGGTCGTTGAGACATATCTGTCCATGTCTGTCTAAAAGGGGAGGAGATGAGGGAGAAAAAAGGGAATCT	NM_181846.1	HKR2
16138	0.02262	1.71E-04	4.0990012	0.75883	1.1163939	CAAGAAAGAGGAAGCAGACCATCCTGAAGGAAGCCACAAAGGGTCAGAAGGAAGCTGCGAAGGGATGGAA	NM_080618.2	CTCFL
17282	0.02271	1.73E-04	4.0960954	0.75825	1.2120323	CGGTGATGGCTTGAATGCCAGGCTGGGGGCTGGGATTTTTCCTGAGGATTTCACAGGACAGAGGTTGGCT		DKK3
37756	0.02271	1.73E-04	4.0953072	0.75629	1.2279405	CCTGGCTTGGGCCCTGGAGGCCTTCCTGCAGGGGTGGATCCGGGAGGAAGATAGCAGGACTGGAGCAAAG		PMM1
35989	0.02271	1.73E-04	4.0953158	0.75309	1.1997244	TGTGGCTTCATCCAGACAGCCACGGTGTTAGCTATCACGGTGTCTTATGGCTTCATCGCTGGGGCTGTGA		OR5C1
28311	0.02169	1.59E-04	-4.1232066	0.75271	-2.1827467	CACTATGCGCCGCCCCTGGGCTGCAAGAAGGGAGCCAAGCTGACTCCTGAGGAAGAAGAGATTTTGAACA		LOC388076
18655	0.02292	1.76E-04	4.0897906	0.752	1.4659398	TCTAGCGCTGGGTGTTGGGGACCTGACGCTATGGAGCTCTCGGAGTTTTGTGGGGGACGGCTGTGAGTGG	NM_202001.1	ERCC1
30031	0.02176	1.61E-04	-4.1189201	0.73989	-2.2325351	CCCACCGCCCTACGATAAGAAAAAGCGGATGGTGGAAGTACCAGGCAGTGACAGCCACCCTGGAGGAGAA		LOC440179
11491	0.02302	1.79E-04	4.0852059	0.73927	1.375875	GAGCGATTGAGGTGTATGGAGAGAAAACAGACCTAATGCTCCTTGTTCCTAGAGTAGAGTGGAGGGAGGG	NM_000386.2	BLMH
39857	0.02302	1.80E-04	4.0832171	0.73546	1.8905571	GCATAGGAAACAGCAGACACAGGGAGAGGGCAGCATAAGGCACTGTAGGGAGCAGTGGCCACATTTTCTG	NM_013400.1	REPIN1
8475	0.02302	1.81E-04	4.0820083	0.73515	1.6479037	GGATGATCAGAAAAGCAGAAAGAGAGAGTGGCCGGATGGGGCTGAGGGGAGAAAGAATTATTAAACAATA	NM_012332.1	ACOT9
23564	0.02295	1.78E-04	4.0877399	0.73176	1.2883565	ACTGCTCCTTGTATCATCAAGAATAATTTGTACTCACAGACTTTTGAGGCAATGTATGTAGGTGTGTGTA		HYMAI
10993	0.02311	1.82E-04	4.0799286	0.73079	1.4808993	ACATGGTGTCCCAGATCTAGGCAGGCCTAGGATGGTGCTGTCTAGGGGTCCACGGGTGGCAGGAATTCAG	NM_000707	AVPR1B
29281	0.02295	1.77E-04	4.0879541	0.72954	1.1634786	CATAAACCATGAGAACAACACTCAATATTCAATTTTCGATGCTGGGGTTGGCGTCACCTTGAACGACCAC		LOC392549
5790	0.02302	1.80E-04	4.0842977	0.72932	1.2664698	AACACTCCAGTCCACTTCTACACAAGTGTCTAGTCCCCTACTCCCTGGGGCTGGAGGAAGGGCCCAGAGG			#NAME?
5497	0.02087	1.42E-04	4.1579573	0.72789	2.1792308	AACCCAGAGAAAGGCCTTGCTTCCTAAGCCCTCCTGAGACTCACCAGCCACGAGCCCGCATCTATAGCAA			#NAME?
18661	0.02302	1.79E-04	4.0852177	0.71967	1.1297755	GATGTCCGCTGTGGTCCCTGATGGCATCGTGGCCTTCTTCACCAGCTACCAGTACATGGAGAGCACCGTG	NM_000400.2	ERCC2
1080	0.02302	1.80E-04	4.082749	0.71656	1.2484776	CAAAAACTGGCAAGATGATGGTGGAAAGGGATTAAGTTATTATTGTAAGCCAGACGAATTGTGCAAGAAG			#NAME?
29025	0.02205	1.65E-04	-4.1112924	0.71408	-1.9197657	CAAGTTCTCTGGTCACCAGAAGATCCACATCTCAAAGAAGTAGGGCTTCACCAAGTTGAATGCTGATGAA		LOC390823
28512	0.02312	1.83E-04	4.0775786	0.70673	1.3041259	TTGTCTAACTGGAGGTTGGGAGTCCAGGGTGCAGAAGGAGAAGCTTGGAGTGCAGGATTTGGTGGTATGT		LOC388692
33240	0.02313	1.84E-04	4.0764758	0.70635	1.3280451	CCCAGGCCTAACCACACGAAGCAAAGTTCGTTCATCACTTGTCAAAGATCTACGCACCTCCCCCGAGAAA		MGC48595
17346	0.02312	1.84E-04	4.077298	0.70589	1.8927679	AATGTCGGGTGAGGTGTATGGGAGAGGAGGGGAGAGTTAGAACTTGTGCCTTTGGGAGTAAGGGGTAACT	NM_005220.2	DLX3
35745	0.0233	1.88E-04	4.0701225	0.70363	1.5086641	CAGCCTGAGGAACAGGTACTTGAAAGGGGCTCTGAAAAAAGTAGTTGGCAGGGTGGTGTTTTCTGTCTGA		OR1F1
31263	0.0233	1.87E-04	4.0706398	0.70133	1.2512197	CCCTCTTGCTCCCCATCCAACTCATGCATGTTGGCAAGTCAAGTTCCCCCACTGAGTTCTCCACACATAA		LOC442368
40062	0.02316	1.86E-04	4.0735986	0.69173	1.1793439	CCTAGGCTGTGACCGCCGAACTCCACTGCAACAGACGGGCGCCACCAAAGCCAGGCCCTGAGGCCTGGGA	NM_014578.2	RHOD
22376	0.02316	1.86E-04	4.0736207	0.6878	1.1439508	TCCTGCAGGTACCTGCCCCCCTTCACACAGCACCTCTCAATCTCCTATTGCTTGTCAGCCTGTGTGCGTG	NM_177977.1	HAP1
14771	0.02366	1.92E-04	4.0636284	0.68339	1.757641	TCCAACCGGAAGAAGCACCGGAGGAAAAAGAGCACCGGGACCCCCCGACCAGACGGCCCCAGCAGTGCTA	NM_031946.3	CENTG3
41041	0.02381	1.94E-04	4.0593082	0.67347	1.5201148	TCGCTCACTCATTCAACAGCTCTTGCAGTTCAATCCTCTGGAACGACTTGGTGCTGGAGTTGCTGGTGTT	NM_012424	RPS6KC1
23983	0.02381	1.95E-04	4.0583859	0.6696	1.6031609	GCGTCCCCCAACCTGATGCTAGCCCCTTTCCTGTTACTTCTCACCCACAGCAGGAGCCCCTTGTCTTTCA	NM_153483.1	IL17RE
28342	0.02361	1.91E-04	4.0650708	0.66496	1.1776418	TGAAGGCAGCTGAAATGTGGGCCTCCCTATGTGGGGTTTAGTACTGAATTATGTGTTTGTGGTTTTGCTT		LOC388170
11911	0.02381	1.93E-04	4.0608392	0.6623	1.161925	AAATCGTGCAGTGAACCTGTCCCCTCCGGTCACAACATCAAGAGCTGAACTGGGACTAGAAGTCATCGCC	NM_181698.1	C10orf9
21918	0.02312	1.83E-04	4.0787008	0.65485	2.271714	CTGTGGCCCTGGGAGGAGGTGGAAGGGGAGGAGCAGGCCACACAGGCACAGGCCGGTGAGGGACCTGCCC	NM_005682.4	GPR56
20546	0.02381	1.95E-04	4.0577891	0.65107	1.3169418	AGCTCCTGGAGCAGAGTCGGCACTCTTGGGTTAACACCACGGCACTCATCACAGGCTGCACCAACGCTGC	NM_153342.1	FLJ90024
10117	0.02403	2.00E-04	4.0501602	0.64597	1.3961933	ATTTCCAAGTGCTCAGTANCCCCTTTTGGCCAGTGCNCCCCCACCACATGGGACAAGCGCAGGTCCAGTG	U38435	APOBEC3F
44355	0.02316	1.85E-04	4.0741654	0.64381	1.8462484	TTAGGGTGCTGGTGTGAGGGGAAAGGGTGGGGTGTTCTTTGTGTAAAATAGAAACATGGTTTTGTACAGA		TBC1D10A
5421	0.024	1.99E-04	4.051383	0.64367	1.2975872	TCCGGAGCCCGCCACAAGAAGCTCCTAGCCCCACATGATGTGAATGCACTGGGCCCCAGCCAGGAAGTGG			#NAME?
27228	0.024	1.99E-04	4.0519915	0.64332	1.3905741	CCTGAGACGCCCCCCAACGATGACTATGAATGCGGCACACACCACCCAAATGACAGGAAGGCAATGCGTT		LOC283485
33316	0.024	1.97E-04	4.0543666	0.63766	1.2315328	AGTACCGAGAAAGCATGGCACTGGGCTTGAAGGATGAGGAGTTCGCCAGACACAGAGGATGAGGAGAGCA		MICAL2
23898	0.02381	1.95E-04	4.0576777	0.63458	2.0658294	GGCTACCTGGTCATGATTTGGGTTTTGTATGGATTTTTTGAAAAGAGAGAAAAAGAGTGTGGGCTGGGTG	XM_290502.2	IGSF9B
16616	0.024	1.98E-04	4.0527142	0.62989	1.235729	CCGCAGGCCCGTTCTTCCAGTTGCGCTACCGGACTCCGGGGCCACTACCGTCACCGCTTTTGCCAGGCTC	NM_199348.1	DCHS2
39709	0.024	1.99E-04	-4.0519723	0.62958	-1.2523288	CCAGCAAAAGACAGTCCAACGAGACTTACCGAGATGCTGTTCGAAGAGTCATGTTTGCTCGATATAAAGA		RBM6
38739	0.02435	2.03E-04	-4.0443607	0.61382	-1.4438837	TTCCTGGAGAAGAACTATACTGACGAAGCCATTGAAACAGATGATCTGACCATTAAGCTGGTGATCAAGG	NM_002792.2	PSMA7
10385	0.02435	2.03E-04	-4.0452114	0.61006	-1.2357787	ATGTGTAAACTGAGGCATGTGGAGATGGAAGTTGACATCTGGCCTCTGAAAAAAGTGTCCCCAGGGGCTA	XM_290777.3	ARL16
33370	0.02455	2.07E-04	4.0394863	0.60976	2.0104106	GCTCGTCTTCCGCCGGACCCGGTACCCCGACATCCACTTGCGCGAGCGCCTGGCCGCGCTCACCCTGCTC		MIXL1
45227	0.0245	2.06E-04	4.0408909	0.6088	1.382359	GGCTATCATGGTTGTGTTAATCGATTGTGGGGATGAAATGTCATTGTGTATGGAAGGCGGGGCTCATGGC	NM_144626.1	TMEM125
41727	0.02441	2.04E-04	4.0429155	0.60788	1.267045	AGAAGTGGGCCTCATCCACCAGTACTGCCAGGGTTACTGGCGCCATGTGCCCCCCAGCCCCAGGGAGGCT	NM_004186.2	SEMA3F
16938	0.02464	2.10E-04	-4.0346221	0.60348	-1.5720904	GAAGAGGCTCCCAGGCCCAAGCTCTGTGTGACCCAGAGAAATAAAGATGCCTCAGTGGCCCAAAAAAAAA	NM_005675	DGCR6
20451	0.02459	2.08E-04	4.0378916	0.59521	1.4020649	AAAAATGGAGGCCTCACTCCACTACTCCATTCTGTGACATAAGCCACGTCAACTCTTTCAACACTCTGGC	AK097792	FLJ40473
2495	0.02464	2.11E-04	4.0332727	0.59038	1.277914	GTTGCCTTTCGAAGAAGCCGAAAACAATCGTCCTCCAATTCACGCACTGTCACATGAACCCACATCTCTC			#NAME?
19680	0.02459	2.08E-04	4.0374625	0.58918	1.7308379	GCGAAGCCCCAACAGAGAAGGGGGAGGAGAGTGAAGCCCTGCCATAGGAGGAGAACCCAGCCCACCTCAG	NM_014834.2	FLJ10120
18848	0.02464	2.12E-04	4.0315642	0.58572	1.2114496	GCTTCCTCCACAGTAACACGCTGAAGGGGCTTGGTGTTTGTAAGAAAATGCTAGAAGAAAACAAACTGTC	NM_019559.1	F11
34784	0.02469	2.14E-04	4.0280889	0.58483	1.3880551	AAACATCCTACACTCTCAGCTGTGAGCTCAAGGTGGCTGGGAGAGGGTTGTTTACTCCTTCTGCCATGGA		NFYC
8072	0.02469	2.15E-04	4.026769	0.58289	1.9761115	GCCACCGTGTTTCTCGTCCCCCGGCGCCACGGCAAGACCTGGTTTCTGGTGCCCCTCATCGCGCTGTCGC			#NAME?
12319	0.02464	2.11E-04	-4.0321523	0.58104	-2.1707836	CCATCATGCCCAACAAGAGGTTCTATACCTTTTAATGAATTGACTTTCATAAATTGGTTATGTTGGTGGG	NM_152350.1	C17orf45
11282	0.02464	2.11E-04	4.0324168	0.58007	1.2121442	TTAGCTGACCCTGCAGGGCCAGGCACAGGTTGGGGGGCTGCCCCTGGGGTTTGCAGGGTGCTGCATTGAG	NM_033200.1	BC002942
46972	0.02473	2.17E-04	4.0237579	0.57463	1.4133493	ATGCATAAGCAAGGTCAGCTCCCAGACACCTTTGCCACATCCCCTCACAGCTGTCTTTGGACCTAATAAA		ULK4
28045	0.02473	2.17E-04	4.0235224	0.57394	1.4690755	CAGACACCTTGCAACTGAGCAATAGCACCAGCAATAGCACCGGCCAGAGATCTTCCTATTACAGCCCTTT		LOC344167
45025	0.02466	2.12E-04	-4.0306211	0.5727	-1.1848661	CCGGCAGCAGCAGTACAAGTTTCTGCCTTCAGAGCTTCGAGATGAGCACTAAAGAAGCCTCTTCTATTTA	NM_006289	TLN1
32447	0.02469	2.14E-04	4.0283441	0.57244	1.9508978	GTTGGGAGGCTGTGGAGAGAAGTGAGCAAGGTGCTCTTGAACCTGTGCTCATTTTGCAATTTTATCAGTA		MAPKAPK2
32385	0.02473	2.16E-04	4.0248711	0.57194	1.4237582	GTAATACGGCTCACCTGCTACAGGAGCTGAGAGACCCTACCCTCACTTTCCGTCTGCTTGGCTCCCCCAG		MAP4K1
42769	0.02464	2.11E-04	4.0325546	0.56899	1.1126314	TCGTGGGCACCATCATTGGCTCTGGGATCTTCGTTTCCCCCAAGTCTGTGCTCAGCAACACGGAAGCTGT	NM_014270.3	SLC7A9
32453	0.02464	2.11E-04	4.0329147	0.56864	1.0865105	TCCCATTCTCCCTCCAAGAGGGGCCCAGCATTGTATTTCCCTGTGACCCCTTACTCTCCTGGCCAGAACT		MAPKBP1
36017	0.02469	2.14E-04	4.0288281	0.56622	1.3045416	TCCAGGCCACCCTCAAGTCCCTTCAGCATGCTCTCCCACAAAGGAACCACTGAGAGATTTCCATTTCTGT		OR5S1P
31746	0.02469	2.15E-04	4.0265684	0.56584	1.1783818	GTCTGCTTGCCCAGTCAGTTCAAATGCACCAACACCAACCGCTGTATTCCCGGCATCTTCCGCTGCAATG		LRP1
28915	0.02486	2.20E-04	-4.0199796	0.5629	-2.1243534	GTGCAGGAAATCCAGACGGCTCAGGAAATTCTGGCGACGCGGCGGGGGCGCCTGCGGCGGAGCAGCTTAT		LOC390121
43271	0.02508	2.22E-04	4.016498	0.54903	1.3278705	TCTGTGGCCCCGCCCAGAGAGCAGCCTCACCAGAACCCCTACCCTAAGAGAGATTAAAATTTATTCTTTA	NM_080675.3	SPAG4L
18725	0.02473	2.17E-04	4.0230973	0.54623	1.2141731	TGACCTCACTTCAGAGCCCCTCTAGCAGAGTGGGGCGGAAGTCCTGATGGTTGGTGTCCATGAGGTGGAA	NM_004452.2	ESRRB
38288	0.02511	2.25E-04	4.0118181	0.54062	1.5422857	TGAGGCGGGAGGTTCAGCAGACCCATGCAGTGTGCTGCCAGGGCTGGAAGAAGCGGCACCCGGGGGCGCT		PPT2
39063	0.02508	2.24E-04	4.0128698	0.54019	1.6265396	CTTTTTATACAAATCTCCTCTAGACTGTTCCAGGCTGCCTGCGGATTAAAGTGGGGGTGACTGTGACTGG	AK090922	PTRH1
23006	0.02485	2.19E-04	4.0209078	0.5319	2.0255878	ATCCACATCTCTCGCTCAACTGTTAATGTCTCAACCTCCAGAGGCACCCCACCCAGCACACTGTCAGTAA		HMGN3
48485	0.02508	2.23E-04	4.0155296	0.52523	1.2485633	AAAACCTGAACAGACAGTATGATCCAGAATGTCAGGTGTGGAGTTGGGCGGACAAGAGTCTGCTGATGAG	NM_006991	ZNF197
1901	0.02508	2.23E-04	4.0148741	0.52174	1.2282926	TAGGCGTCTCGCCAGGGGCACGCGAGGTGGGGCATATTTGGCGATTTGAGACCGAATGTATGGTGGTTTG			#NAME?
38458	0.02508	2.23E-04	4.0143392	0.51976	1.1918942	TAGGTATCTACCTTCCCACCAGCCCCCCAAAAAACCTCTCAGTAGTTTCTTTCAGTGTACAAAATGATGA	NM_002740.4	PRKCI
6260	0.02508	2.24E-04	4.0132546	0.51734	1.1643881	GTGTGGCATTGTAGGGCTCCACACCGTATCTGACACTTTGGGCGAGGGCACCATGCTGAAGGTGTTCATG			#NAME?
20564	0.02521	2.27E-04	4.0090635	0.51582	1.6680998	ATACAACGTCACATACGTCGTCAAGGAGAGGGGCGATTATGTGCTGGCTGTGAAGTGGGGGGAGGAACAC	NM_001457.1	FLNB
5975	0.02541	2.31E-04	4.0036807	0.51262	1.4439975	TTAAACTATGCTCTTGTCAACGGAAACGTACACTTCTATTTGGGAGATACGGAAGGGCAGAGAGGGCCAG			#NAME?
29187	0.02539	2.30E-04	-4.0046593	0.5112	-1.7389677	CAGTCTGCAGCCAAGACTCTGTCCTGCAAGGATATTGTGGCTGGAGACATGAGCAACAAAAGCTTCTGGG		LOC391773
41352	0.02543	2.32E-04	4.0027891	0.5108	1.3662953	CTGTGATCCAGCACCGACCCAGCCGGCAGTATGCCACGCTTGACGTCTACAACCCTTTTGAGACCCGGGA	NM_005698.2	SCAMP3
10786	0.02512	2.26E-04	4.0109321	0.51	1.2018341	CCTCAGCCGGCTCCAGGACACCCCCGTGGGCGACCCCATGGACTTGAAGATGGTGGAGTCTACTGGCTGG	NM_022089.1	ATP13A2
1547	0.02543	2.33E-04	4.0014244	0.49911	1.4079902	AAGATGTTGATGACCAAATTGTTGTTTTAACCAAAAAGCTCGTTAGATTAGTTGTGTGGGTTGTTGGATT			#NAME?
25751	0.02543	2.32E-04	4.0018207	0.4957	1.9490668	TGTGGGTTTGGCTCCCATTATGGCTGTGGTTATGGAACTGGCTATGGCTGTGGATATGGCTCTGGCTCTG		KRTAP21-1
12951	0.02539	2.30E-04	4.0049313	0.49336	1.2203345	AAGGACAATCGGGAGGAGGGAGTCTTGCTTGGCGACCATCTGGACAATATCTCGCCCATGGCAAGCTGGA	NM_058182.2	C21orf51
42922	0.02544	2.33E-04	4.0005961	0.49221	1.2333301	TGCCCCCGGGGCCCTAGTCGTTGGGTTCCAGGGTCCTTCACGTTCCATTCCCAGGCTGGTCTGAGCTCCG	NM_139162.2	SMCR7
18205	0.02559	2.38E-04	3.9945187	0.48627	1.4519081	TCTACCGTGCCCTGATGGATGAAGAAGACATGGACGACGTGGTGGATGCCGACGAGTACCTCATCCCACA	NM_005228.3	EGFR
13984	0.02558	2.35E-04	3.9980563	0.48577	1.139127	CTTCTTTGGGAATATAATTATCACCGACGTCACCGCGAACTGCCTCACCGTTACTTTCAAGGAGTACGTG	NM_003655.2	CBX4
37393	0.02571	2.40E-04	3.99097	0.48272	1.4223629	TGCAGAGCAGTTTGCCCCTCCTGACATTGCCCCGCCTCTTCTTATCAAGCTCGTGGAAGCCATTGAAAAG	NM_181523.1	PIK3R1
32883	0.02559	2.36E-04	3.9966235	0.48093	1.245554	AGGGTTCCGCCCCGTCCTGGCGAGGACGCCTGAGGGGGCTCTGTGGTAAGGCTCTGTCGGGCAGGCCGGG		MGC10701
25696	0.02563	2.39E-04	3.9926244	0.4798	1.3670567	TAGGGGTTGGGTGGTTATGGAATGACGGAAAGAGGCAAAGGAGTGTATAATTGGAGGGTCAGACAAGGCT		KRT8
26898	0.02573	2.41E-04	-3.9893762	0.47898	-1.6703038	ATTGACCTGTTTGGCAGCGACAATGAGGCAACACAGCTGCGGCATTACCAATGAGGAGCGGCTGCAGCAG		LOC196549
15634	0.02559	2.36E-04	3.9966578	0.47853	1.345921	TGTCTAAGATTCAGTAGTGTTTTAAGGTTCTGATATCGAATTAATGAAGTAAAGTTGTTGATGGTGGTGA	NM_014325.2	CORO1C
42347	0.02576	2.42E-04	3.9882449	0.47554	1.4105373	GGGCTCCATCCTGCGCCCAAAGACATCCACCCAGACCTCATTATTTCTTGCTCTATCATTCTGTTTCAAT	NM_016609.3	SLC22A17
43778	0.02559	2.38E-04	3.9945047	0.47323	1.2274155	TTAAAGCCCCTGTAAACTCTGACCACACTGAGCATGTGTCTGCNGCTCCCTAGTCTGGGCCATGAGTGAG	AA325304	STH
13616	0.02573	2.41E-04	3.9900251	0.47115	1.575625	ATTACCTCTTCTGCAGGCTCTGCCATGCACGCACCTCACTGCCAGGCCATTAAAATCAGCACCCAGCATG	NM_005182.2	CA7
17692	0.02589	2.45E-04	3.9852768	0.46379	1.4189564	ATGTGTGGCCTTGCCCCCAATTCCATCAGACCAAGGCTGCAAGTGGCCCTCCATTCGTGTGTGTATTTAG	NM_005700.2	DPP3
21762	0.02559	2.37E-04	3.9947591	0.46348	1.1941155	GGAGACTGCGGTGATGATGAAGATGAGTGCATTGGAGGCTCTGGTGATGGAATGATAAAAGTGAAGAATC	NM_004484.2	GPC3
36195	0.0256	2.38E-04	3.9937154	0.4633	1.184549	CCTTCAAATGTCAGGAGTGTGGGAAAGGATTTTGTCAGTCTAGAACTCTAGCAGTTCACAAAACTTTACA		OSR2
37209	0.02589	2.46E-04	3.9835675	0.46306	1.4752566	TGCTCTTGGGCAACACGTCTTCCCCAGCCCTGACTGCAAGCCAAGCACAGATGTATCTGAGGGCACAGAT	NM_198040.1	PHC2
13649	0.02589	2.44E-04	3.9854137	0.45461	1.3394261	GATGTGTGGGGCTGTCAACAACCTGCTAAGTGACACGGAAGAAGATGACAAATGCTAGAGGCTGCTCCCC	NM_000721	CACNA1E
48495	0.0259	2.47E-04	3.981755	0.44504	1.3137199	AAGAGCTTCAGCCGGCGCTCCAACCTGCACCGGCACGAGAAGATCCACACCACCGGGCCCAAGGCCCTGG	NM_003456.1	ZNF205
43534	0.02601	2.51E-04	-3.9770762	0.44421	-2.0343811	GCGAGGGCGGCTGCGGCGCAGTCTGCAGCATGGCGTACCCGGGGCATCCTGGCGCCGGCGGCGGGTACTA	NM_003130.2	SRI
29793	0.02602	2.51E-04	-3.9762837	0.43615	-1.9284731	TTGCATCTGATGGTCTCAAGGGTCATGTGTTTGAAAAAAGTAAAAATGCTGAAGAAGCCCAAGTTTGAAT		LOC402287
19018	0.02589	2.46E-04	3.9831626	0.435	1.3241257	AACAAGCCCTGTCATGGTGGCCTCTCTGAACAAGTTACCCTTTTGGCACCCCTCCCCTTATGCCCGTGGC	NM_203392	FAM27L
13030	0.02589	2.47E-04	3.9825612	0.4337	1.3112241	CTGGAGAGCTCCTCCAGGCTACAGTCGGCTTCCCAGTCCCAGCCATAGTAGAGCCTCCTTCGGATCCGGG		C2orf17
29298	0.02589	2.46E-04	3.9838303	0.43257	1.1398872	AGAGCCTGCGTCCCGCACTGCCGAGACCACACAGTCTCCTCTCTTAGGAGCCTTGACATGGCCCTCTTGA		LOC392702
34025	0.02624	2.54E-04	3.9729706	0.42909	1.4655326	TCTGGTGCACAACGGCACCTCTGCCAGGGCTACCACAACCCCAGCCAGCAAGAGCACTCCATTCTCAATT		MUC1
26072	0.02595	2.49E-04	-3.9791428	0.42746	-1.3470168	CTGCCATGTAACTGGAGGATGTGCTATGAGTTTGCAAACAGCTGGACTGTCAGGCTGCTTTTTTTCCAGA		LENG8
24964	0.0259	2.48E-04	3.9805395	0.42647	1.101871	GCTGGCTGTGGGACAGACAGGGAGGGGCCTGTACAGAAACACCACACTGTTTATTAAATCACAATGATTT		KIAA0703
31949	0.0259	2.48E-04	3.9804953	0.42537	1.2133609	GGCAACCTCTGGCAGCTGGACACTGAAGACCTGACCATCAGCAATGTGCCTGCAGAAATCCAAAAAGAAG		LRRK1
9385	0.02595	2.50E-04	3.9785491	0.42183	1.2450898	ATCATCCCTTCTTCCATCCTTAGAGGGACCCTTCCAAGGTCCCGACCCCATCCCTATCCATAGTCCTGGT	NM_004847.2	AIF1
39011	0.02643	2.57E-04	-3.9692951	0.41756	-1.564582	ATACCCTTCGTGTCTTTGAACTGAGACATTCCAAGAGGAAAGACTCTCGAACTGTGTACCAGTACCAATA	NM_002838.1	PTPRC
9145	0.02647	2.59E-04	3.9661642	0.41508	1.4189822	AAGGCTCTGAAACCCGAGGATGCCAAGCCCTGCGAAAGCCAGCTGTGCCCCCTGTGATTCAGGGGGGCAG	NM_007037.2	ADAMTS8
30924	0.02661	2.61E-04	-3.963857	0.4054	-2.3866416	ATTGCCCACAGGATGCAGAAGGAGATCGCTGCCCTGGCGCCTAGCACGATGAAGATCAAGATTGTTGCTC		LOC441668
16130	0.02624	2.55E-04	3.972365	0.40152	1.2250252	AACAAATAAAGAAGAGCAAATAGCCGGGAGGCGCTCGGCATCCAGGACGTTCCCTCCCCCGATCCAAGTT		CTBP2
31626	0.02661	2.62E-04	3.9629588	0.40134	1.4055122	CCACCTGCAGGGCATCATCGACGACTTGGTGGTGCTGACAGCAGAACCCCACAAACTGCCTCCCGCCAGC		LOC92154
42035	0.02644	2.59E-04	3.9673347	0.39676	1.3043036	ATGGACCTGCAGGAAAGTGAGCAAACATCGCTGAGTTTGTTTTCTTGTTCGGGAGAATGGGGCCGGGGCT	NM_022071.2	SH2D4A
40791	0.02644	2.58E-04	-3.9684606	0.39128	-1.7421782	CTCTCCTTGGCAGGTGTTTGAGAAGTCCCCCCTGCGGGTGAAGAACTTCGGGATCTGGCTGCGCTATGAC		RPL18A
41728	0.02661	2.67E-04	-3.9567314	0.38905	-1.5733284	TTATGTCCACCACTTCAGGGGATGGGTGTGGATGTAATTAGCTCTGGGGGGCAGTTGGGTAGATGGGTGG	NM_004186	SEMA3F
44106	0.02661	2.64E-04	3.9603406	0.38702	1.2809962	GAACCAATTCAGGTTCTCCACTGACTCATTCATTCCTTCACCGCCTCCTTCATTGATTCTTCATGCGTTC	NM_145731.2	SYNGR1
15712	0.02661	2.63E-04	3.9614444	0.38635	1.299832	TCTTGCTGGCAGATGTGGAAGATCTTATTCAACAGCAGATTTCCAACGACACAGTCAGCCCCCGAGCCTC	NM_016413.2	CPB2
38646	0.02644	2.59E-04	3.9672258	0.3855	1.1940704	AGGTGTCTACATCCGTGTCACCGCCCACCACAACTGGATCCATCGGATCATCCCCAAACTGCAGTTCCAG	NM_031948.3	PRSS27
40782	0.02661	2.66E-04	-3.9579084	0.38172	-1.3448416	CTGTTTGCACCATGTCTTCCAGGAGACTAGACTACTGTTGTCCAGGGTCAATTTGAGTGTAAAGAAAATG	NM_002948	RPL15
37951	0.02661	2.65E-04	-3.9596771	0.37689	-1.3318938	GTGAGATTTTTCTCCTGCTTGTGACATTAAGAATAAAAAACTGTGATCTATCGTAAAAAAAAAAAAAAAA	NM_172020	POM121
24194	0.02668	2.70E-04	3.9533674	0.3763	1.4999989	TCACTGCCCCTCTTGCAGAGTCCCCTTTGCCCATCCTGAATGCACAGTCTCCCTGCTCATGCCCTTCAGT	NM_017553.1	INOC1
35232	0.02538	2.29E-04	4.0062204	0.3727	2.707094	TGTGTGTCACATGAATGGCAAGGTGAGGTGAGGCTTGGGGGAGCTCCTGGTGCTGTGTCACACCACCTTA		NSFL1C
36847	0.02661	2.63E-04	3.9622043	0.3706	1.1269632	TAAGGTGTAGCTGTTCTGTCCCAGTCCCCGTAGCTCTGCACCGAGCAGAAGAGGTCTAGGGTCACGCAGG		PDCD10
30515	0.02668	2.69E-04	-3.9546941	0.37021	-2.2310912	TGGGTGCTGACTTGATCAGAGGCGCAAAAGCAAAGAATCTCAAAGTGAAAGGAGGAGTTCGAATGCCTTC		LOC440992
31822	0.02678	2.74E-04	3.9490102	0.36772	1.9100608	TTGCTGCCCCTGTCTGGAAGACGTGGCTCTGGGTGAGGTAGGCGGGAAAGGATGGAGTGTTTTAGTTCTT		LRP1
11563	0.02661	2.65E-04	3.9592071	0.36742	1.2348407	ACAACTCCTAGGTGTTTAAAGAAGGAGGCAGGAAGACTTGTGAAGATGGGAACTATACAAGAGGCAGGAA	NM_138278.1	BNIPL
33791	0.02668	2.70E-04	3.9535367	0.36677	1.3932397	GGGAGCAGGTCCTGGTGGATGTGGAGACCAAGAGCAATAAGGAGATCATGGAGCACATCAGAAAAATCTT		MRPS25
19435	0.02668	2.69E-04	3.9544359	0.36425	1.3620234	CTGGCAGCCCCACCCAGGAGACTTCGCTCTAGGAAGGTGTCCTGCCCTCTCACACGTAGCAATGGGGACC	NM_015122.1	FCHO1
29337	0.02661	2.67E-04	3.9571415	0.36373	1.3002104	GTGTCAAAGAATGAGTCTGTATGGGTGTGTACTGTACAGGGTATATGCTGTATGGAGTCTGCAGGTAAAC		LOC399924
8354	0.02678	2.74E-04	3.9490072	0.36365	1.8880332	TAGCTGCCTCTCCCTGTCCCAACACCCAAGCCCTACATCCGTGTTCAGACATCATTACATCCCCTACTTC		ABLIM2
23338	0.02681	2.74E-04	3.9480723	0.36189	1.6556868	AAACAGAGCAGGGATGTAGTGGGGCTGGGCAGGGATGGGGGCTTGAGAAATCAACAGGTGCAGCCCAGTG	NM_004807.1	HS6ST1
16829	0.02661	2.67E-04	3.9571516	0.36131	1.1145897	AGGCAGGACTTGATTTTTCCCAACCATTTCCATCAGGTGAGTTTGCTGTCTGTGAGTCGTGCAAGCTTGG	NM_152250	DEFB105A
34041	0.02661	2.65E-04	3.959723	0.3513	1.7464457	GCCCCAATGGCGGCTCGCTGACACACACCTACACCCACATCGAGAGCTGCCAGTGCCAGGACACCGTCTG		MUC2
10889	0.02669	2.71E-04	3.9526198	0.34853	1.0888578	CGGGGCTGGTGAAGAAGTCCAAGGCTGTGCTGGATTACCATGACGACAACTTCGCCATCGTCTTTGCAGC	NM_001692.2	ATP6V1B1
19198	0.02678	2.73E-04	3.9500277	0.34359	1.727734	GGCATTATGACACTCGGCTGCTTGCCAACACCAGCCCCCCTCCATCTGTTCTTCAGTCTCTCGCCAGCCA	NM_198491.1	FAM92B
42351	0.02678	2.72E-04	3.9508714	0.34052	1.1538841	GCAGGATTTAGGGCACTAGCACAGCACAGTCCACCCCTTGGGACTAGCACCCCCTCCGCAGTTCTGCTCT	NM_007105.1	SLC22A18AS
10174	0.02744	2.84E-04	3.9369211	0.33465	1.4585649	CCCTGCTGCCGACCGAGGACTGACCACTCGACCAGGTTCTGGGTTGACAAATATCAAGACGGAGGAGATC	NM_000484.1	APP
34283	0.02708	2.79E-04	3.9429009	0.32619	1.3392453	GCTGATATCCGGGACTCCTATGAGTTGGTCAACCACGCCAAGGGACTGCCAGACTCCTTTCACAAGCCAG		NAGS
44995	0.02695	2.77E-04	3.9450417	0.32133	1.1601636	TCAGATGAGGAGGGCTGCTAGCAGCGATCAACTTAGGGACAATAGCCCGCCCCCAGCATTCAAGCCAGAG	NM_004817.2	TJP2
29121	0.02744	2.88E-04	3.9328895	0.31984	1.3803593	AGTACCACACACACTTGCTACAGTTCGATGGGGAGGGTGGCTGGAAGTTCGAGAAGCTAGGCTCGGCTGC		LOC391403
32434	0.02744	2.88E-04	3.9326711	0.31436	1.3162193	GATTTATGGTCTGTGGGGTGCATTATGGGAGAAATGGTTTGCCACAAAATCCTCTTTCCAGGAAGGGACT		MAPK8
45808	0.02726	2.81E-04	3.9400934	0.31016	1.2285138	GACGGGGACACTCAGGGCGGATCTGAAAAGCTGGTCTTTGGAAAGGGAACGAAACTGACAGTAAACCCAT		TRA@
969	0.02744	2.88E-04	3.9328862	0.29986	1.2889214	CAAAATTAAAGAGAGCTTCAACATCAATATGGGTTTGTGGAAAGTGTGGAGCTAAGATAGCTGGAGGAGC			#NAME?
34167	0.02744	2.86E-04	3.9347823	0.29857	1.1922288	TAGGGTCCCAGTTCCCAGTGGAAGAAACAGGCCAGGAGAAGTGCGTGCCGAGCTGAGGCAGATGTTCCCA		MYL9
38289	0.02762	2.91E-04	3.9291716	0.29611	1.4396586	TTCGGGAGGCGGAAAAAGATGAGCGCGCTCTGAAGCAGGAGATTCACGAGCTGCGAGGGCGCCTGGAGCG		PPT2
7051	0.02744	2.87E-04	3.9334221	0.29605	1.1148351	AATTAGCAGCCCCAAAGCCTATATCTCCCATATCACCATCCTGAATAACAGTATTAACTAGTTGAATTGG			#NAME?
33337	0.02744	2.88E-04	-3.9325531	0.29514	-1.3704497	TCTGCAGCCTGCACAGCATCGGCAAGATCGGCGGCGCGCAGAACCGCTCCTACAGCAAGCTGCTGTGCGG		MIF
29237	0.0281	3.00E-04	3.9192609	0.28682	1.4615931	TCCCTAGCTTCTCCGACAGCTTTGCCACCTTGCACCCACTTGCCCGCGTGCTCAGTCACGTCCTCCTCGT		LOC392271
18571	0.02766	2.92E-04	3.9280661	0.28342	1.2991759	CCAGAAAACCTCTTTGTTTTAAAAGGGAGGTGGGGGTAGAAGTAAAAGGATGATCATGGGAGGGAGCTGA	NM_005232.3	EPHA1
45115	0.02744	2.88E-04	3.9324302	0.28314	1.0798144	ATTACGAGTGTACCAACTCCACCAGCTGCATGACGGTGTCCTGTCCTCGGCAGCGCTACCCTGCCAACTG	NM_025141.2	TM2D3
8457	0.02758	2.90E-04	3.9301979	0.28311	1.2451354	AGGTGGGTGGTGATCGGAGACGAGAACTACGGCGAGGGCTCGAGCCGGGAGCATGCAGCTCTGGAGCCTC	NM_001098.2	ACO2
19126	0.02787	2.95E-04	3.9249601	0.26687	1.205722	GCTACGCACCCACCTACTTTCCCCCGGGGGAGAAGCCACCCCCCTACGCACCCTGATAGAGGCGTGGAGT	NM_182614.2	FAM70B
5762	0.02799	2.97E-04	3.9229901	0.26084	1.0747703	CCAGCATCTCGGGAAGCTCCAAAGCCAGTGTGTTGGGTCTTGATTTAGCAATCAGCTAATGACACTGCCT			#NAME?
7699	0.02809	2.99E-04	3.9205314	0.25623	1.2721038	TTTGACTGTTGTCTCCATCATCATCCTTCCCTCTAGGACATCACAATACATTAGAACCATTTCGGGTGTA			#NAME?
15441	0.02809	2.99E-04	3.9200205	0.25427	1.2434565	TCTGCACCCCAGCCACCCAGACCCTGTCACTGTTACAGGACACGTGACTGAGTCCAGCTGTATGGCCCAG		CNTNAP4
30999	0.02809	2.98E-04	3.9209833	0.25286	1.1038673	TGTTTGGCGACTATCCCAGTCATGGTGGCTTTGGCTTATGTTGGGACAGCGTTTTTCTATATGATGCTGG		LOC441805
21960	0.02846	3.05E-04	3.9140315	0.2514	1.4086987	TGTGCTGAGAGATGGACGCTCTGTGTTGGAGGAGTATGGTCAGGACCTGGACCAGCTTGGTGAAGGGGAC		GPS2
44902	0.02821	3.02E-04	3.9174157	0.25074	1.2390213	TTTCCAGGTGCGCGCTAGCTCGGAGAGGAGTCCCGCCGGTGCGAGGAATCTGGCGCTTTGCGGAGTGGCG	NM_199265.1	THSD3
46774	0.02876	3.12E-04	3.9069805	0.23821	1.3016958	GACGCGTGCACCCCCAGGGTGAGGGGAGGTGTGGAGAGCGCGCACGGGAGCGCGCGGGAACAGCTCGCGC	NM_182678.1	UBE2E3
44356	0.02891	3.17E-04	3.9017628	0.23787	1.5551798	GGGTTAGGGTGCTGGTGTGAGGGGAAAGGGTGGGGTGTTCTTTGTGTAAAATAGAAACATGGTTTTGTAC	NM_031937	TBC1D10A
13035	0.02855	3.07E-04	3.9114104	0.23636	1.974178	AGGAGGAGGTCTTCAACGACGAATGGGGAGCTGCTGGGGGTGTGGCCGTGCCCACTCTCAATGCCTTGGA	NM_015680.3	C2orf24
29179	0.02862	3.09E-04	3.9097464	0.23423	1.1628424	TGTGAGATGTGGGGAGAGACGCACCCGCTGCAGCCCAAGCATTTAAGGGAGGCCGTTCGCAGGTTAAAGC		LOC391749
30077	0.02884	3.14E-04	3.904294	0.23154	1.3868566	ATGCCGGCGAAGGGAACTTGATGCCCGCTGCTCGGTCAGGATTCTTTGTTTGTTTTTTGGTTGGTTGCCT		LOC440273
40896	0.02884	3.14E-04	-3.9046268	0.22712	-1.5214722	TAAAGGCGCTGCGCGCCTGCGCGCCGTGGATTTCGCTGAGCGGCACGGCTACATCAAGGGCATCGTCAAG	NM_033301.1	RPL8
8957	0.02893	3.17E-04	-3.9009772	0.22667	-2.9894816	GATTGCACATTGTTGTTTTTTTAATAGTCATTCCAAATATGAGATGCATTGTTACAGGAAGTCCCTTGCC	NM_001101.2	ACTB
36457	0.02891	3.16E-04	3.9019808	0.22581	1.2636372	TTGTGTGTAATCCCCCCCAGTGACCCCGTGATGCTACCTGAGAATATCACTGCTGACACTCTGGAGCACT		PAPPA2
3410	0.02855	3.07E-04	3.9118046	0.22435	1.0611479	GTGGACAACTTTGTCAGCCGTCTTCACAGCTCACTTCATTTCTCTCTTCCTTTGTTCCATCACGCAAGGT			#NAME?
19795	0.02886	3.15E-04	3.9034708	0.22352	1.2717739	GGCTGACAACAGGAAGTACCATCATCACTGCCAGAGCTCAAGATCCCACACCCGACATGACATAAATAAA	NM_178159.1	FLJ12949
10007	0.02855	3.08E-04	3.9112028	0.22203	1.0521353	TTTCCAGAGCGGCAAGCAGGAGGACTTCAAGACGACAGTTCTGGAGGGTATGGAGACGGCCAAGCATCAG		AOF2
2329	0.02884	3.14E-04	3.9042783	0.21971	1.1834835	AGCGATCGACTCAGTGACCCTTCCGCGTTCTCATACCCGCTCTCACGTGTGGAACTTATGACGTAGCGCA			#NAME?
20400	0.02902	3.19E-04	3.8993378	0.21791	1.3439128	TGTGGGATGATGTTAGCTTGAACTTCTTGTTGGGCAATGCGTAGGTGCTAGGAGAATGTTGACAGTGAGT	NM_198571.1	FLJ39237
15909	0.02942	3.25E-04	3.8935227	0.21632	1.5175526	TGACCTTCTGTGGCCCCAAGATCCAGACTGGCCTGGATGCCACCCACGCCGAGCGAGCCATCCCCGTGTC	NM_000394.2	CRYAA
29022	0.02866	3.10E-04	3.9087559	0.21505	1.0548514	CACAGTCCAAGGGTGTTCAGGGTCAGAGCTTCTTAGGGAAAGATTTGCCGGGGATAAAGGCTACTTAATG		LOC390801
25913	0.02683	2.75E-04	-3.9471645	0.2132	-3.1938023	GCTGCGGCGCCCACCTGGTGACTCTGGAGCTGCACAGCGAGGGCACCACCGTCCTGCTCTTCCAGTTCGG		LAMP1
36474	0.02744	2.85E-04	3.9354568	0.21298	2.248669	CTTGATGGGAGTGGAAGAAGTGCTGAGGGTCTGAGAGGGGAGATGCATGCGTGTCCAGGCTGAAGATGCC		PAQR6
43225	0.02942	3.26E-04	3.8925484	0.21098	1.6839547	ACTGGAAACTGCTGACCGACGCCGAGAAGCGACCATTCATCGACGAGGCCAAGCGACTTCGCGCCGTGCA	NM_005634.2	SOX3
1564	0.02942	3.25E-04	-3.8933968	0.20992	-1.913872	AATCTATATACAATCACTGCGGCGGCAGGTCCAACAATACCCATTGAGAAATCGTTAGCTCCAAGTGTTG			#NAME?
5606	0.02952	3.29E-04	3.8896537	0.20483	1.3207568	AGGTTTTCGCCTCCTGTTTCAGCGGTGACGGCTTTTGGGTTTTCCTCGGGGTGGCTTTTTAATTTTAGTC			#NAME?
23619	0.02942	3.25E-04	3.8929525	0.20009	1.2952708	AACTGGGGGAGGGCAAGGATGAAGATGGGAGAGAGGTGGAGCTCCTTGTTTCCCTTCCCAGTGTCACCTA	NM_174856.1	IDH3B
21231	0.03011	3.38E-04	-3.8804406	0.17872	-1.4834462	CACAAGACCTGACCGGACTGCGCCGCCCGAGGCCGTCGGCCGCCGTCAGCGAGGGCGCCGAGCAACTTCG		GATAD2A
25728	0.02943	3.26E-04	3.8918458	0.17372	1.221516	CTGCCCCACCCTGGTCTATAGACCTGTCACCTGGAGCACCCCCACTGGCTGCTGAGCAGGTGGCCTCCTA		KRTAP12-4
38682	0.02986	3.34E-04	3.8843098	0.17286	1.3124759	AAAGTTCTGTGAGTTTCGGGGTCAGTGTCCCACCCTTCACTTCCCGAGGGCGGGTGAGTGGAGAGCAGAG	NM_032289.1	PSD2
29309	0.03027	3.41E-04	-3.8781139	0.17223	-1.5107992	GGATCCGATTATGAGGAGGAAAGTGAAGAAGCAAAGAGGCTAAGGGAAGAACATCTTGCACAATATGAAT		LOC392793
40940	0.03044	3.43E-04	-3.8753373	0.16709	-1.4746081	CTCCTTTGCCGGAGCTTGGAACAGACTCACGGCCAGCGAAGTGAGTTCAATGGCTGAGGTGAGGTACCCC	NR_002312.1	RPPH1
44978	0.02952	3.29E-04	-3.8891827	0.16572	-1.1683622	GAAGAAACTGCCATTACTGTGATGTTTCTGAATACTACCAAACAGCCATACATGTCTGCAATGAAGAGAT	NM_014886.2	TINP1
31222	0.02952	3.29E-04	3.8896305	0.16474	1.14336	TGTTCATCTCGACACTGTGAAGGGCCTCACCCCTGTTCATCCCGACGCTGTGAAGGGCCTCACCCCTGTT		LOC442280
21753	0.03044	3.46E-04	3.8728832	0.15808	1.8818815	AGGAGGAGATTGAGCTCAAGTGGGAGAAGGGTGGCTCTGGCCTGGTGTTTTATACTGATGCCCAGTTCTG	NM_022078.1	GPATC3
17595	0.03051	3.51E-04	3.8686448	0.14846	1.5457001	ATTACACTCGAAGAGTTTGACAGATTATCTTTTGATATGATTTTAATGAGCCCTCCCTGCCAGCCATTCA	NM_004412.3	DNMT2
39361	0.02992	3.35E-04	3.882991	0.14815	1.1643681	CTTCCCATTGACCGGGGTGGAGGTGAAGGAAAGGCCATGTACATTGACACTGAGGGTACCTTTAGGCCAG	NM_002875.2	RAD51
27526	0.03051	3.50E-04	3.8692373	0.1478	1.6232128	TGAGACATCGCGGGCCCATTTTGAGGTGGCTGTGAGGGGTACAGGTGAGTGTACTTGGGGTTCCTTCAAG		LOC285191
47274	0.03051	3.51E-04	3.8686904	0.14759	1.5119097	ATCTGCTGATGGATTCAGTCCTGGTGTGTGATTGTTGTGATTTGTTCTTCCGTGCGCAAAAGGAAGAGGG	NM_020335.1	VANGL2
43797	0.03051	3.49E-04	3.8697757	0.14663	1.3713574	AGCAGGGCCCCATCTGGACGTTCCCCCCTACCATCCGGCCGAGTCCACACAGCAAGCTTCACAAGGGGAC	NM_006374.3	STK25
36953	0.03049	3.47E-04	3.8717237	0.14656	1.2472334	AAAGGAAAACTGTTTTGTTCAGTGTCACCTTGTCAGCAACACTGTGTCCCTTCGCCCCACCGTTCTTCTC	NM_020992	PDLIM1
43359	0.02957	3.30E-04	3.8880472	0.14579	2.2265307	CTGAGACACGCCAGTGGCCTCAGCTGCCCACACCTCTTCCCGGCCCCTGAAGTTGGCACTGCAGCAGACA	NM_012391.1	SPDEF
18908	0.03051	3.51E-04	3.8681969	0.14338	1.4901668	CTCCAGGGGAAGTGAGGGGAGAAGGTTCCCCAGGGACAGAGTTAGGGAAAGAGTATAAATAGCCAGCCAG	NM_178128.2	FADS6
48160	0.03059	3.53E-04	3.866177	0.1425	1.5905264	AGAGACTTGCTCTTGAGAGTGCAAGAATCTGGAGCTGGGAAAAGGGTTCTTGGAGGCCAGGGGAATACGG	NM_181842	ZBTB12
42544	0.03044	3.45E-04	3.8734155	0.14084	1.3061504	GTCATGTAGCCTCAACTTTCTCTGACCGGGTGCATTTCTTTCTCTGGTTTCTAAATTGCCAGTGGCAAAT	NM_173851.2	SLC30A8
2598	0.03044	3.45E-04	3.8736045	0.13623	1.2641752	CCGAGAAAAACTGCAGGGAAGACAGAAGAGGGGAGCTAGCAANGGGNNCTAAGGTTGATCTGAAAAAACT			#NAME?
19350	0.03052	3.52E-04	3.8674677	0.13561	1.3518015	AGATGAAGATGATGAAGAGGAGAGACGGAGGAGAGTCTTTGATGTTCCCATTCGCAGACGCCGCTGCTCA	NM_012175.3	FBXO3
34968	0.03044	3.44E-04	3.874811	0.1253	1.145722	AGTGTTCCGGCCGCCCTTGGACATTTACGACGTGCTGATTCGCCTGTCTCCTCGCCATATCCCGCGGCAC		NOL6
17298	0.03044	3.45E-04	3.8739269	0.12329	1.1820753	TCAAGGCTGGCCCTTAAGGAAAACAGGGATCATGCCCCTACATCCTAAGTTCAGGGTGTTTCTGTGTGCA		DLEC1
37098	0.03051	3.48E-04	-3.8706729	0.12275	-1.3855559	AAAAGGCTACAGTGCCTCACAAAGGATGTTCCCAGCAAGTTGTTTAAATTCCCAGCAAGTTGTTAAAGTG	NM_014887.1	PFAAP5
39543	0.03083	3.59E-04	-3.8608972	0.11891	-1.5703373	CTGGTGTCCCTAAGGTTGTACAGACTCTTGTGAATATTTGTATTTTCCAGATGGAATAAAAAGGCCCGTG	NM_153819.1	RASGRP2
30598	0.0308	3.57E-04	3.8628235	0.11354	1.3059817	ACACTTTGTCCTCACTTGCAACAGGGGCTTCTGGTGGGTCTCCCCGTTTCTAAAGCACCCACTATGGATG		LOC441100
37694	0.03105	3.66E-04	3.8550123	0.10677	1.9313912	CAGCCTTGTCCCCCTCCCCCTCAACCCCACCATATGAATTGTACAGAATATTTCTATTGAATTCGGAACT	NM_005030	PLK1
30695	0.03105	3.66E-04	-3.8546585	0.10598	-1.6633359	CTCCCTAAGATCCTAGTCGTCCGAAAATCCATTGCCCATGTTCTCACAGTTATTAACCAGACTCAGAAAG		LOC441246
22698	0.03129	3.70E-04	3.8509407	0.09756	1.8088064	GGGCAAGTAGCGGGGCTGGAGCAGTTCATTACTCATACCTCGGTCCAAACCAAAAAGGTTCTTTTCAGAG	NM_003510.2	HIST1H2AK
34667	0.03105	3.65E-04	3.8550947	0.09566	1.3229652	CGGAGCTTCAGCCGGTCCTGGAGCGACCCCACCCCCATGAAAGCCGACACTTCCCACGACTCCCGAGACA		NELF
45295	0.03085	3.61E-04	3.8594484	0.09113	1.1909858	ATAACAGACCAGTCTTATGAACTAATATGATGCCCCTTCTGGCTTGATCTGTCTTGGTCCTATCCTAAGG		TMEM39A
42489	0.0308	3.57E-04	3.8625397	0.09	1.0978073	TGTGTCCCATCCCCCGTCTGTCCACTAACTGTACCGCACCGGCCATTAAAAGATGAAGGCAGACCGCTGC		SLC29A4
21605	0.03146	3.73E-04	-3.8482094	0.08989	-1.32834	CCGTGTGTTCAACGACTGCCGTGACATCATTCAGCGCATGCACCTTCGTCAGTACGAGCTGCTCTAAGAA	NM_080425.1	GNAS
11048	0.03085	3.61E-04	-3.8592792	0.08946	-1.3573252	AAGCGGGATCGAGACATGTAAGCAGCATCATGGAGGTTTGAAGATGCCGCATCTGGATTGGATGAATTCC	NM_004048.2	B2M
42226	0.03085	3.61E-04	3.8589516	0.08924	1.8405858	AGTCTGTGAACGGGCTGAAGTCTCTCTCAGCAGGAAGGGTGGTGGTTGTGAAGAATCAGGAGCATCACAA	NM_006929.4	SKIV2L
30722	0.0308	3.58E-04	3.8617251	0.08815	1.130522	TATATACTTGAAGTATACACACACACATATATATGTATACACCCATATGTAAATATAACACAAAAAACTA		LOC441283
34110	0.0308	3.58E-04	3.8620163	0.08654	1.1153831	AAACCCCTCCCTACTGTTGGATGTATGTGTGACAAGTGTGTCTCCTGTGCTGCGATGGGGGATCAGCAGG		MYBPC3
13428	0.03152	3.75E-04	3.8469795	0.08395	1.8143047	TGCAGCACTGCCCGATAGAACACGCCCGCCCTCACTGCTGTTCTTGCCTTACAGCCACCATGGGAAAGCT	NM_016647.1	C8orf55
21415	0.03113	3.68E-04	3.8532443	0.08158	1.1992769	CCTCCCATTTCGCCACCATGACCAACTTCAGCTGGCTGTTGGCAGAAGCCGTCTACCTGAACTGCCTCCT	NM_000823.2	GHRHR
13962	0.03105	3.65E-04	3.8553452	0.07338	1.2095615	TGACCGTGCTCCCGACCATCACCTGTGGGCACACCATCGAGATCCTCCGGGAGAAGGGCTTCGACCAGGC	NM_000071.1	CBS
9824	0.03179	3.81E-04	3.8413483	0.06718	1.2746485	TCTGTGGTTGTACATCCCACTTGCCCCCACACGGAGACTGACTCTAAAACCCTTCATCCAATGGTGCTAA	NM_152345.3	ANKRD13B
30341	0.03199	3.86E-04	-3.8373632	0.0588	-1.8472301	ATATCGCGGCGCTCGTCATTGACAACAGCTCCGGCATGTGCAAGGCTGGCTTCACAGGGGATGATGACCC		LOC440720
2611	0.03213	3.89E-04	3.8348064	0.05784	1.5529321	GATGTGATTGGGAAGGGGCACACAGGGGGCTTCTAAGGTGCTGGCAATGTTCTATTTCTTGACCTGGGTG			#NAME?
44760	0.03185	3.83E-04	3.8398451	0.05539	1.3492662	TTTGTACACTCTTTTCTCTCCCTGTTTTGCAGCAACAAATTGCGAAGTGCTTTTGTTTGTTTGTTTTCGT	NM_007111	TFDP1
38523	0.03179	3.81E-04	-3.8418025	0.05389	-1.4844901	CCTGCTGCAGCTTGAGGCGGCTCGGTGCCTGCATGAGCTCTCTCACTCCGAGCAGTCCACTGTTGCTGAG	NM_018502.2	PRO1580
39811	0.0316	3.76E-04	3.8455717	0.04675	1.181941	ATTCAACCTCGTGACTTCATGATCCTGGGCCTGAGAACACAGGAATGATTCATAGCCCACCCCCCACCTC	NM_015725.1	RDH8
42273	0.03212	3.88E-04	3.8354995	0.04445	1.8726306	TGCACTCTTTCCCCTCCTGGGCACAGTCCAACACCACAGCCCAGTGCCTGCCAAGCCTGGCCAACACCAC	NM_003984.1	SLC13A2
41039	0.03179	3.82E-04	3.8409831	0.04176	1.2691057	CTTTTTCCGGCACATGAATTGGGACGACCTTCTGGCCTGGCGTGTGGACCCCCCTTTCAGGCCCTGTCTG	NM_003952.2	RPS6KB2
6226	0.0316	3.77E-04	3.845159	0.03991	1.0548561	AACCTGTCGGTGAGTTTGGGCAGCTCAGGCAAACCATCGACCGTTGAGTGGACCCTGAGGCCTGGAATTG			#NAME?
44795	0.03219	3.90E-04	3.8336302	0.03522	1.2059517	AGCAGAAGGATCACCACAACCCTCATCTAATCCTCATGATGATTCCCCCACACCGGCTCGACAACCCGGG	NM_003239.1	TGFB3
28027	0.03237	3.93E-04	-3.8309682	0.035	-1.6208607	CATACCAATGTAGGCTTTCCTACAATACAGCGTCCAACAAAACTAGACTGCCCCGAACCCCTGGTAATAG		LOC342994
5619	0.03179	3.82E-04	3.8410555	0.03345	1.1314989	CCGCCCAACGCCCTGGTTGTGTCTCCCTGAGGTGCTCCGGTGGTTATAAACCATACAACCTACTACCTCA			#NAME?
15640	0.03199	3.86E-04	3.837462	0.02715	1.3582303	CAGCCCCCGCGAAGAAATCTCGAGAGAACTGGCATGAGGAGTTAGGTTCATCACAAATACACACACACTG	NM_032854.1	CORO6
5414	0.03319	4.06E-04	3.8205474	0.01899	1.3954892	TGTGTGGGGAGGCTGTGGTACACAACGCAGGTAAAATAATATGAGAACATGCACCCAGCACCAGGGGACT			#NAME?
12776	0.03319	4.06E-04	3.8204326	0.01454	1.2804679	TGGCCGGCCGCATCAAGAACACCTTCTGATTGAGCGGTTGCCATGGCCGGTCTCCGTGGGGCAGGGTTGG	NM_012469.2	C20orf14
12947	0.03343	4.13E-04	3.8149266	0.00445	1.6465317	CTCCTTAAAGGGTTTTAAAACAAAAACAGGCTCACGGCTATTATCTTCGGNCTCCCAATGTTGCTGGGGT	H51284	C21orf47
40230	0.03243	3.95E-04	3.8296157	-0.00221	1.1228888	GGTTCACCATGTTTTAACCGGCTGTTTTATGCTGTGGATGTTGACGACGATATTTGGGAAGATGAGGTAG	NM_183398.1	RNF14
22673	0.03276	4.00E-04	3.8257993	-0.00515	1.3063745	AGGAGGAGGAAAAGGGGTACAAGGGGAAGACTAGGAAGAAACCTGTGGTAAAGAAGCAGGCACCAGGCAA	NM_003609.2	HIRIP3
20591	0.03322	4.09E-04	3.8185628	-0.01098	1.3010592	GAAGGATTCCTGGACGAGGACCAGGACATGGATGCCGACCCCGGAAGCCCTGAGTTCCTGCGGACCCCGC	XM_373004	FLYWCH1L
1580	0.03322	4.08E-04	-3.8189112	-0.01266	-1.5905499	AATCTATATACAATCACTGCGGCGGCAGGTCCAACAATACCCATTGAGAAATCGTTAGCTCCAAGTGTTG			#NAME?
45434	0.03129	3.71E-04	3.8504655	-0.01755	2.2765945	GAGAGGTGTCCTTCAAGGTGAGCCGCCTGCTCCTGCACCCGTACCACGAAGAGGACAGCCATGACTACGA		TMPRSS6
12900	0.0339	4.24E-04	3.8066839	-0.01766	1.7741464	AAGAAGAAGAGAAGAGAAGAAATGTCGATATATGAACCCCGCGCCCACCAGAGCCAAAAAAACTTGTTGG	BQ429618	C21orf110
7557	0.0339	4.23E-04	-3.8069088	-0.01775	-1.5659277	CAGCAGCGGCCTCTCCAGCAGCAATTTCAGCTACTGAAAATCCAGTAGCAGCAGCAGCTTCAGACACAGT			#NAME?
46806	0.03237	3.94E-04	3.8307972	-0.01995	2.114776	GGTGCTTGTTCAGCCCCCACTCTGGGCTGTGGAGTGGGTGGGCAACGGGCCTGGGTAGCTGGGCCCAGGC	NM_003969	UBE2M
7019	0.03322	4.08E-04	3.8189325	-0.02281	1.1086443	ATTGGCCTGCAAGGAAGCAAAATCCATAGCACCAAAGCCAGTATCCACCATGTCGCCATCCTGAATAACC			#NAME?
40860	0.03364	4.18E-04	-3.8112875	-0.02474	-2.3727791	CTCTACTCTTTGAGACATCACTGGCCTATAATAAATGGGTTAATTTATGTAACAAAAAAAAAAAAAAAAA	NM_000998	RPL37A
28501	0.03403	4.26E-04	-3.8048912	-0.02488	-1.8185053	CACCCATGGGAGGTCATGCCTGATCTGTACTTCGACAGAGATCCTGAAGAGATTGAAAAAGAAGAGCAGG		LOC388654
39719	0.03347	4.15E-04	3.8135087	-0.02801	1.0928446	AACAGAACCAAGTGGCAGTGGACGCACCCTCAGAGCATGGGGTCTATTCTTTCCAGTTCAACAAGTAACA	NM_002898.2	RBMS2
22315	0.03347	4.15E-04	-3.8136607	-0.03121	-1.3507649	AGTCTGCAATGATCGAAATCACTATAATTTTAACCCTGTGATTGGAATGAATATGGTTTGTGCTGGAAGC	NM_006144.2	GZMA
21112	0.03417	4.30E-04	3.801546	-0.03183	1.6070577	AAGCTTCCTGGTGGGGTTTGTGGGCAGGACTGTGATAGGAGAGGGCCTTGCCTGTGTTATTTCCACTGCA		GANC
3461	0.03331	4.11E-04	3.8166891	-0.03989	1.1288759	TTGTCATGGCACACGGTGAACAGCCCATCCCTGGTCTCATCAATTATTCCCATCATTCAACAGATGAACG			#NAME?
901	0.0333	4.10E-04	3.8172683	-0.04064	1.0604202	CTGACGCTTACAACCAGGGTCTGTCCGAGCGCCGTGCTCAGTCTGTTGTTGATTACCTGATCTCCAAAGG			#NAME?
17565	0.03406	4.28E-04	3.8030869	-0.04635	1.2800518	CCCTCCCTTCTGGAGCTGCAGACTTGCTCTTTCCTCTTTCTGTCCTTGTGCTGCTGGTTGTCTCACTTTG	XM_498618	DNM1DN11-7
6076	0.03441	4.37E-04	-3.7966584	-0.04975	-1.5272673	AAGGTGGGAGTGGAGACCACCAAACCCTCCAAACAAAGCAACAACAAGTATGCGGCCAGCAGCTACCTGA			#NAME?
36498	0.03449	4.39E-04	3.7953389	-0.05033	1.469151	TTCCGGAGCTTTGGCGGCAGCTAGGGGAGGATGGCGGAGTCTTCGGATAAGCTCTATCGAGTCGAGTACG		PARP1
5937	0.03406	4.28E-04	3.8030832	-0.05408	1.2843216	ACTTTTGACCACGCCATGAAGGAGCCCTCGACGCCTTCGCCGGGATGCACCTAATATATCAAACATATCA			#NAME?
46631	0.03436	4.35E-04	3.7981679	-0.05475	1.8041269	CTCAAATTGGCCAACATACCCTCAGCTGTATGTGAAAGGGGAGCTGGTGGGAGGATTGGATATTGTGAAG	NM_006541.1	TXNL2
5688	0.03367	4.19E-04	3.8104674	-0.0579	1.0871379	CCTATGGTAGTACATACTGGCTGGCCTGCTGTTCTATGGACGTTTAGGTCAGCCGCTGTCACACGCACAG			#NAME?
41963	0.03369	4.20E-04	3.8097965	-0.05879	1.1034847	GTCGCTGATTTCTTGGAGCCTGAAAAGAAAGTAACACAGCAGGGATGAGGACAGATGGTGTGAGTCAGTG	NM_005411	SFTPA1
37052	0.03464	4.43E-04	3.7920153	-0.05949	1.521319	GGTCAGCTTCCCCGAGGAGTTGGCCTGCAAGAACCAGCCCACCTGCTCCTACCAGCAGATCAGCTGCTTG	NM_022817.1	PER2
37887	0.0343	4.33E-04	-3.7993457	-0.06566	-1.4999557	GGTGACGACTTGAACTGCATCTTTAATGATGACAATGCAGAGAAGCTGGTGCTCCGTATTCGCATCATGA	NM_000937	POLR2A
11000	0.03406	4.28E-04	3.8034379	-0.06876	1.2535794	ATCTCCCACCTTTCGGGCCATGTTGCCCCCGTGAGCCAATCCCTCACCTTCTGAGTACAGAGTGTGGACT	NM_001699.3	AXL
21984	0.03469	4.46E-04	3.7900335	-0.07421	1.7536777	TGCCCTCACCCCTCACTGGTCCACTGGCTTGAGACTCACCCCGTCTGCCCAGTAAAAGCCTTTCTGCAGC	NM_002084.2	GPX3
39498	0.03464	4.43E-04	3.7924907	-0.07486	1.3078653	AGTGGAAGACCCCAGCCCCCAGGGAGAGGAACCCGTTCTATCCCCAGCCATGATAATAAAGCTGCTCTCC	NM_002889.2	RARRES2
40778	0.03464	4.44E-04	-3.7914058	-0.07514	-1.6008609	CACCAGAAGTATGTCCGACAAGCCTGGCAGAAGGCAGACATCAATACAAAATGGGCAGCCACACGATGGG	NM_003973.2	RPL14
29875	0.03464	4.44E-04	-3.7916116	-0.0857	-1.7742465	TTGCATCTGATGGTCTCAAGGGTCATGTGTTTGAAAAAAGTAAAAATGCTGAAGAAGCCCAAGTTTGAAT		LOC402677
36580	0.03438	4.36E-04	3.797458	-0.08882	1.058096	GTTCATTCCTTTCAGCCATCGTCCTTTCCTCCGGCGGACAGCTGCTTACATGTTCATCTCTTGCCAAATA		PC
14558	0.03464	4.44E-04	3.7917457	-0.10098	1.314266	CCGCCAAATCCACACCCCTGCACAAACTTCGCGACGTGATCATGGAGACCCCCCTGGAGATCACAGAGCT	NM_022124.2	CDH23
42913	0.03494	4.50E-04	-3.7868145	-0.10574	-1.4861699	TGTAACACGTAAGAACAATTGAAATTTTCTTCTAAGATTTAATACTAGTCTTTTAGTATAAAGGAATGTA	AB014550	SMCHD1
47353	0.03599	4.69E-04	-3.7732607	-0.11041	-1.4559767	TCGGATATTATTGCAGGAGGAGATGCTTCAGAGAGAGGAAGCCGAAAACACCCTGCAATCTTTCAGACAG	NM_003380	VIM
8520	0.03602	4.70E-04	3.7724632	-0.1124	1.6892916	TTGTTATGATGGTGATTCCATTTTACTTCCATGATACTTTAATTTTTATAAATATGTGAAAATGATTAGA	NM_202000.2	ACSM3
31835	0.03608	4.72E-04	3.770987	-0.11303	1.4260718	TGCACGGACTCATCCTGACCTCGGCCGGGCCACTCTGGCTTCTCTGTGCCCCTGTAAATAGTTTTAAATA		LRP5
25835	0.03541	4.58E-04	3.7811299	-0.11836	1.2229702	ACTGGGAACAGAACTCGGTGTCCCCACCATCTGCTGTCTTTTCTTTGCCATCTCTGCTCCAACCGGGATG		L1CAM
30354	0.03553	4.61E-04	-3.7790364	-0.13617	-1.6641673	GGCCTGAGGAGCACGTTGTCAATAAAGCACAGCTGGCTGAGAAAAAAAAAAAAGAAAAACCCGCGTTTTC		LOC440737
29692	0.03633	4.84E-04	3.7627686	-0.13908	1.6481064	CGCCTTTGTCACCATGACCAGCCCCTGCCACTTCACCCTGGTCACCGGTGAGTACTGCCCCAGGATGGGG		LOC401847
46191	0.03544	4.59E-04	3.780377	-0.14068	1.1293358	CACTTGAATCTTGGACTGAACCTTAGTGAGGGGGATGGAGAGGAGGTCTACCATTTTTGATTAACATCGC	NM_019841.3	TRPV5
14487	0.03633	4.84E-04	3.7630948	-0.1433	1.597912	GCTATATCGAATATAGTTCTGTGTAGAGAATGTCACTGTAGTTTTGAGTGTATACATGTGTGGGTGCTGA	NM_004360.2	CDH1
34092	0.03495	4.51E-04	3.7859316	-0.15052	2.1381631	GAGTCTAGGGCTGGGGCTACATTTGGCTTCTGTACTGGCTGAGGACAGGGGAGGGAGTGAAGTTGGTTTG		MXRA8
27461	0.03633	4.85E-04	3.7622241	-0.15175	2.1299565	CACATGGCCAGAACAGACACGGCCCGGAACCTGAGGCCGGGAGGATGCGTGCAGGTGGCGGGGAGACAGA		LOC284837
14944	0.0368	4.94E-04	3.7565111	-0.15561	1.7912835	TGTGGCGAGGCTGGAGAACGCTGAAAGCTGGTGGGCTTGGGAAGACAAACGACGCTCTGAAATTTGGCTC		CHFR
45796	0.03608	4.72E-04	3.7712342	-0.15614	1.1033492	CAGGTGTATTCAGGAGGAGGTGCTGACGGACTCACCTTTGGCAAAGGGACTCATCTAATCATCCAGCCCT		TRA@
28511	0.0368	4.94E-04	3.7565232	-0.15712	1.853896	TTGTCTAACTGGAGGTTGGGAGTCCAGGGTGCAGAAGGAGAAGCTTGGAGTGCAGGATTTGGTGGTATGT		LOC388690
45375	0.03633	4.84E-04	3.7631167	-0.15824	1.532408	AAAAGCCCCCACATCCCGGAAAACCCACTTTCCTTTCACGACCCACATCTCAATCCTGAACATCTAGGCT	NM_203411.1	TMEM88
38691	0.03633	4.82E-04	3.7642548	-0.15864	1.2210669	TTCCTGCCTTTTCTCTGGTTGGTCAACATCTTCTGGTTCTTCCGAGAGGCCTTCCTTGTCCCAGCCTACA	NM_172341.1	PSENEN
45880	0.03633	4.82E-04	-3.764661	-0.16013	-1.1740336	TGAGACCAAGGTGCTAGGCGCGTTGCTCTTCGTCAAGGGCGCCGTGTGGAAGGCGCTCTTCGGCAAGGAG	XM_058961.7	TRAPPC5
26434	0.03716	5.03E-04	-3.7502872	-0.16815	-1.5713403	GCTCGTGCCATTGAAAACCCCTCTGAGGTCAATGTCATGTCCTCTAGGAACACTGGCCAGGGGGCTGTGC		LOC130429
37523	0.0343	4.34E-04	-3.7992243	-0.16938	-1.9169832	GGGCGCTAGGCTGCCCCGGGGAGGCGCTGCGGACCGGCGGCCCAGGCACGGAGAGGCGGCGAGACCGCAG	NM_181805.1	PKIG
245	0.03627	4.77E-04	3.7679535	-0.17131	1.0943914	ACTGCTGGGCGATCTGTTGCGCGAAGTGGTATGGCCGACAGATGTGTCCACGCTGGATGTTGATGCAATG			#NAME?
35702	0.03633	4.84E-04	3.7628267	-0.17414	1.0912825	CTCCGTGATGACAGCCACCATAGTCTTCATTATGATCCCCTTCTCTCTGATTGTCACCTCTTACATCCGC		OR10P1
20954	0.03732	5.07E-04	3.7475879	-0.17521	1.4970341	CCTCCTCCACTCACTCCAGCCCAACAGAAGGAAGGAGGAGGGCGCCCATTCGTCTGTCCCAGAGCTTATT	NM_000402.2	G6PD
7494	0.03627	4.76E-04	3.7687188	-0.17839	0.9912023	GGGTCAGGACAGTATACTGGATAGGATTCGACACCACCCCATTCATGTTCGAGGTTGTTGCTGGCGCATA			#NAME?
40825	0.03469	4.46E-04	-3.7899059	-0.18064	-2.0707129	CAAAGCAGCCTGTCATCGTGAAGGCCAAATTCTTCAGCAGAAGAGCTGAGGAGAAGATTAAGAGTGTTGG	NM_000990	RPL27A
25889	0.03633	4.79E-04	3.7665806	-0.18129	1.0581119	TTTCGGTGTGAATGCCAGCACCACACCTGTGGGGAGACGTGTGATCGCTGCTGCACAGGGTACAATCAGA		LAMA3
31797	0.03627	4.77E-04	3.7677625	-0.18222	0.9665872	CTGCATCCCCATGAGCTGGACGTGTGACAAAGAGGATGACTGTGAACATGGCGAGGACGAGACCCACTGC		LRP1
44653	0.03633	4.81E-04	3.7647495	-0.18243	1.1638482	AGCCTCTGGGTTGGGAAGACCATCAGTTCTTTTGTCTTAGGTTTCTTTTCCTGTCCCTCTTCCATCCCCA	NM_022171.1	TCTA
34130	0.03684	4.95E-04	3.755662	-0.18357	1.1647029	AGAAGGGAGCTTTAGGCTTGCTCTCAGTCACCACATTAGCTCAGGGGTTTGGGCATTTTTGTCGCCGTCT		MYEOV
47317	0.03718	5.05E-04	3.7493092	-0.18363	1.2561998	CACCCAAAAGTCAAAAGGTGCCTGTGAGGCAGGGGCGGAGTGATACAACTTCAAGTGCATGCTCTCTGCA	NM_001017535.1	VDR
994	0.03633	4.82E-04	3.7646722	-0.18645	1.0594741	GCGCTGAAAGCCGACCCGCGGAAAACCTCCGAACTGGCGCAAAGTCTCTCCTCTTGGCCGAAATCATCCC			#NAME?
45581	0.03753	5.13E-04	3.743744	-0.18832	1.61498	CGGACAGGAGGCAGTGCCGCTTCGGCCGAAGGCCCGAGCGCCCGAGGCGTCTGGGATGGTGTGGGACCGG	NM_002270.2	TNPO1
32778	0.03739	5.10E-04	3.7458702	-0.19363	1.2271666	CTTACAGTACATCAATCAGAGGAAGAAGTTCAGAAGGCGCTGGGTGGGAGCTCTTGCCTCTGTAACTATC		MEST
18517	0.03575	4.65E-04	-3.7764483	-0.19494	-2.4767884	TGCTTCCTGGTGGTGCTGCTGGCCATCCTGCTGTACCTGCTGCGGCTGCGGCGCATCCACAGGCGCACTC	NM_004901.1	ENTPD4
12482	0.03675	4.92E-04	3.757947	-0.20053	1.1321211	ACTTCCTCAAGAGCCACATCAAGAGGGGCTTCAGGGAGGGCTTCAGCTGCAAGGTGTACTACCGCAAGCT		C1orf111
28140	0.03716	5.00E-04	3.752392	-0.20791	1.2122586	GACCTTGTGCCAGTGTGTCTAGTGTGGAAAAGTTTTCCCAAGTATCTGTGCTCTCGCTAGAAACCAGAGT		LOC350615
21298	0.03716	5.04E-04	3.749954	-0.21084	1.187983	GATCCACTTCTAAGACAGGAAGGAAAGTGAAGGCAGAGTGAGCAGGTAAGAGAGGGATATACAAGGTCAC	NM_001018101.1	Gcom1
19023	0.03816	5.28E-04	3.7345049	-0.21098	1.6447036	CTATGCCAGACCTCCTGGGTCACAGGATATGCACGGACATTGGGAAGGGATGGAGGATGGACGGAGGAAG		FAM30A
6717	0.03716	5.01E-04	3.7516699	-0.21505	1.172583	TTTATAGCAAAAAGCGCGGGTACAGAAGCGAGAGGCAAGGTAATTGGTTAGTTCAAATAAGGCCAGGGGT			#NAME?
15462	0.03802	5.23E-04	3.7372973	-0.21521	1.696647	CCGTGGCCACCATGCGGAGTGTGAATTACTGACCCCACCACACACCGGACCACCAAGAGAGCCAGGGCTG	NM_153603.1	COG7
7600	0.03716	5.03E-04	3.7502498	-0.21727	1.1915875	GCATCTACAACATGATGGGAAAGAGAGAGAAGAAGCCTGGAGAGTTCGGCAAAGCTAAAGGCAGCAGAGC			#NAME?
37940	0.03716	5.01E-04	3.7513176	-0.21957	1.1304356	TTATGTCTTAATCTCTTCCACTGATGCATCCTCCAAGGGTAGATGGGGAGGGTCTGTGTGAAGGGGCCGG	NM_001722.2	POLR3D
28528	0.03802	5.25E-04	3.736504	-0.22615	1.1955283	GCCTGAGGGGACCTGCCCCAGGCGCTGCCTGAACTTGGAGGGGGGCAGAAGGAGTGTGAGGGCATAGAGT		LOC388763
46164	0.0382	5.29E-04	3.7336144	-0.22686	1.3514524	TGTCATCCTTCGCCTAGGGCTCTGAGCAGGGCAGGGACAGCAAAGGGGTGCTCAGTTGTCACTTCCCACA		TRPM1
35215	0.03739	5.09E-04	3.7463094	-0.23154	1.1033721	TTCCCCTTACCTTTCTGTCTCTCGGGACCCTTATTTCTTCGTCACGGTGTCCAGGACCATTTTGACCCTG		NRXN1
33063	0.03739	5.10E-04	3.7454748	-0.23465	0.9999415	CTCCTCCCCAGAACACTCAGAGGGACGGTCAACATCAGAGCACATTAAACGCTGGTGAAACCATGTCTGT		MGC26885
31359	0.0378	5.18E-04	3.7409221	-0.23552	1.1694207	AGAACACTACCTCAATTCTGCAGCTGCCTCGGGCTGCAACTTGGAAACTCCAACTCTACCCACGAGCCCT		LOC442525
9807	0.03922	5.50E-04	3.7206642	-0.24648	1.6477863	TGCCCTCAAGTCTGAAGCTCAGCAATGAGCCAGGCCCTCCCCAAGCCTACTACAGCACGGACACAGCCCT	NM_016552.1	ANKMY1
1659	0.03802	5.23E-04	3.7373042	-0.25319	1.2228851	TCCGCTTCTCAGCTGTGTTGATTTTCGTGGTGGTATGGCTGACGCTCTCTTACATTCCGATTGCGCATAT			#NAME?
6918	0.03802	5.23E-04	3.7372486	-0.25352	1.2659061	AATCTTTTTTTAAAAGGCTTTGGAGACAATTAGACCTCAGTGACCAAGAAGACGAGGGAGAGGATGGAGA			#NAME?
33035	0.03872	5.39E-04	3.7272844	-0.25492	1.4465716	ATGGTGGAGTACAAACGGGCCACGCTTCGGGATGAAGACGCACCCGAGACCCCCGTAGAGGGCGGGGCCT		MGC2408
35911	0.03802	5.24E-04	3.7369536	-0.25588	1.0995523	GGTCAATGTGGTTTATGGACTCTTCATCATCCTCTCAGTCATGGGTGTGGACTCTCTCTTCATTGGCTTC		OR51D1
29809	0.03916	5.48E-04	3.7220483	-0.26173	1.3508212	CTGGAGACTCTGACGTGTGCTTTGGAGACTCTGAGATGGGCATTGGAGACCCTGAGGTGTGCATTGGAGA		LOC402388
33371	0.03802	5.25E-04	3.7361275	-0.26412	1.0945874	TAGTTCACGGGACCCATGAGGAAACTGAGGCTCAGAGAGGTTAAATCACTTACCTGAGATCACACAGCTA		MIZF
12867	0.03884	5.42E-04	3.7257814	-0.26416	1.4987965	GCCTGTCCCCAAGTCCTCACCTCAAACTCCCTCCAAGTCCCATGTATATAGGTCCTGATGCCTTCCCAAC	NM_022104.3	C20orf67
19838	0.03938	5.59E-04	3.7154336	-0.26714	1.7124879	ACAGTCACATTGATGATGATGAGTGCAGTGGGGTGAATGTCGTCACAGCATGCATGCTGGGAGCTGCCAA	XM_496575.1	FLJ14082
47847	0.03949	5.66E-04	3.7115716	-0.27161	1.7420023	TAAAACAAGCCTCAGCCAGGCAACCCGTCAGTCTGTCTCCATCCTTTCACCCCTTCCCTGGAGATGGGAG	NM_025216.2	WNT10A
46842	0.03938	5.58E-04	3.715904	-0.27233	1.2424694	AGGACCCTCTCAGAGTCTTGGTCTCAATGTCCACAACATGACCCCAGCTACCTCCCCAATAGGTGCATCA	NM_006048.2	UBE4B
41560	0.0384	5.33E-04	3.731007	-0.27254	1.0767678	TCCTCTGTGGACATTGGCACTGGGAAGGTCACTCTGGGATGTGGACCCGTGATCGACAAAGCTTCGAATG	NM_004168.1	SDHA
10721	0.0384	5.33E-04	3.7312034	-0.27698	1.0763191	GTAGATGTGGCATGTGGACCTTCACACAGCAGGCTTGCATCCCCTACGCTCTCCGACATACCCCTTGTTG		ATG4B
27238	0.03927	5.53E-04	3.719253	-0.27911	1.0965987	CAAATGTGAGAATGATCTGCATCTGTTTTTGTGTAGGCCAAGGTCAAGGATTTCCACCGCAGCTCGAGGG		LOC283530
44990	0.03949	5.65E-04	3.7121777	-0.28029	1.2827329	GCCTGGCCCCCACTCCCAACCTTGGCTCTAGACTGTTACTCTTAAGCTTTGAGAAATTTTCACATTGATG	NM_080604.1	TJAP1
28458	0.03577	4.66E-04	-3.7757599	-0.28209	-2.077359	CCAATGAGAAGGAGCCTGAGCTGCTGGAACCTATTCCGTATGAACTCATGGCATAATACTTGTTAAAAAA		LOC388532
7402	0.03938	5.58E-04	3.7157426	-0.28369	1.2541017	GCTATTCGCTGGTCAGTTATGGCTCGCGCTGCGTTCCTATTCAAGACTGTTGGGTTTGGTGGTCTGCAAA			#NAME?
35807	0.03871	5.38E-04	3.7278104	-0.28546	1.1287742	GCACGGGGCAAGTTCGTATCGCTCTTCTACACCGTGGTCACACCTGCTCTTAACCCGCTCATCTACACCC		OR2I1P
29486	0.03984	5.75E-04	3.7058157	-0.28556	1.6112779	CTGTGTATGAGGATGGTGGGTAGAGGAGGGTCTGTTTTTCTTGCCTTTAAGTCACTAATTGTCACTTTGG		LOC400880
35812	0.03938	5.60E-04	3.714651	-0.28604	1.2079216	CATGTGTATGTGCATGTATGGTGTATACAAACATATTTTTGTTATATACAATATTGCTGATGAACTGAAA		OR2L13
26312	0.03938	5.62E-04	3.7138941	-0.29304	1.5767433	AACCTTGACAACAGGCGCATCCTCCCAGGCCACCAACCCAGCCATAGGCTCTTCTCTGTCCGCAGGGCTT		LOC114984
48298	0.04009	5.81E-04	3.7027879	-0.29753	1.5756608	TGCCGCCACCAGAAACCCCTCTGCCAATCCCTACCTTGCACCCTGGGAACTGCAGTAACTTATTCTCAAA	NM_033400.1	ZFHX2
44112	0.03916	5.48E-04	3.7217174	-0.29864	1.1285442	TTCATGGGTTTCTGCTTCCTGGCCAACCAATGGCAGCATTCGCCGCCCAAAGAGTTCCTCCTGGGGAGCA	NM_012451.2	SYNGR4
42653	0.03927	5.54E-04	-3.7184295	-0.29882	-1.1700263	GTTTTATTAGACTTCTTTTTTATAAAGCAATAAATCCATTTTCCTCCGGGTAAGGGATGCCCCTTCTGGC		SLC43A2
28347	0.03938	5.61E-04	3.714244	-0.29988	1.0669727	TCATGTGAGAGCTGGTATGAGTTGTGGTCACAGGACAAAGGAGGCTAACCGGGCATGATTCTCAACTTTG		LOC388180
1451	0.03927	5.53E-04	3.7189613	-0.30519	1.2354206	GCGCTGAAAGCCGACCCGCGGAAAACCTCCGAACTGGCGCAAAGTCTCTCCTCTTGGCCGAAATCATCCC			#NAME?
10430	0.03949	5.67E-04	3.7105093	-0.30633	1.1809658	AACATAAGGAGCGTGGGATCCGATGGAAAGGTGGAGCTCAGGGAAAATGGGGGTCCTTGCCTCTCGTGTA	NM_024585.2	ARMC7
43380	0.03927	5.54E-04	3.7186969	-0.3066	1.1316814	TCTTCACCAAGGAGCAGCTGTTTGAGCGGATGTGCATGGCCCTGGGAGGACGGGCCTCGGAAGCACTGTC	NM_003119.2	SPG7
31164	0.03916	5.48E-04	3.7218118	-0.3072	0.989176	AGAGGGAAGCCCTGAGTCTGGAGCTGCACAGGAACATCATAACCAATGAGGAGCTGAAGGAGAAAAATGC		LOC442132
28435	0.03949	5.66E-04	3.7111676	-0.3095	1.4162632	TTCTTTGTGCTGCACCCAATGACAGGAACCAGTGCCCTGACTGTGACTTGCCTCCCCCCTCAGGGACACA		LOC388467
21907	0.03949	5.69E-04	3.709627	-0.31864	1.2082775	AATGTCAGAGACCCCCGGGATGGGGCCTCACACTTGCCACCCCCAGAACCAGCTCACCTGGCCAGAGTGG	NM_005301.2	GPR35
12381	0.03938	5.58E-04	3.7161083	-0.31994	1.0709868	ATCCATGCTGCTCTGGCCTCTCTGAGGGAATTGGTTCCTCAGTGACAGACCCGGAACACCCGCTCCGTCC	NM_153211.1	C18orf17
21282	0.03938	5.62E-04	3.7137772	-0.31996	1.1838078	GTCCCAAGCTTTGAATACCCCCAGAGACCTTTTCTCTCCCATACCATCACTGAGTGGCTTGTGATTCTGG	NM_033507.1	GCK
32414	0.04021	5.83E-04	3.7013506	-0.32423	1.3704787	TTGGGCCTGCACCCTTCCACAGCTGGCCTGGTTTCCTCGAGAGGCACCTCCCACACTCCTATGGTCACAG		MAPK11
29911	0.03949	5.68E-04	3.7100797	-0.3275	1.2216976	AAGAGAAGGAACGGTGGATCCGTTCCAAATATGAGAAGAAGCTCTTTCTGGCCCCACTACCCTGCACTGA		LOC439967
11310	0.03991	5.77E-04	3.7047916	-0.32887	1.0920989	TACCTGACATCCCCAGACGTGGGCTTCTCCAGCTATGAGCTTGTGGCCACACCCCACAACACCTCTAAAG	NM_019606.4	BCDIN3
48344	0.03949	5.67E-04	3.7107376	-0.33023	1.175764	GCAAGCTCAGTGACTATTATATGGTGGGTGTGTTTCCTTACCAGCGTGAGTATGAGTGCCCAGACTTCCC	NM_021260.1	ZFYVE1
20236	0.03953	5.70E-04	3.7088965	-0.33438	1.196481	TCCCGACATCTGCATCCCTTGATCCACTGGCATTTGCTGCCCTCTTGTCCCTTATCTGTCTTATGCTGGT	NM_152491.3	FLJ32569
22049	0.04085	5.97E-04	3.6934597	-0.33755	1.3351157	TCTGCTGTATGTGCGGAGGGAGACTGAGGAGGTGTTTGACGCGCTCATGTTGAAGACCCCAGACCTGAAG	NM_198174.1	GRHL3
41896	0.04037	5.86E-04	-3.6995897	-0.34145	-1.190955	AGGTGCTCTTGCCTTTTCCCACTGAGAGAAGGCTGCTCTTTTGTACTGCCCCCCGCTCATTAAACAGCCT	NM_007165.4	SF3A2
49148	0.04126	6.15E-04	3.6837039	-0.34419	1.7581004	GTGCTGGGGTGGTTTGGGGAGAGGGCTGAGATTTGTCACCAGTGAGCCCTTGGCACGGTCTCTGCTCCCC	NM_032268	ZNRF1
44612	0.04121	6.07E-04	-3.6882665	-0.34568	-1.3386604	CCAAGCTTCAACCCTCAGCCTTGAAAAACAAGTCTTTAATTTAATTTTTGTTTTTTGCCTAAATCCAAAG	NM_213648.1	TCF7
23854	0.04126	6.12E-04	-3.6854878	-0.34601	-1.3356381	CCTCCAAACAAAGCAACAACAAGTACGCGGCCAGCAGCTATCTGAGCCTGACGCCTGAGCAGTGGAAGTC	NM_152855.1	IGLJ3
24066	0.04037	5.87E-04	-3.6991637	-0.34608	-1.445057	GCAGTGCAGGCCCTCTGGAAACAGTTCCAGAGTTTCTGCTGCTCTCTGTCAGAGCTCTTCATGTCCTCTT	NM_001012634.1	IL32
19085	0.04126	6.11E-04	3.6858531	-0.34815	1.3016194	GATAGGATAGTCTGACCTTCTAGCATAGTCTTTTTGGCAAATGATTTGTGTTTTCAGTGTGTGGGGAAGC	NM_014661	FAM53B
44815	0.04126	6.08E-04	3.6873652	-0.35339	1.2170929	TGCTGCTCAATGTCTCAGGCCACGTCAAGGAGAGCGGGCAGGTGCTGGCCAAGCAGCACACCTTCCGTCT	NM_000359.1	TGM1
39525	0.0415	6.23E-04	3.6792719	-0.3556	1.6042177	GCGTCAACAGGACAAACTGGACACATGGAGTTACAGTGTGTACACGGCAGTCCCGCCACCCAGCCCCCTT		RASGEF1C
38398	0.0409	5.99E-04	3.6924489	-0.35589	1.1832146	TTTGCTGGACTGATGGGAGCCACTGGAATTTTGCTTACTGGTCCCCAGGGCAACCTGGGAATGGGCAAGG	NM_006093.2	PRG3
24754	0.04097	6.02E-04	3.6911203	-0.35845	1.0445414	AAATAAGGTCTGTGTGAAACACACATGTGGGGGTGAGGCTGGATTAAAGTGAAATTTTTTCTTTTTGAAA		KCTD1
15187	0.0415	6.27E-04	3.6775205	-0.36014	1.6877404	CTGCCTGGGAAGTGCAGAGTGGATGGACGGGTTTAGAGGGGAGGGGCGAAGGTGCTGTAAACAGGTTTGG	NM_001305.3	CLDN4
13951	0.04121	6.07E-04	3.6882993	-0.36453	1.1979769	GAACTCTCTCAGATATCTCTAATGCCAGCTCCTCCTTTGGCTGGTTGTCTCTGGATGGTGATCCTACAAC	NM_005188.2	CBL
24615	0.04074	5.95E-04	3.6947668	-0.3683	1.2125674	CCGGCCCTGCAGGAGGACAGCACGCACTCGGCCACAGCCACCGAGGACAGCTCGCAGGGCCCCGACAGCG		KCNG2
28161	0.0415	6.25E-04	3.6781887	-0.36879	1.6740611	AGCCACCCATACCCAGCCTCTACCCACACCCTGCTCTCCTCAGTCATCCTTTGTTAAGGGTTAAAACCAG		LOC375133
38334	0.04173	6.32E-04	3.6749026	-0.36939	1.7219032	AAACCTCAAGGTCCCCCACCTCCAGGAAAGCCACAAGGACCACCCGCACAAGGAGGCAGCAAGTCCCAAA	NM_199353.1	PRB1
28249	0.04176	6.34E-04	-3.6736799	-0.36991	-1.6830965	TAAGCTGTTCTTGCATAGGCTCTTAAGCAGCATGGAAAAATGGTTGATGGAAAATAAGCATCAGTTTCTA		LOC387867
36411	0.04065	5.93E-04	3.6959921	-0.3703	1.1637596	CCGGTCTCAGACACCACAGAGCCCTCATCCCCAGAAGGGAAGGAAGAGAGCCTAGCTACAGAGCCAGCCC		PALM2
39238	0.04177	6.36E-04	3.6727322	-0.3729	1.5634559	GGTAGGTTCGTGCAGAGATGGGGCTGGCAGGGGGGCTATGGGAGGATTATTTTAACAGATCAAGAAAATG	NM_006861.4	RAB35
28774	0.04173	6.32E-04	3.674822	-0.37303	1.8666769	ACCTTGCTTCATTTGAAACTGATTTTTGTTGTTTGTTTTTGTTTCGTTTTGTTTTTTACTTACCACCAGG		LOC389469
20658	0.04065	5.93E-04	3.6960381	-0.37696	1.0393315	CTCAGCTCCCACAAATGACAGCCCCTTAAGCATGCTTCTATTAGTCACCTAACCCTCTGTCACCCAGTCT	NM_000803.2	FOLR2
36387	0.04187	6.39E-04	-3.6711367	-0.37803	-1.5910479	CTCTCCATCTTGGCAGAGCTTTCCATGCGCAGCGGCGGCCAAGGAGTCGCGGAATCAGAGCGATCCGGGA		PAH
18152	0.04126	6.09E-04	3.6870081	-0.37869	1.098388	TATTAGCCCATTTACAAACAACAGCTTATATAATAGTCATTCACATACCTCAACACTCACCATCCCCTCC		EFCAB2
35709	0.04126	6.15E-04	3.6837204	-0.3824	1.2448504	CGTTCACAAGACTGCTCTGTATATCATCAGCTTCATCGTCCTTAGCATCCCCCTCTCATTGATCTCCATC		OR10V1
31366	0.04126	6.16E-04	-3.6829801	-0.38292	-1.5197191	GCCTGGAAGCCTTTCATTTTACACGCCCTGAAGCAGTCTTCTTTGCTAGTTGAATTATGTGGTGTGTTTT		LOC442532
37702	0.0409	6.00E-04	3.6921592	-0.3831	1.0090324	TCCAGGCACTTTACAAAGGGAAAAAGACTCCCCTACTCCGGAAACATTCCAAATGCTCAGCCCCCCAAAG		PLOD2
25898	0.04126	6.12E-04	3.6852132	-0.38391	1.0618578	AGTTTTAGTGGCTGTCTCAGCAATCTCCAGCTCAATGGGGCCTCCATCACCTCTGCTTCTCAGACATTCA		LAMA4
41021	0.04189	6.40E-04	3.6705104	-0.38454	1.6286147	TTTCTAAGCGTCATGCAAATTCGAGAATGGAGAAGGACGCTGCCGGTCCCTGAGCGGTGTGGAGAGGGCG	NM_021135.4	RPS6KA2
10141	0.04175	6.33E-04	3.6742432	-0.38559	1.2459679	CTCTAGACTAAAGAGTATATTGGGGGAGGAAGAGAGGGAGGCACGTAGGAACAAGCAATGAGAAGACCAG	NM_145660.1	APOL4
37400	0.04218	6.46E-04	3.6673165	-0.38696	1.4458791	GCAGTGCAGCCATCAATCCTGCCACCAGGGCCATGGGTATCAACAACACCCACACTGACACCACCATAGT		PIK3R3
24321	0.0415	6.23E-04	-3.6794706	-0.38719	-1.5542264	AAAGGCGGCCAGCGACGCGGGCAAGGCGGGCGCGCACCCGCTCGAGTCCCACTACCGGTCCCCGGGCGGC	NM_033267.2	IRX2
35816	0.04126	6.10E-04	3.6862972	-0.39682	0.9907873	CAACCTGTAGCACCCACCTCACTGTAGTGTCCTTCTACTATGCACCCTTTGCTTATACCTATGTACGTCC		OR2L2
24404	0.0415	6.26E-04	3.6779509	-0.39725	1.2726915	GTTGGGATGGATGGCCCGGATTTTATGGCATCTGGAACATGGGCACAGAGAGGGGCCTGTGGGAGGGGCT	NM_002217.2	ITIH3
18169	0.04177	6.35E-04	3.6731356	-0.39909	1.1891217	ACAGGAAGCAGAGGATCAGGATGGCAGCAGCTTGAGCGACTCCCTTCGAGCGCCCTTGCTTTGCAGCAGC		EFHD2
27522	0.04126	6.16E-04	-3.6831723	-0.40104	-2.167629	CCCCCCTCTTAATACTCACCAATAAATTCTACTTCCTGTCAAAAAAATGTCACTAATGTACCCTAAATTT		LOC285176
24278	0.04246	6.52E-04	3.6642421	-0.40149	1.3967772	AAGCCGGATCAGCACCGTGGTCTGATGAATGGAGAGAGTGAGCTGGGGAACAGGAAAGTCTGGGGAGCCA	NM_015075.1	IQSEC2
29903	0.04126	6.16E-04	3.6829849	-0.40438	1.1207953	TCATGTCAGCTCTCGAGTCCATGGGCCTTGCACACCTTACTCTGGGCCTCCAGCTTAGCCTGTTTCTATG		LOC439959
25819	0.0415	6.23E-04	-3.6796288	-0.4067	-1.2896014	TGATCTGAGCCTTCTATGAAAGTTTAAATATGTAACGCATTCATGAATTTCCAGTGTTCAGTAAATAGCA		KSP37
35471	0.04246	6.52E-04	-3.6645305	-0.4086	-1.81876	CTGGTTTCGGACCCCAGCGGCCGGATGGTGAAATCCTCCCTGCAGCGGATCCTCAATAGCCACTGCTTCG		OAZ1
40856	0.04297	6.63E-04	-3.6589945	-0.409	-1.5112149	AAGAAGATTGTGCTAAGGCTGGAATGTGTTGAGCCTAACTGCAGATCCAAGAGGATGCTGGCCATTAAGA	NM_001001.3	RPL36AL
30574	0.04179	6.37E-04	-3.6721387	-0.41042	-1.1997973	GCCCCCAGTGAGGACAGATATTTTGGTCACCATCAAGATCCACCTCTGATGTTCAGTGAAGAGTACCAGA		LOC441066
28432	0.04305	6.65E-04	-3.6579837	-0.41087	-1.6496718	AAGGTGAGATCTTCGACACAGAAAAAGAGAAATATGAGATTACGGAGCAGCGCAAGATTGATCAGAAAGC		LOC388460
32701	0.04144	6.20E-04	3.6810484	-0.41561	1.0146382	TGCAGTGTTCTGAATAGCAGTCCAGCTATGAGGGGAGGTGCCCGTGGCAGGCCTCAGCTGACCCTGGAGA		MDS2
38317	0.04332	6.70E-04	3.6549984	-0.42131	1.5731946	TCCCTCCAGCTCTGCTTAGGCATTTTGCCCCTCACCCCAATGTTCCACACCATCGACAACCAAGGGGTGA	NM_007213.1	PRAF2
29216	0.0431	6.66E-04	3.6571457	-0.42376	1.284948	TGCTCTTCAGAGGCCCTGCAGATGGAGGAAGCACACTCCACTTCCTGCTCTCTGGCCCCGCCAGTCATCA		LOC392173
29254	0.04259	6.56E-04	3.6624394	-0.42426	1.401865	ATACAAAAACAGCCTCAAGATTTCCATGGCCTTCACTGCCACACTGCCACACCCAGAAGACTATGGATGG		LOC392374
38246	0.04209	6.44E-04	-3.6684537	-0.42694	-1.1361385	CATGTAGCTGCTGTGGTCAAAAAGAAGCCAAGAGTGACAGTTTTCCTTGATGGTCATAGTTCTGTTTGCT		PPP2R5A
27009	0.0415	6.25E-04	3.6782052	-0.42734	0.9982281	GACCCTGCCATGTGACCTCCTAGTTCTATGAAATACCCTTCAACAATGCAGAATTGACAAACCCTCCCAG		LOC220980
37132	0.04259	6.56E-04	3.6625251	-0.44902	1.1484582	GTCCAGTACCCCGTGCCACCCAGTGCCTACATCCTGCAGAGCGAGGGGAGCTGCATCAGTGGCTTCCAGG	NM_014224	PGA5
10199	0.04367	6.80E-04	3.6502648	-0.46864	1.2180743	CGGGTGTGGCCCTGGAGGACTCGTGCTAGTGGATCTGTTTTTCTAGTGATTCTTTTGTTTTGTCCCTTAG	NM_017692.2	APTX
30952	0.04431	7.00E-04	3.6408489	-0.47751	1.3179321	AACGAGAAGACACTCATGGAGGAGTCGGCAGAGCAGACACTTGTGGAGGGGTCGGCAGAGCAGGCACAGC		LOC441735
22728	0.04382	6.83E-04	3.6486195	-0.47966	1.1052942	CATTCGTGGGGAGAGGGCGTGAATTGTTTTGAGTACAAACCTTAAATCCAAAGGCTCTTCTCAGAGCCAA	NM_003532.2	HIST1H3E
15035	0.04367	6.80E-04	3.6505291	-0.48333	1.0412584	GCTGAAGCCAGCTGTGGATGGGGCAAACTTCATTGTTAACCACATGAGGGACCAGAACAATTACAATGAG	NM_000751.1	CHRND
45680	0.04353	6.75E-04	3.6529598	-0.48565	1.1415973	GACAACCACCTCAACTGGGTCATGTGGCATGCCTGTGTATGTGTGTAACAGAATTCTGATTGTTAGACTG	NM_021202.1	TP53INP2
33266	0.04473	7.14E-04	-3.6338355	-0.48599	-1.3413447	CTCAGCATGATTAGTGTTGGAGCAAAACAAGGAAGCAAAGCAAATACTGTTTTTGAAATTCTATCTGTTG		MGC5618
30302	0.04485	7.20E-04	3.6312124	-0.48979	1.4213631	GATTGCAAGTGGAGAGGAGATCCCAAGGTGGTCAGAGGCTGGAAGAAAGAGAGTCCCTGGATCAGTTCCG		LOC440598
39394	0.04469	7.11E-04	3.6354263	-0.49228	1.2824693	GCATGGACAGCACCCTGGAGCCAAGTGCAGGAGCACCACTCGCCATGTCCTCAGGCACAACCCAACTCAG	NM_130900	RAET1L
7343	0.04367	6.80E-04	3.6502006	-0.49265	1.1392243	TCAATACTTGTGTTGTCCCATGACCTGCCTATGATTTGTGATCTGGAACCAATATAAGGCCAACCATCGC			#NAME?
10119	0.04364	6.77E-04	3.651698	-0.49297	1.1530705	CCCTCTTTCTGACTCCATCCTCGTCACCAGTGAATATTTGTACCTTCTCTTAAAATCTTCAAAACACACT	NM_203454.1	APOBEC4
44610	0.04422	6.96E-04	-3.6426579	-0.49416	-1.1892534	AGCTGCTGGCCTTCCAGGATGAAGGCGAGGAGCAGGACGACAAGAGCCGCGACAGCGCCGCCGGTCCCGA	NM_003202.2	TCF7
47772	0.04469	7.11E-04	3.6353675	-0.49616	1.2252243	ATGCTGCAGGTACAAGTTAATCTCCCTGTATCGCCTCTGCCCACTTACCCTTACTCCTTTTTCTACCCAG	NM_080735.1	WFDC2
13821	0.04416	6.91E-04	3.6447479	-0.49674	1.024954	CTGCACAGGATGGACATCTTCCCCATCGTCATCCACGTCTCTGTCAACGAGAAGATGGCAAAGAAGCTCA	NM_024110.2	CARD14
22203	0.04441	7.02E-04	3.6395243	-0.49714	1.172836	AATACTGTTATCTATGTGACGGGGCAGTCGTGAGGCTGAGATGAGAATGCGGATTAAAATGCCTGGCGTG	NM_001513.2	GSTZ1
43309	0.04469	7.09E-04	3.6365018	-0.49855	1.1064955	AATATATACAATGGACAAACAATCCAGTGCCGGCGGGGTGAAGAGGAGCGTCCCCTGTGATTCCAACGAG	NM_032417.2	SPANXD
31574	0.04469	7.09E-04	3.6362726	-0.4989	1.1549699	GGAAAGGAGGATGGGAGACCCCTAGCCTGCAGCACATCCAAAGCCCTGCTAGAAAAATACTGAGAAATGT		LOC90246
44529	0.0442	6.94E-04	3.6433481	-0.49939	1.2909607	CAAGCCAGGCCAATCCTACTACCGCTCTTTTCTTCCCACCTGCAGCTAGTTCTTTTCGCACCTTGGCAAG		TBX19
24489	0.04431	7.00E-04	3.6407293	-0.5003	1.3611885	CCAGACTCCCGGCTGAACCCTCATCGCAGCCTCCTGGGCACCGGCAACTATGATGTCAATGTGATCATGG		JOSD2
28093	0.04525	7.29E-04	-3.6269924	-0.50167	-1.5006391	AGCTACTGAAGGTCTCCAAGGACAAACAGGCCCTCAAATTTATCAAGAAAAGGGTGGGGATGCACATCCG		LOC347292
22459	0.04389	6.86E-04	3.6472635	-0.50202	1.1230632	TGTCCCGCAGCGCGTCACCCTCTTCCGACAGATGTCGTCGGGAGCCATCCCCCCGAACCGAGGAGTCCCT	NM_021072.1	HCN1
35050	0.04429	6.98E-04	3.641659	-0.50666	1.1569553	ACTCGTGCCTGAACCCCTTCCTCTACGCCTTTCTAGATGACAACTTCCGGAAGAACTTCCGCAGCATATT		NPBWR2
35311	0.03494	4.51E-04	-3.7865381	-0.50676	-2.7700343	GGAGAAGAGAGCCCGGCAGGAGGCCGAGCGGCGGGAGAAGGCGGAGCGGGCGGCCAGACTGGCCAAGGAA		NUDC
44960	0.04389	6.86E-04	3.6474743	-0.50917	0.9946523	CTCTGACCACAGACTCCTCATCTGTGGAGAAGGGAAGAGAGGATGGCACTTGGCTTTAAAGACAGGTAGC	NM_001001563.1	TIMM50
15610	0.04573	7.43E-04	-3.620654	-0.50984	-1.4708778	AGATTGCATTTTTTGGGGGTATGACCATCGTCTACAAGAACAGCATTGACCTCTTCCTATACGTGGTGGG	NM_016429.1	COPZ2
18051	0.04473	7.17E-04	-3.6325764	-0.51293	-1.4089492	CTTACCAGAACTGGGTGAAGAAGAACGGGGCTGAGCACTCGCTCCCCACCCTGGGCCTCACCAATAACCA	NM_001397.1	ECE1
11462	0.0442	6.93E-04	3.6440953	-0.51723	1.0541979	CGATGGTGGCTGGAAGAGCAGACCCGGAGGCTGCAGAAAGACATGAAGAAGAGCACCGACGCAGACCTGG		BIN3
24830	0.04493	7.23E-04	3.6299631	-0.51836	1.5423276	CCTTTATCTTGGTCTTTGTTGATTTGGGTTTTGTTGGGGTTTTTGTTACTGTTTTTAAATTACAGTAGGC		KIAA0143
7666	0.04473	7.16E-04	-3.6329518	-0.5199	-1.6096192	GGGACCTAGTTGCTACTGTTTCTGAGGCTGCTGCTGCCACAGGATTTTCAGTAGCTGAAATTGCTGCTGG			#NAME?
13180	0.0442	6.95E-04	3.6432518	-0.52004	1.0674225	TGCCCAATGCTGAGGCCTTGAAGGAGATGCTGGGGGACAGTGAAGGAGAAGGGACAGTGCAGCTGTCCAG		C5orf16
8981	0.04562	7.39E-04	3.6226592	-0.5228	1.7677248	ACACACCTGCTCCCAAGCTCAGATGGAAGTCCCTTAACCCCCATGCCACATTGCCCCCCTCCTCCTTTCC	NM_016188.3	ACTL6B
46122	0.04473	7.15E-04	-3.6336449	-0.52309	-1.4969781	CGAAGCTCCGAGGTGATTTTCATATTGAATTGCAAATTCGAAGAAGCAGCTTCAAACCTGCCGGGGCTTC	NC_001807.4
3064	0.04625	7.57E-04	3.6143546	-0.52617	1.535	AATGAGACGTCAGACCCCTCACCCATCATGATTGCTTCCTTACCCCTCCCTAATTCCTGTTTTCCCGCAC			#NAME?
47073	0.04551	7.35E-04	-3.6244207	-0.53191	-1.3476477	GGCGGCTGATCCTGGACTGGGTACCTTACATCAATGGCAAGTTTAAGAAGGATAATTAATTACACAAACC	NM_006830.2	UQCR
36214	0.0464	7.62E-04	3.6121734	-0.53244	1.8258534	TCACTCCCCTGATCAACAGGGAGGAGGCATTTGGGGAGGCTGGGGAGGCGGGGCTGTGGCCCAGCATCAC		OTOF
26357	0.04593	7.50E-04	3.6175924	-0.53917	1.272754	CAGGCTCGGGGCGGGGTTGGGGTGGCTTCTTGTGCCTCCCTTAAAGCGCGGGGCTCAGCGTCCTGGCCCA		LOC124216
32880	0.04473	7.15E-04	3.6333327	-0.53938	1.1037963	AGGGGATTGCCTGGCAGGACGTGAAGGGGAAGAGGCCCACCCTGGAGTAACCCTCACTGGAGAATCCAGA		MGC10471
37423	0.04551	7.36E-04	3.6238644	-0.53941	1.1289801	TTTCCCCACTTGCTCTGGAGCGGGACTGTGCTGAAGACCATGCTGGACATCCTGCAGACCCTGTCACTGT	NM_058004.1	PIK4CA
7604	0.04469	7.11E-04	3.6353265	-0.54085	1.0128361	GTTTTTGGCGGTGTGTACCCTTTCATGTGGGGAGGCGCACAATGCTTCTGTGACAGTGAGAACACACAAC			#NAME?
9701	0.04473	7.13E-04	-3.6342566	-0.54421	-1.9066084	ACTGTGAAGGACCCCGCCGCTGCCCTCGGGCCTCCTCGGCCCCTGCGCCTCCGGGGAGCAGCCGGGGCTC	NM_022662.2	ANAPC1
46726	0.04671	7.77E-04	-3.6055161	-0.54881	-1.5886937	CACTTGGTCCTGCGCTTGAGGGGGGGTGTCTAAGTTTCCCCTTTTAAGGTTTCAACAAATTTCATTGCAC	NM_021009.2	UBC
5944	0.04621	7.56E-04	3.6150518	-0.54915	1.2490307	TAACCAGAGTCAAGATATGTGTATGGCCCTTTTCACCGATTCGCCGCACCCCTATCACGATTAGCATTAA			#NAME?
45735	0.04668	7.72E-04	3.6078237	-0.55057	1.3836732	TTCCTCCCTTGCACTGCGCCCCCTGTGCCTACCTCTAGCATTGTAACGACCACATAGTATTGAAATGGCC	NM_000391	TPP1
22287	0.04668	7.73E-04	-3.6076264	-0.55114	-1.5147383	CCCGGCCTGTTTGATGTGGTCATCATTAACGACAGCCTGGACCAGGCCTACGCAGAGCTGAAGGAGGCGC	NM_000858.4	GUK1
46123	0.04671	7.77E-04	-3.605521	-0.55354	-2.6435439	CAAAAGGTATTAGAAAAACCATTTCATAACTTTGTCAAAGTTAAATTATAGGCTAAATCCTATATATCTT	NC_001807.4
17468	0.04493	7.23E-04	3.6298199	-0.55645	1.0652892	TGCATGGAAAAAAATGGGCTTTGCACACAATGGGTTTGGAGCTGACTGGGAACAATGGAAAAAATTACAT	NM_005880.2	DNAJA2
23650	0.04587	7.47E-04	-3.6188676	-0.56206	-1.6895008	GGTCCCTGTTCAACACCCTCTTCATGAACACCTGCTGCCTGGGCTTCATAGCATTCGCGTACTCCGTGAA		IFITM2
43343	0.04551	7.35E-04	3.6240876	-0.56236	1.2689441	GAGAGGTTGTAGAGAGGCAAGATCAGTAGAGTGTCCAATCTATTGCTAATCAAATGAAATTCATTCACAG		SPATA9
37669	0.04672	7.79E-04	3.6049732	-0.563	1.3786422	TGGCTTGGGCTGGGTTCTGTGAAGTTACGTATTTATTGAGCTTTTGGTTCTTTTATAAAGACTTGTCTAG	NM_198681.1	PLEKHG5
14365	0.04731	7.93E-04	3.5987337	-0.56534	1.7080707	ATGTGAATGAATGCACCTCCGGACAAAACCCGTGCCACAGCTCCACCCACTGCCTCAACAACGTGGGCAG	NM_078481.2	CD97
37385	0.04734	7.95E-04	-3.5981543	-0.56616	-1.4059102	TGATGTGGGTTGAGACCAGCACTCTGTGAAACCTTGAAATGAGAAGTAAAGGCAGATGAAAAGAAAAAAA	NM_005026	PIK3CD
36641	0.04587	7.47E-04	3.6187464	-0.56634	1.047796	GAGTTTTCTAATATTAACATCCATCTTTCCCTCCCAATTTTCAAATATTAAATGTCACATTCACCCACTT		PCDHA1
36166	0.04671	7.78E-04	3.6054645	-0.5694	1.2224465	TGACAAGAATCACATCCGGTTGTGTCCTGTGGGAGGGTCAGAGGCAGAATCTACTTACAGTGGTGTAATT		OSBPL2
36642	0.0466	7.69E-04	3.6090033	-0.57132	1.1926304	GAGGCTGGCATTCTACGGGCTGGTCCAGGAGGGCCTGATCAGCAGTGGCCAACAGTATCCAGTGCAACAC		PCDHA1
10659	0.0464	7.62E-04	3.6121071	-0.57422	1.1430099	TATTACAGATGAAATGTGGACCCTGTACCCAGGCAGGCTCAGTGTCTTGCTCCTCGCTAGTTGGTAAAAG		ASTE1
10205	0.04572	7.41E-04	3.6214189	-0.57467	1.159925	CAGCATGGGTCCAGAAGACGTGGTCTAGACCAGGGCTGCTCTTTCCACTTGCCCTGTGTTCTTTCCCCAG	NM_198098.1	AQP1
16777	0.0464	7.62E-04	3.612323	-0.57657	1.0579589	TCTGTTCACAGATGGGCCAGACCCCATCCCGGAGGCCTTCCTCCACGGACTTCTGAGTATTAGGGAGATG		DDX41
14342	0.04671	7.78E-04	3.6054262	-0.58042	2.2835146	TCCCCGTGACGTCACCAGCTGTCGGGCGGATTCTCCCCTGCCGCACAACCTGCCTGCGATACCTCCTGCT		CD72
25554	0.04593	7.50E-04	3.6175059	-0.58198	1.0575744	CGGAGAATCCCCACGGAAGCCAGTTCCAAAAGGGATGAAAAGGGGGCGTTTCGGGCACTGGGAGAAGCCT		KLK10
40753	0.04761	8.09E-04	-3.592258	-0.58249	-1.8599227	CGGACTCCTGGTCTGAGCCCAATAAAGACTGTTAATTCCTCATGCGTTGCCTGCCCTTCCTCCATTGTTG	NM_012423.2	RPL13A
31760	0.04758	8.07E-04	3.5928767	-0.58307	1.674112	CCAGCGCGTTGGAAGTGTGACGGAGAGGATGACTGTGGGGATGGCTCGGATGAGCCCAAGGAAGAGTGTG		LRP1
45530	0.04755	8.05E-04	3.5938126	-0.58404	1.5702475	TGAGAAGGACACCACCTTTGAGGCGCCACCCCTGGGGACCCAGCCGGACTGCAACCCCACCCCAGAGAAT	NM_001243.3	TNFRSF8
7265	0.04654	7.66E-04	3.6102547	-0.58849	1.1910459	TCGCCTGTAGTACCAGCCCTATTAAAGAAATGTCTAACAAACATTTGTTCCCTACGTAAAAAGAAAAATA			#NAME?
3463	0.04814	8.19E-04	3.58799	-0.59224	1.3837048	AGCCGCAAGATTGGGGAGAACTGTGAACACAACCAGCCCACCCCCTCATCCAGTAATCCAGTCTCCCTCA			#NAME?
31811	0.04689	7.84E-04	3.6027476	-0.59258	2.0736703	ATTGAAAACCTCATGAACCCCCGAGCCCTGGACTTCCACGCTGAGACCGGCTTCATCTACTTTGCCGACA		LRP1
14911	0.0466	7.69E-04	3.6091821	-0.59579	1.2890883	TCTTTTCTGAGTTTCAATTTGGTTCTCCTGGATGTTTTGCTCTGTTTTGGTACCTGTAATATAGGGAAAC		CHD1L
22006	0.04654	7.66E-04	-3.610654	-0.59684	-1.1304363	ACTTAATCCTTTAACTCTGCGGATAGCATTTGGTAGGTAGTGATTAACTGTGAATAATAAATACACAATG	NM_203506.1	GRB2
20464	0.04748	7.99E-04	-3.5963278	-0.59891	-1.3427655	AGGTGGCCGCTTCCACTGGTTTGGAGACACAGGCATTTATGAGAGCGATGACATCAACTCCATCATGTCT	AK098260	FLJ40941
22699	0.04671	7.76E-04	3.6061657	-0.60385	1.2085499	TAGCGGGGCTGGAGCAGTTCATTACTCATACCTCGGTCCAAACCAAAAAGGTTCTTTTCAGAGCCACCTA	NM_003510	HIST1H2AK
26376	0.04728	7.92E-04	3.5993607	-0.60754	1.1294209	AATCAGACGTCGCAGAGCCCCGACGACACTATGCTTGCGCCCACGCCGAGCAGGCGTGCGGAACTTTTAG		LOC126147
29491	0.04689	7.84E-04	3.6025132	-0.61161	1.2179524	TGTCAATATACAATGGACTGATGCCCGTTGCTGGGAGGGTTGCCCGTTTCTTTACTGGGGGGGCCGTTTA		LOC400923
32305	0.04753	8.02E-04	3.5949978	-0.61173	1.1965348	GTGTCCCGTTGTGTGGGTTTACTCTGTGCTAAGTTGTCTTACACTTCTCAAATGCTACTCAGTATATAGC		MAOB
46966	0.04923	8.43E-04	3.5781919	-0.61951	1.4917718	ATGCCTGGGGAAAACAACTGGAAATGCTGAGAGAGGTGGGGCAGAGGCTCAGACTGGAACTGGCTGACAC	NM_024518.1	ULBP3
41564	0.04689	7.84E-04	3.602699	-0.61984	1.0608668	TCCTTTGTGGACGTTGGCACTGGGAAGGTCACTCTGGAATATAGACCCGTAACCGGCAAAACTTCGAACG	NM_004168.1	SDHA
3025	0.04876	8.32E-04	-3.582762	-0.63723	-1.6850343	ACAAATACCTAATGCATGCGGGGCTTAAAACCTAGATGACGGGTTGATAGGTGCAGCAAACCACCATGGC			#NAME?
37701	0.04971	8.64E-04	3.5700106	-0.63834	1.5489841	CCGGCACACCCTTGGCCATCTGCTCTCCCTAGACAGCTACCGCACCACCCACCTGCACAACGACCTCTGG	NM_000302.2	PLOD1
34365	0.04753	8.03E-04	3.594828	-0.63904	1.8343557	GGTTGGAAGCATATGTGGGGAGGCTGGCTGGTTGAGTTTTGTTATTTTCTGTATAGAAAGGTTGAGATAT		NASP
36604	0.04755	8.06E-04	3.5934997	-0.64062	1.0877345	CCCTGCCTGAGGATCACTATGAGCGCACCACCCCTGATGGCAGCATAGGAGAGATGGAGCACCCCGAGAA		PCDH1
32198	0.04938	8.52E-04	3.5745469	-0.64117	1.7521875	ACGGGATCCGGCCCCCCAGACACCGACCCCACAGGCCGTCCCGGATCTCAGCGGACACAGGCAGGAGCGC		MAFK
43789	0.04752	8.00E-04	3.5957009	-0.64414	1.0376359	TCTCTTACACTTGGGGGTAGCGGGGTCAGGACAATCATCTCAGTCCTGCATCTTTTCTTCTGCTTTCTTC	NM_001008910.1	STK16
26307	0.04927	8.46E-04	-3.5772571	-0.64442	-1.4630757	AGTGTGTAAGACGCTCACGGGCGCGCGGACTATCGGGCGGCTAGGCTCTCTGAGGAGGCTGCCACAGTGA		LOC113386
39513	0.04747	7.98E-04	3.5968597	-0.64684	1.0032657	TGGGTGGACCCCAACACCCTCTTCCGTTCTAACTCCCTGGCATCCAAGTCGATGGAACAGTTTATGAAGG		RASAL1
21815	0.04938	8.51E-04	-3.5750609	-0.64789	-1.1157055	CCTCTGTTTGCTTTTAACATTAAAAGGGAAATGTGCCTCTGCCCCACAGTTAGAGGGGTGCACGTTCCTC	NM_177551	GPR109A
48156	0.04814	8.19E-04	3.5878065	-0.64909	1.1324002	TTTTGATGGCCAGGAGTAGATGACAGGGAGTTGCCTTGGGGAACCTTTGGTGTGCCAAGAGGAGGTGGGT	NM_030776.1	ZBP1
31837	0.04986	8.74E-04	-3.5663099	-0.65023	-1.3118445	ACAACATGGAGGCTGCACTGCCCGGGCCGCCGTGGCCGCTGCTGCTGGCGCTGTGCGGCTGCCCGGCCCC		LRP5L
3181	0.04997	8.78E-04	3.5647642	-0.65364	1.7823448	GGGCGGTGCGTGTTGGGGGCAAGGAGAGTGAGGTCACCGTGGGAGGCCTAGAGCCCGGGCACAAGTACAA			#NAME?
29622	0.0498	8.67E-04	3.5690091	-0.66094	1.3879934	TCTCATCTGGCTCGTTCTGCGGACTCTCGCGGGACAGCTCGTCCATGCTGCTGTGTTCCAGCCCCGACAG		LOC401399
13145	0.05034	8.86E-04	3.5615398	-0.66433	1.5335469	CTCCCACGTCTACACCCATCACCTCCAGCCTGAGGGCGCAACTGAGAGGAACTGAGACCCAAGCAGCTCA	NM_199074.1	C3orf60
24075	0.05044	8.92E-04	3.5592875	-0.6659	1.5979464	AAAGAGGGCCACGAGCTGCGAAAGGGCGGGAAAGGCAGTTGGAGAAGAGGTAAGCGGTTACTCACTCCAT		IL4I1
17009	0.04876	8.32E-04	3.5827048	-0.6667	1.1232879	TGGGCGACAGGGTCGCTCGCGCGGCTTCTCTTCAAGCTGCGCCCACCCCGACCACACCAAGGAAGCCGCC	NM_138614.1	DHX30
6266	0.04923	8.44E-04	3.5779142	-0.67274	1.0704139	TGAGGAGCAGGGCTTAGCTGCTTGTGAGCAGGGTCCACACCAAGTCGTGTTCACAGTGGCTAAGTTCCGC			#NAME?
7038	0.04983	8.69E-04	3.5679459	-0.67317	1.2374759	AACTTAAAAACACCATTATTGAGGATGGTGATATGGTGGATACAGGTTATGGGGCAATGGATTTTAGTAC			#NAME?
22138	0.04961	8.60E-04	3.5714375	-0.6748	1.1341127	TACTGGAATTTGCCACGTTGCAAGGCCCATGTCACCCCACTCTCCGATTTGGAGGGAAGCGGTTGATGGA	NM_031289.1	GSG1
38101	0.04923	8.44E-04	-3.5779422	-0.6771	-1.390957	ACACTGGTGGCACATCCATCTACAGGGAGAAATTTGATTGCAAGAACTTCATCCTGAAGCATATAGGTCC	XM_293596	PPIAP16
23121	0.05044	8.92E-04	-3.5592785	-0.67971	-1.8073754	ACCTGACGCGGCGGCGGCGCATCGAGATCGCGCACGCCCTGTGCCTGACGGAGAGGCAGATCAAGATATG	NM_018952.3	HOXB6
10765	0.05047	8.95E-04	3.5580787	-0.68021	1.6547928	TCCGCAGCTGGACAGAGAGTGGGGGAGGGAGGGACAGACAGAAGGCCAAGGCCCGATGTGGTGTGCAGAG	NM_001940.3	ATN1
9029	0.04997	8.77E-04	3.5651174	-0.68589	1.5641495	ATAGACCCGTGGGCGTCGTGGACTTCCCCCGCACCGAGGCCGGGCACCTGGCAGGCACTGTGCATCCTCA	NM_080658.1	ACY3
40383	0.04938	8.50E-04	3.5754599	-0.6868	1.3836928	AATGATGTGTTGGCATGTATTATCTGAATCTATTGCTGATGTGTAATAACACTTTAGCTCTAGAATTACT	X96644	RNU45A
38546	0.0488	8.34E-04	3.5820083	-0.68751	1.0322563	ATGGCCACTGGTACCCCTGACTCCACAGCGCCCATCACCATCTGGCGCTCTGAGAGCCCCACAGGGAAGG	NM_152465.1	PROCA1
39580	0.05044	8.93E-04	3.5589365	-0.69042	1.7062045	TCACACACCAGTCCTGTGGTCCAACGCCCCGCCATCACCCAATGTCACCGCACACCAGGCAGTGGGGACA	NM_032753.2	RAXL1
24043	0.04941	8.54E-04	3.5739387	-0.69399	1.0862295	TTTTCTGCAGGCAGGAGTTTCAGACCCTATCCTGAGAATGGGGTTTGAAAGGAAGGTGAGGGCTGTGGCC	NM_021258.2	IL22RA1
23677	0.04929	8.47E-04	-3.5766962	-0.69555	-1.1296172	CCTCCCCAGTTAAAGTGGGGAAGACAGACTTTAGGATCACGTGTGTGACTAATACAGAAAGGAAACATGG	NM_207585	IFNAR2
28256	0.04968	8.63E-04	3.5705718	-0.6961	1.0878023	AACACCCGAAAACCCAGACAGGGTGGGAACGGGTGGGGTGGAGAGTACGCGGATGAGTATGTATACACGC		LOC387880
32307	0.04961	8.60E-04	-3.5715246	-0.69658	-1.1961079	AGGTGACTCGTGAGTGGTACCAACAAACTCATGAGCAGCAGCAACAACTGAATGTCCTGGTCCTGGCTAG		MAP1A
6691	0.05121	9.19E-04	3.54933	-0.70033	1.7134272	CCCGCTTCCAAGTGATGCGGGTTGGTGTGAGCATTCTTGATAATCCTCAGTGTGGGCTGGGGAGACATGG			#NAME?
41244	0.04938	8.52E-04	3.5747172	-0.70652	1.0352717	CCTCTGCTCTCAGGGAAACTGGGCTGTGAGCCACACACTTCTCCCCCCAGACAGGGACACAGGGTCACTG	NM_006512.1	SAA4
30159	0.05091	9.10E-04	3.5524324	-0.70745	1.271673	TCCAAAGACGTTGTTGGGACCTGGAGTCGGGCCAGAGTCCGCCCTGGAGATGCAGCCGGGAGGAAGAGCT		LOC440395
15216	0.04983	8.70E-04	-3.5677878	-0.70888	-1.2957396	AGTAGCAGTGGTCAGACATGGAAATGGTGGGGAGACAAAAGTATACACGTGAAATAAAACTCAGTATTTT		CLEC2D
40983	0.05158	9.32E-04	-3.5444	-0.7091	-2.4889945	CTGTATGTGAAGCTACATTACTGTGTGAGTTGTGCAATTCACAGCAAAGTAGTCAGGAATCGATCTCGTG	NM_001029	RPS26
9654	0.04755	8.06E-04	-3.5934979	-0.71087	-2.1040845	GCGGAGGCCGCATCTTGGACCCAGAGAAGCTGTTCTTTGAGGAGCGGCGCGTGGCCGACGAGCGGCGGGA	NM_015944.2	AMDHD2
32484	0.04948	8.56E-04	3.5730835	-0.71224	0.9894059	CGGAGCTCCCAGTCGCATGGAGCGGTGTTCATGGATGCAACAGACCCTGGCTTCTGGAGTCCTCTGTGAG		MARVELD3
32737	0.05141	9.26E-04	3.5466115	-0.71278	1.8458119	TCCCCTTGAGTAGAGACCCGCCCTCTGACTGATGGACGCCGCTGACCTGGGGTCAGACCCGTGGGCTGGA		MEG3
19544	0.04983	8.71E-04	3.5672618	-0.71325	1.0198932	TTAAATGTGTATATATTGCCACCAAATTATTTATAGTTCTGCGGGTGTGTTTTTTAATTTTCTGGGGGGA	NM_002007.1	FGF4
27836	0.05195	9.47E-04	3.5389045	-0.71985	1.7458341	TCCTTGTCCCTGGCCTCGCAGCCCACCCGGGAAGCCACAGTGACCAGCCACCAGGTGTGCCATCGTGGAG		LOC339240
3190	0.04986	8.73E-04	3.5665735	-0.72647	0.9856908	CCGGCCGAGTGATTGGAGAGCCCACGAGCCTGATGGACGTGTTCCCTACTGTGGTCCAGCTGGTGGGTGG			#NAME?
28326	0.04983	8.70E-04	3.5676329	-0.72684	0.9989205	AGCGAGCTTTGGGAACTCCTATCCCTAGTGTGGAAGGAGCCTGCGGCCGACACTTGCCTCCGTACCCCGG		LOC388139
7797	0.05141	9.26E-04	3.5465011	-0.73051	1.1674083	AAGAACCAACAAGAAGATGAGGCATAGCAGCAGGATGAAGAGGAATATGATAAAACGCCGCAGACACATC			#NAME?
30097	0.05091	9.09E-04	3.5530359	-0.73182	1.4664408	GAGCACCAGAGAGAAAGAGCAGGTTAGACAGGGAGAAAAGAAGTGTGGGATACGGAAGATCGGGGGCCAC		LOC440308
14832	0.05048	8.96E-04	3.5575966	-0.73465	0.9926316	ATCTGGCTTTTGAGAACACAAACTTTTCCCCCACGGACCTCCCTTTATCACTTTAATAGTGACCTTGAGC	NM_004344.1	CETN2
20840	0.05158	9.33E-04	3.5439443	-0.73875	1.497025	ACGTGGCCCTGGAGAACTTCTTCCGCTACTTCCTGCGCCTGTCGGACGACAAAATGGAGCATGCCCAGAA	NM_031894.1	FTHL17
48144	0.05034	8.88E-04	3.5608082	-0.73991	1.0868759	AACCGGCTCTCCATTGGCATTGGGACCAGAGACCCCGCAAGTGGCCTGTTTGCCTGGACATCCACCTGTA	NM_001079.3	ZAP70
23468	0.05034	8.88E-04	3.5608924	-0.74107	0.9455282	AAGAAGAGAGGATTCGTATGGAAAACATTCTGAGCGGAAACCCTCTCCTTATCTCACTGGCCCATCCCAG		HSPC148
25001	0.05194	9.44E-04	-3.5400923	-0.74259	-1.4577513	GTACACACCTGCAGCTGGGCTCCGTTCTCTATCACCACACCAAGAACAGCGAGCAGGCGCGCAGCCACCT		KIAA0892
3210	0.053	9.77E-04	-3.5284735	-0.74471	-1.6885862	CGAGTATGGGCTCCGGAACAAACGTGAGGTCTGGAGGGTCAAATTTACCCTGGCCAAGATCCGCAAGGCC			#NAME?
16297	0.05034	8.87E-04	3.5610628	-0.74541	0.9803761	TTCTCATTTGGAAACTAAAACTTCATCTTCCCCAAGTGCGGGGAGTACAAGGCATGGCGTAGAGGGTGCT	NM_001504.1	CXCR3
48675	0.05047	8.95E-04	3.557987	-0.7455	1.0931592	TGTGTGCCTAATGCTCTGTCTCTTGGTCACTGAAGCATCCAAATAAAGAATTTCCCTCATGGGCCAGACT	NM_012279.2	ZNF346
33958	0.04572	7.42E-04	-3.6211256	-0.74948	-2.8944331	GTGGACGCCTCTTTCCTCCGGCTCTTCCCTTGTTGCTGCGAGAGCGAGAGGGCCGCGGGCGGCGGAGGCA		MTHFS
20905	0.05326	9.85E-04	3.5257096	-0.75146	1.4583616	TTTCACCCAGTCCCCACTCCACGGTGCAGCTGCGGCTTATCTCTCAGCCCAGCGAGATGCCAGCCTTCCT	NM_021910.1	FXYD3
14273	0.0509	9.06E-04	3.553987	-0.75798	0.9644119	CGTGCTGCAGCAGGATGCGCACGGCTCTGTCACCATCACAGGGCAGCCTATGACATTCCCCCCAGAGGCC	NM_001024736.1	CD276
35092	0.05226	9.54E-04	-3.5365475	-0.75964	-1.5630318	CTATACGAGATACTCCAGCCAAAAATGCACAAAAGTCAAATCAGAATGGAAAAGACTCAAAACCATCATC		NPM1
6645	0.05158	9.33E-04	3.5441453	-0.7608	1.1031994	CTTCATTCAAAAAACCCAGGGCTTCAAATTCCAGAAACCGCGCTCCCAGCCACATGTACCAGATTGCTCG			#NAME?
27841	0.0509	9.06E-04	-3.55417	-0.76171	-1.0208275	AAAGCCTTCTCAAGTGAGATAGAAGATTTGCCGTACCTTTCCACCACAGAAATGTATTTGTGTCGTTGGC		LOC339287
35955	0.05122	9.21E-04	3.5485125	-0.76269	1.028668	CTGTGGTATATGGAGTTAAGACCAAACAGATCCGTAAAAGAGTTGTCAGGGTGTTTCAAAGTGGGCAGGG		OR52P1P
28544	0.05252	9.63E-04	-3.5333784	-0.763	-1.3566469	GTCCATCTATGGGGAGAAATTTGAAGATGAGAACTTCATCCTAAAGCATACGGGTCCTGGCATCTTGTCC		LOC388817
27476	0.05158	9.34E-04	3.5435419	-0.76421	1.0393066	GCATTTTCCGGTGCCTGCACCAAATCAGGAAGCTCCTAGTCTGTGCCCCAAGATCACGCCTCATTTGGAG		LOC284948
6000	0.05375	9.99E-04	3.5208075	-0.76477	1.6550522	TGACAGGGATTTGTGTGGGTGGCAACAGTGAGTTATCAGGGTTACTCTCCATGAGTACAAGTAAATTAAC			#NAME?
38338	0.0509	9.07E-04	3.5536247	-0.76661	0.9762172	CCCCAGGGACAGCCTCCCCAGTAATCAAGGTTCAATGACAGGAAGTGAATAAGAAGATGACAGTGATTCA	NM_006249	PRB3
34383	0.05091	9.10E-04	3.552648	-0.76703	1.0186768	ACCTACTAGCACCATCCATTCACTATACTACACTTTATTGAAGACACTTCATTAGAATTGGAAACTTCCT		NBEAL1
49102	0.05162	9.37E-04	3.5425453	-0.76947	1.0663828	GTGACTCACAATTGTCCTCAGAACCTAGTGCCAACAGTCTGCAAGATTCAAACACTGGCCACCATGCCTG		ZNF75
45584	0.05195	9.47E-04	-3.538984	-0.77012	-1.2183446	AGCCTTTGTGGGTGGAAATATGTCTCCAGTTACAACTCCGCAGTGGATGTGAAGAAGCAAAAAAAAAAAA	NM_002270.2	TNPO1
11145	0.05161	9.36E-04	3.5429889	-0.77077	1.4668958	AAGTATGAATGGGATGGAGCTAAGAAGTCTGAATACTTAATGAAATGGACTTTTTGGAAAGAAATCAGAT	NM_006876.1	B3GNT6
26493	0.05282	9.69E-04	3.5310976	-0.77224	1.1481527	TGTATTTGCTTCTTACGTCCCCTGAACGTCGCTACGATTCCACACGACAGCCCTCGAGAATTCTTTCAAG		LOC137485
47858	0.05119	9.17E-04	3.5499355	-0.7727	1.0520197	CCCAAGAGCCCAAAAGAGGGCACACCGCCATCCTCTGCCTCAAATTCTGCGTTTTTGGTTTTAATGTTAT	NM_033131.2	WNT3A
10392	0.05119	9.17E-04	3.5498312	-0.77518	1.0009936	AGGAAGAGATGTGGTGTTTGGTCATGTGGAAAACTCAATGTATAATTTAGACGTCTGTCAAAAATCCGAC	NM_004311	ARL3
5319	0.05195	9.45E-04	3.53964	-0.78318	1.104307	ATTGGCTGGGCTAAGGTGCCAACAGAGATCAGGAGAGGCTGGACAGTAAGGATGTTCCCTCCATATACCT			#NAME?
22727	0.05288	9.72E-04	3.5303323	-0.7845	1.0954802	GCATTCGTGGGGAGAGGGCGTAAATTGTCTTGTGAATGTGTGCTAACCAAAACCCAAAGGCTCTTTTCAG	NM_003530	HIST1H3D
24125	0.05158	9.32E-04	3.5446076	-0.78534	1.0816026	GGCCTTTGGGACTCTGGGAGTTGGTGCAGGATTTGCACTTGGGGCCAAGCTGTGCCGGCCAGATGCTGAG	NM_006844.3	ILVBL
10574	0.05234	9.58E-04	3.5352816	-0.7867	1.0131574	CCTTCCATTACATACCTAATCCTAGCTGTCTCCTCATCTCATCCTAGTCTAGGTTTGCTTGAAATTGGGT		ASB4
44226	0.05449	1.02E-03	3.5150702	-0.79292	1.3264495	TCTGGCGCCCCTTACCAGCTTCCAGTCTCTCGAGGTGGCCAGTGTGGTGCTTGGTCCTTGTTTCCAGGAT	NM_005679.2	TAF1C
34262	0.05455	1.02E-03	-3.5139967	-0.7968	-1.2428298	TGTGGGGAGCAAAGGCAGTCCGAGCCCTGAAGAACAGTAATGATATTGTAAATGCTATTATGGAATTAAC		NACAP1
28680	0.05122	9.20E-04	-3.5488804	-0.80411	-2.4205797	AAAGGGCTCCTTCAAGTATGCCTGGGTCTTGGATTGCCACATGGCTCACATTGCTTGCCAGTTTGCTGAG		LOC389223
30618	0.05365	9.94E-04	3.5225658	-0.80492	1.1261067	ATGGGAAGGGAATCTGTGTGGAGGCGGTGCCCTAAACATGCTGCCTTGAGGAGGGACCTCTACATGGGGT		LOC441126
47308	0.05232	9.56E-04	3.5357647	-0.80876	1.0904022	CCCAGTGGCCCGAAGAAGAAGACTACCAAGGTGGCCGAGAAGGGAGAAGCAGTTCGTGGAGGGAGACGCG	NM_004679	VCY
31148	0.05237	9.59E-04	3.5347321	-0.81395	1.0442947	CAGGTCTAGGCTCTTTGGGGAGGGGACGCTTTCGAGGAGAGTTTGGAAGCCGACTTCTGTCTGTTCTTAA		LOC442100
47505	0.05315	9.81E-04	-3.5269366	-0.81551	-1.116565	CAGTGATTGAGCATAACCTACTTGTTTGTATAAATTATTGAAATCCATTTGCACCCTGTTAAGAATGGAC		WAC
29266	0.05418	1.01E-03	3.5173968	-0.81562	1.0885883	CTATCATGTCCATCTACTTCCGAGACCCCGACAGAAATCTGATTGAGGTGTCCAACTACATCTCCTCGTG		LOC392465
29593	0.05315	9.82E-04	3.5268359	-0.81624	1.1037612	GTTTGGACACCTGGAAGGATCGGGTAAAAGATACAGAGAAGTCTAAGGAGGGATAGGGTGAGTCTGGGAT		LOC401312
44512	0.05521	1.04E-03	3.5087428	-0.81815	1.3689289	CAGCAGCGATTCCGACCCGCCAAGTCTCGGCCTCCACATTAACCATAGGATGTTGACTCTAGAACCTGGA	NM_006593.2	TBR1
39380	0.05452	1.02E-03	3.5145309	-0.82079	1.91399	GGGGACTTCTGCACTGTCCAGCTCCTGCTGAAAGTCTGCTGTGGGTGAGGAGGTAAGGTAGGTGGACTCA	NM_134422.1	RAD52
17745	0.05295	9.74E-04	3.529545	-0.82269	1.0672131	GCCTGATGGCCAGGCCTCAGGGACCAAGGAGATGGGGAGGGCGCTTTTGTACGTTAATTAAACAAATTCC	NM_000797.2	DRD4
31029	0.05333	9.87E-04	3.5249244	-0.82442	1.0929799	TAAAGAAAAGTCTGTGCAGCAAATTAAACCCTTTCAACAGCAACCGCGATCCCACCCCCACAAGCGTCTG		LOC441848
46798	0.05584	1.05E-03	3.5032209	-0.82553	1.4553864	TGCCGGCCCCTGCTGGGCGAGCCTGGTGCCCCAGTCATGGCATTGGCAAGGTGCTCCTGCACCCTCCCCC		UBE2J2
20693	0.05616	1.06E-03	3.5001156	-0.82655	1.3969695	TCCGTGTTGACTCAAAACTCGCTGGGCAACAACCACTCCTTCTCCACCGCCAACGGGCTGAGCGTGGACC	X74144	FOXG1C
8402	0.05375	9.98E-04	3.521143	-0.82661	1.1674012	AGTCTCTGGGTCACCCGAATTTTCCCACCCCTGCTTCTCCCCGAGGAGGTTGAGCTCTTGAGCAAGTTGG	NM_024722.1	ACBD4
14030	0.053	9.77E-04	3.5285997	-0.83557	0.9388855	GAGGAGGAGCTGCTATTTTTCTTTACTTAATCTTCGCAGACCATAGCTGTTCTGGCTGAAGGCTTAGCAA	NM_182628.1	CCDC37
7115	0.05455	1.02E-03	3.5136157	-0.83698	1.0520489	GATTGCCCCAGCACATGCCATTGTTATGTCCCTGGGCCCTCCGCAGCCAGTAAGGCTTGTTAAATAACTG			#NAME?
2071	0.05375	9.99E-04	3.5210662	-0.83749	1.2582161	GGCTGGTAAGGGTTTAAGGCAGGGGTTTGAAGATGCTGGACCTGCAAGGGAGTAATTAACTAATTCTCCA			#NAME?
2803	0.05521	1.04E-03	3.5084952	-0.8409	1.1090022	CTCTAACAGCTAAACAAGCACTGGCCTCGAGATAAGCAATATTAAAACAATTGCAGCTCATCCANCACCA			#NAME?
23732	0.05662	1.08E-03	3.4937897	-0.84475	1.3632448	ACCTCTGCACGCCCTCACCCGCGGCCAAGGCGCCTGCGTGCAGGAGTCTGACGCCTCCGCTCCCCATGCT	NM_000596.2	IGFBP1
23758	0.05402	1.01E-03	3.5187645	-0.84599	1.0038706	TGTGAAGTTTACTGATGGAGTCAGAGGGAGAAAGATTGTACAGCCCAGCGGTTCACTCAGCCACTCCTGC		IGH@
20842	0.05648	1.08E-03	-3.4957553	-0.84644	-1.9551952	GAGCGGGCTGAATGCGATGGATTACATTTGGAAAAAATTGTGCATTTTGCATTACATTTGGAAAAAAATG	NR_002201.1	FTHL3
23587	0.05557	1.05E-03	-3.505535	-0.85624	-1.3037619	GAAGCAATGGGGGAAGAACCGTCCAGAGCTGAGTGACGCTGGGATCCGGGATCAAAGTTGGCGGGGGCTT	NM_002162.2	ICAM3
10344	0.05591	1.05E-03	3.5024179	-0.85657	1.2455757	AAAAAACCATCTCGGACCCGGAGGGCTTTCTGCAGGCGTCGCTGAAGGATGGGGTGGTCCTCTGCAGGCT	NM_145735.1	ARHGEF7
11459	0.0568	1.09E-03	-3.4917021	-0.86577	-1.1128945	AATCTCTACGAGGTGATGAGCAAACTGGAGAAGCAACATTCCAATAAAGTCTTTGTGGTGAAGGGACTGT	NM_016293.2	BIN2
34916	0.05568	1.05E-03	3.5045072	-0.86714	1.1132856	ACAAAAGCAGCCTCGGATCTAGCCGGAGCTGCAAGCGTTAAGGGGAGGCGGAGAGTGACGCGGTTTGCGT		NMNAT2
10976	0.05521	1.04E-03	-3.508895	-0.86809	-1.2994467	ACCGACGGACATGGGGCTCCGGAGCAGCCGCCGCCGTCGCCGCCGCCGGAGGACGCGGCCCTGAGAGGCT		ATXN7L3
14571	0.05653	1.08E-03	3.4951345	-0.87155	1.1300726	AGCTTGGAGGACTGGTCATCAGCTGCACGTTCTGGGTCTGTCTTGGGTATTCCCATATGGCCATGAGATC	NM_177980.1	CDH26
20330	0.05696	1.10E-03	3.4897334	-0.87311	1.2716626	TCTACAGCTTCCCGCAGGCTTCTTTCCAAGAGGCCCTCAGGCCTATCTTTTCCCCCTGCCTCCCAAATGA	NM_178556.3	FLJ36180
9938	0.05522	1.04E-03	-3.5080581	-0.87457	-1.2192171	AAGAGAAAGTACGGCAAGTCCCTGTACTACTATATCCAGCAAGACACTAAGGGCGACTACCAGAAAGCGC	M62898	ANXA2P2
33274	0.05807	1.12E-03	3.4820681	-0.87468	1.5750018	TACACACATGCAGAAGTCATGCTGGTGGCCTGGACAGTGAAGGGAGAGAAGTGGATTTGGGAGACATTTA		MGC70863
19705	0.05858	1.14E-03	3.4769754	-0.87539	1.723274	TTCTGTTCTATTTAAGAACTTTGATTTCCATTCCATTTTCATTTATTACTGTTTAGGCCGAATTTTCGCT	NM_018138.1	FLJ10560
16164	0.05864	1.14E-03	3.4756611	-0.87794	1.4598947	ATAGCAGTGCTTGATTGCGTGGAATTGTGCTGAGTTGGTGTTGACATGTGCTTTGGGGCTTTTACACCAG	NM_005214.2	CTLA4
23018	0.05662	1.08E-03	3.4935249	-0.88083	2.235945	CACCTTCCCGCACCCCGTCTACTACTCGCACCCGGTGGTCTCTTCCGTGCCGCTGCTACGGCCGGTCTGA	XM_291716	HMX3
17827	0.05616	1.06E-03	3.4995985	-0.89127	1.0498243	TTTGGGCCGATGTATTTTAAAGCAGAGTGGACAGCAGAGAGTCAATTTCCCTTTCGTTGGGAGTGGGCAG	NM_004416.2	DTX1
11966	0.05616	1.06E-03	3.4994655	-0.89277	1.0395847	GTGGGGCCACTCTCCCCAGATGAGGAAGCAGACACCGGTTCCCTCCATGACCCTTCCCCTTGGGTGAAAG	NM_198498.1	C11orf53
34218	0.05873	1.15E-03	3.4736804	-0.8951	1.891442	GGTTTTATGTTTTGTTTTGTTTCGTGTGTTGTTTGTAAAGCTGCCATCCGACCAAGGTCTCCTGTGCTGA		MYOG
47886	0.05864	1.14E-03	-3.476011	-0.89598	-1.176911	GGCGGCAGGGCAAGCAGCGCGGCCTCGGCCTATGCGACCGGTGGCGCCGGCGCGGCTTCTGCCTGGAGAG	NM_152857.1	WTAP
36592	0.05634	1.07E-03	-3.4969362	-0.89713	-1.2521666	GCTCCTCTGGTAGGCAGGTTACTATCACTGGCTCTGCTGCCAGTATTAGTCTGGCCCAGTATCTAATCAA		PCBP1
16577	0.05622	1.07E-03	3.4984544	-0.89726	1.1093114	GAGGAGGAGTTAAGGTGATCTTGTGAGAAGAGTCATGCTGGTGACATCAGGAGGGGTACATGGCTGTGAT	NM_025104.2	DBF4B
27947	0.05616	1.06E-03	3.4998549	-0.8988	1.0444369	GCTATATTCAGGACCGGGAGTAGGGTGAAGCAAGAGAGGCCCTAGGGTGTAAAACTTAAGGGATCATCTC		LOC340184
28007	0.05923	1.16E-03	3.4687452	-0.9008	1.7044042	CACCTGGACCACTGGCTGCGCTACTTCCCCCTGTCCCACTTCCTGTTCGTCAGCGGGGAGCGTCTGGTCA		LOC342460
16711	0.05696	1.09E-03	3.4899388	-0.90087	1.2186861	TACGATGTGGACCTGTGTCTGAAGGTGGCTATTCACTGAGCGATGGGGTTGGACTTGAAGGAATGCCAAG		DDR1
41158	0.05962	1.18E-03	3.4655041	-0.90977	1.6725327	AAACAGGCCCCCGAGCTGCCAGACTATGCCCCAGACTACCAGCACAAGTTCAGTTTTGACATCATGCCTA	NM_178568	RTN4RL1
14527	0.05634	1.07E-03	3.497182	-0.90989	1.0292581	AGCGAGAAGCCATCTTCTCCTTCATCGTCAAGGCCTCCAGCAATCGCAGCTGGACACCTCCCCGTGGACC	NM_022124.2	CDH23
45324	0.05622	1.07E-03	3.4983796	-0.91206	0.962268	CAGTGCCCCAGGAGTCGGGCCCCAATACTCAACTACCACCTTGTAGCCCTGGTGCCCCTTGAAGGAGGTA	NM_178545	TMEM52
25153	0.05877	1.15E-03	3.473124	-0.91411	1.2990803	GGGATTGCCAGCAGAATTGGAGCTCAGCCAGTGGAAATCCCGCCAAGCAGAGGCAGCCAGTATGGGGGGC		KIAA1549
31887	0.05696	1.09E-03	3.4898827	-0.91432	1.1153042	TCTTTGAACTGCCGGCATTAAAATATCTAGACATGGGAACAACACACATCACACTTACAACACTTAAGAA		LRRC37B
3217	0.05762	1.11E-03	3.4854188	-0.9164	1.1635112	TGCTCCCCACCACTGCCAGCGAGGCTCCCAAGCCTTCAGGGGCTGAGCACCTGCTCGTCAGAAGGAATCT			#NAME?
39747	0.05662	1.08E-03	3.4939638	-0.91697	1.1266384	GGACCTGGCAAGGCCTGACCTCCCGCCCAAACTTGCTTCTGTAGCTCCCCCTCGAGGAAGTGAGGTGTTT	NM_194272.1	RBPMS2
7988	0.05864	1.14E-03	3.4751029	-0.91803	1.1575085	ATCAGATAGTAGCTAGGAGAGCCGGTGATATTGCAGCGAGTTTTGCTGATGTTGCCAAGGCTAAAAGAGA			#NAME?
2916	0.05849	1.13E-03	3.4778908	-0.92002	1.1598676	AGTCCCCTCCCACATTGAATAGGGCTGACCTGTGTGACCAATAGAATATNGCGGAAATGATGGTGTGTGA			#NAME?
9532	0.0568	1.09E-03	-3.4919919	-0.92028	-1.1160798	CCTGAAGGCCTGGGGCGGGAAGAAGGAGAACCTGAAGGCTGCGCAGGAGGAGTATGTCAAGCGAGCCCTG	NM_184043.1	ALDOA
45834	0.05976	1.18E-03	-3.4643081	-0.92341	-1.6103166	TTCATAAAGAAATACATAGTATTCTTCTTCTCAAGACGTGGGGGGAAATTATCTCATTATCGAGGCCCTG	BC071738	TRA@
28730	0.06015	1.19E-03	-3.461082	-0.92663	-1.3207704	CTCTTGCTCCTTGACACCGAGGAGGACCCCACTAGGATCCGAGCGTCGTGAACTCACCTGAACTTTGGAA		LOC389332
34397	0.05816	1.12E-03	-3.4810362	-0.92871	-1.3650254	TTAATTTTTGTCCAAAGTTATTTTAATCTATACAATTAAAAGCTTTTGCCTCTAGATCGCGGGCGGCCGC		NBPF1
36929	0.06069	1.21E-03	3.4569902	-0.9371	1.2140968	TTCCGAGCACCAGGGTGTGGTTTACTGCAGGGCGGAGGCCGGGGGCAGATCTCAGATCTCCGTCAAGTAC		PDGFRL
38606	0.06128	1.22E-03	3.4526642	-0.93809	1.6355387	GAGACAGTCCTCATTGCGCGGCTAGGGGTGGAGATGGGCAAAGTGCAGGTTTACCAGGAACCTAACAGAG		PRPSAP2
22351	0.05791	1.12E-03	3.4833918	-0.94083	1.1126853	ATTCCTCTGTCCCTGCAGACTCAGTGCAGCACTTCCACACCAAGAAGGCCCTCAATAAAGGCTTCCTGAG	NM_012205.1	HAAO
20656	0.05816	1.13E-03	3.4805279	-0.94661	1.0882398	TTTAACAAGTGCGCAGTGGGAGCTGCCTGCCAACCTTTCCATTTCTACTTCCCCACACCCACTGTTCTGT	NM_016731.2	FOLR1
15152	0.06137	1.23E-03	3.4504562	-0.95064	1.5907539	TACATGAACCCTTCGCCTTTCACCGTCTCGCCCAACACCCACGTCTCCCAAGTCTTCAACCTGTTCAGAA	NM_001286.1	CLCN6
21539	0.06015	1.19E-03	-3.4613677	-0.95098	-1.4233672	GAGGGCAACATCCTTCGAGACCGGTTCAAGAGCTTCCAGAGGAGGAATATGATCGAGCCTCGAGAGAGAG	NM_015710.3	GLTSCR2
36665	0.06148	1.23E-03	-3.4492971	-0.9526	-1.4422637	GCCTTCCTCCTGATCTGGGATCAGTTGATGTAGGCGAAGAGCAAGATTTAAATGTTGATCATGGCCTCAA		PCDHA8
32272	0.06178	1.25E-03	3.4447725	-0.95515	1.740013	CATAATTACAGCATAATCTTCAAGTAGGGTACGGACTTTGGGGGATTGGTGCGAGGGTAGTGGGTGAGTG		MALAT1
41006	0.06182	1.25E-03	-3.4440295	-0.95768	-2.3968709	ATAAATTGATTCCAGACAGCATTGGAAAAGACATAGAAAAGGCTTGCCAATCTATTTATCCTCTCCATGA	NM_001006.3	RPS3A
3393	0.05816	1.12E-03	3.4808385	-0.96082	0.9523037	GCACTGGAAATGTGGCTCTGGTGGAGAAACTCCTGTCTGGCAGGAAAGGAGGGATCCTGGGCGGTGGATC			#NAME?
8791	0.06198	1.26E-03	-3.4426577	-0.96259	-1.624247	GATTGCACATTGTTGTTTTTTTAATAGTCATTCCAAATATGAGATGCATTGTTACAGGAAGTCCCTTGCC	NM_001101.2	ACTB
1972	0.05864	1.14E-03	3.4750745	-0.96359	1.0188858	GGACAGGTGAGAGGTTGATATCATCAGAATCAACAATAGATTAGAGGAGAATATAGGCAGGGAGAGGCTC			#NAME?
44035	0.05879	1.15E-03	3.4723342	-0.9652	1.079239	ATCTAAGACATTCACCAACAACAGTCAGCCAGCTTGGTGGTTATGTCCCATGACCTTGACGTGTGTGGTC	NM_133625.2	SYN2
15716	0.06036	1.20E-03	-3.4595012	-0.96548	-1.2393403	AAGGATGGTGATTACTGGAGATTGCTTATACCTGGAAACTATAAACTTACAGCCTCAGCTCCAGGCTATC	NM_001873.1	CPE
17374	0.06066	1.20E-03	-3.4574682	-0.96558	-1.5493321	CGGTGCACAAGGAGCCGACCTACGGCGGCGGCCTGTACGGGCCTATGGTCAACGGCGCTCCGGAGAAGCA	XM_027162.4	DMRTA2
17027	0.05864	1.14E-03	3.4749009	-0.96573	1.0610433	AGAATCGTGAGGGTGGCCAAGTCCAGTTTGGACCTCTGACCCTTGGGCAGCACCTCCCGACAGCCGGCTC	NM_198963.1	DHX57
22810	0.06135	1.23E-03	-3.4510222	-0.96686	-1.3057123	ACTCTGGACTTCAGCCAACAGGACTCCTGCGCTGGACTCCTGAGCTGAAGTGCACATGACCACATTCAAG	NR_001298.1	HLA-DRB6
12449	0.05937	1.17E-03	3.4675948	-0.96893	1.0983953	TGTGGCTTTCTGAGTATTTGAACCCCAGTCCTGTGTCACCTTCCTTTTTCCTTCTATGTCCCCTCTCTGC	NM_012109.1	C19orf4
26140	0.06121	1.22E-03	3.45339	-0.97195	1.1662303	ACTCAGCTTTGAATGAGACGCAGGGAGAGGGGGCGCGAGGGGGCTCGGGGCTAGGGGAGGAGCCGCGAAA		LHFP
26302	0.06015	1.19E-03	-3.4615951	-0.9728	-1.203641	ATCAGATGGTCAAGTGTGACCCTCGCCATGGCAAGTACATGGCCTGCTGCATGTTGTACAGGGGGGACGT		LOC112714
27396	0.06182	1.25E-03	3.4438924	-0.97369	1.3968124	GACTTTAAAAAAGGTGCGGGCCAGTGCAGGGGACACTGAAGGATTTGAGGCAGGAAAACTCCGCGATAAG		LOC284373
45942	0.05868	1.15E-03	3.4743411	-0.97741	0.9925992	CGGCCGCTGATTAAAGGCCGCCTAGAGCAGCCTGTGTGGCGACAGGTGCCCAGAAGCCCAGGAAGCCGGT	NM_080701.3	TREX2
1998	0.05898	1.16E-03	3.4708488	-0.97769	1.1139181	GGCTGGTAAAGGTTTAGGGCAGGGGTTTGAAGATGCTGGACCTGCAAGGGAGTAATTAACTAATTCTCCA			#NAME?
46190	0.05879	1.15E-03	3.4723658	-0.97846	1.0707121	CTTCTCTGCCCACTCATTTCTAGTCCAGCCGCATTTCAGCAGTGCCTTCTGGGGTGTCCCCCCACACCCT	NM_147204.1	TRPV4
9531	0.05962	1.18E-03	-3.4654828	-0.98277	-1.2738369	AAATCGGCTGCGTTCCTCTCGGAACGCGCCGCAGAAGGGGTCCTGGTGACGAGTCCCGCGTTCTCTCCTT	NM_184041.1	ALDOA
47083	0.05923	1.16E-03	-3.4689235	-0.98519	-1.0918995	GCTACAGCTTGTCACCGTTCGAGCAGCGCGCCTATCCGCACGTCTTCACTAAAGGAATCCCCAATGTTCT	NM_014402.2	UQCRQ
40790	0.06273	1.28E-03	-3.4371967	-0.98732	-1.5362012	AAGACGGCCGTGGTTGTGGGGACCATAACTGATGATGTGCGGGTTCAGGAGGTACCCAAACTGAAGGTAT	NM_000979	RPL18
8884	0.06319	1.29E-03	-3.4330342	-0.9877	-2.1011911	GATTGCACATTGTTGTTTTTTTAATAGTCATTCCAAATATGAGATGCATTGTTACAGGAAGTCCCTTGCC	NM_001101.2	ACTB
29691	0.06155	1.24E-03	-3.4464942	-0.9879	-1.3611485	GTCAGTCTCCAGTCCCCTTCCACCGAAGCTGACCACTTGGGTAATATGCCTGCTTATACTATGAAATCCT		LOC401823
22493	0.06155	1.24E-03	3.4465794	-0.99343	1.1884603	TCGCCAGAAACTTGGTGGAGCGAGCCAAGGGCGGAGTTTGAGAAAGGGGCTGCGTCCAATGAGTGGAGCG		HDAC6
28630	0.06135	1.23E-03	-3.451164	-0.99621	-1.7377136	AAAGATGTGGTCAAGGTCAACACCCTGATTCGGCCTGATGGAGAGAAGAAGGTGTATGTTTGACTGGCTC		LOC389101
9439	0.06221	1.26E-03	3.4407143	-1.00266	1.1275071	CATCTCCCCCTCTATATCCTCACAGAGCCCTAACATTATCTTCACACCACTCTCATCAAAGACATGTCAT	NM_006422.2	AKAP3
2595	0.06155	1.24E-03	3.447993	-1.00394	1.1129788	TAATAATAGGGGAAACTGTGTGNGGGNGGGGTGAGGGGGTATATGGGAACTCTCTGTACTTCTGCTCAAT			#NAME?
40957	0.06392	1.32E-03	-3.4254628	-1.00429	-1.6439062	GACCCCTGGACCTGGGGCCCAGTCGGCCCTCAGAGCCCTTGCCCGCTCGGGTATGAAGATCGGGCGGATT	NM_001025071.1	RPS14
9181	0.06155	1.24E-03	3.4467906	-1.00459	1.3924679	TGCACACCCCCCGCTCAAACAACAATGTCCTTATTATGATGACCATCTCGTAGTGGTACATTCCATTCCT	NM_021116.1	ADCY1
12719	0.06273	1.28E-03	3.4375116	-1.00787	1.5299426	CATAGGGGCAGAGGTCGTGGCTTTCTCTTTTGTACAGAGATGGGGAGCAGTTTTAATAGCGGGACTCAGA	NM_001008223	C1QL4
20912	0.06133	1.22E-03	3.452007	-1.00868	1.175545	ACTGCTCCTGGCAGGGCCAGAGGTGGATGGGGCTTGAAAAGGGGGTTCAAGGCAGCAGATCTATGGTTCA		FXYD6
34690	0.06104	1.21E-03	3.4546467	-1.01397	1.2419179	CGGGAGGGGAAGTGGATTGAGAGGAAAGAGAGAGGCCAAGACAATTTGTAACTAGAATCCGTTTTTCCCT		NEUROD2
29182	0.06358	1.31E-03	3.4292464	-1.01426	1.2924394	TGGGTGTAACCAATGTAAAATGTAAGAAAGACGTTAAATTACGGATCCATAATCGAACCACCCCAGCCAG		LOC391764
41224	0.06428	1.34E-03	-3.4216323	-1.01482	-2.2770521	TGCTGACCCGGGAGCTGCCCAGCTTCTTGGGGAAAAGGACAGATGAAGCTGCTTTCCAGAAGCTGATGAG	NM_019554.1	S100A4
10778	0.06382	1.32E-03	-3.4266723	-1.01901	-1.3260019	GCTGAACGGCGGAGCGGGAGCGGCCGGAGGAGCCATGGACTGCAGCCTCGTGCGGACGCTCGTGCACAGA	NM_032189.2	ATP11A
16132	0.06155	1.24E-03	3.4464182	-1.0215	0.9883995	CGCACAGGGGCACCCATCATCGTGTCCACCATGCTTGCACCAGAACCAAGTATCCGCCCCCAGATCATGA	NM_022802	CTBP2
13213	0.06371	1.31E-03	3.4276028	-1.02212	1.8144884	TCTGAGCACCGCGCCTCTCCCAAGGGGTAAGGGAGCTGTGAGGGTGTGGATGGGAGGCAGCTTCACCTTT	NM_199184.1	C6orf108
40523	0.06148	1.23E-03	3.4491522	-1.02496	1.0182994	GTGCTACCTATTGAAAGTGCAGTGAATGTGGTGGACTGTTTCTTCTATGATGGAATAAAGGCCATTTTGC	NM_017752.2	RP11-321G1.1
39885	0.06135	1.23E-03	3.4508742	-1.02636	0.9636127	AGTGTGATTGGACTGAAGCACCAACCTATCAAGGAGAAGTCCCACCCAGTCTGCCCTGTGCCTATATAAA	XM_496984	REXO1L2P
3482	0.06155	1.24E-03	3.4481893	-1.02973	1.1583646	ATATTTTTACTGGAAGATTTCCTCTTTATTCTCTCCCGCCCTCCTACAAGCGCTCTTGCTGGCCGTCTGG			#NAME?
45768	0.0631	1.29E-03	-3.4338381	-1.03281	-1.3141865	TCTGCCTATTCACCGATTTTGATTCTCAAACAAATGTGTCACAAAGTAAGGATTCTGATGTGTATATCAC		TRA@
13632	0.06428	1.33E-03	3.4220529	-1.03823	1.3259733	TTATGTTACCTGCCCACCCTCATCCTTACCTCCTCCTACTCAAGCTGCCTGGAGAAGACCTGCTCTCAGC	NM_145200.2	CABP4
16588	0.06155	1.24E-03	-3.4464967	-1.04152	-1.126967	GTCAGCTTCAGCGGCCACCGCCTGGAGCTGCTGGCGGCTTACGAGGAGGTGATCCGAGAGGAGAGCGCGG	NM_004395.2	DBN1
20535	0.06371	1.31E-03	3.4275796	-1.04349	1.1304258	ACCTTCTATGTCTTCCACTGCCTCTCTGCCTTACCTAGGAGCATCTGCTGCTGTGAGTTACCCAACCTCA		FLJ46361
29798	0.06403	1.33E-03	-3.4245587	-1.04708	-1.3021838	AGATCGATGTGTCAAAATTAAGTGTAACTGGTGGAAACCCAGCAGTATTGGCAACAGGGTTTGGAGAACA		LOC402318
15691	0.06349	1.30E-03	-3.4304248	-1.04932	-1.2617984	GTACTTTGGATCTGCATTTGCTACACCCTTCCTTGTAGTAAGACACCAACTGCTTAAAACATAAGGATGT	NM_001867.2	COX7C
7170	0.0628	1.28E-03	3.4358228	-1.04973	1.0916276	TTTGGAACTTATTTCCAGTGTTATTGAGGATGGTGATATGATTGATACTGGCTTTGGTGCCATGGATTTT			#NAME?
24131	0.06546	1.38E-03	-3.4097939	-1.05233	-1.5172098	GGCCAGACCTGGGCCCCAGACTGGGTGGAGGAGCTGCGGGAAGCCGACCGGCAGAAGGAGCAGACCTTTC	NM_006844.3	ILVBL
22935	0.06371	1.31E-03	3.4281992	-1.05403	1.3700963	CGTGCGTGCTGCGGCACCGCGCCACCAAAGCGTCTTCGTCTTGCTCATCGCCGTGTCCCCCTACCCCTAC		HMCN2
5238	0.06218	1.26E-03	3.4412131	-1.05545	0.9670971	GGCCCTGGTCACCGTCATCCACGTCAGAGATCACAAACATTTGGAAATGTAACTTGTTTTTCAAATAAAT			#NAME?
12894	0.06428	1.34E-03	3.4213834	-1.05946	1.2997547	TGAATTCACACCAGCCACGACGACTTCCCGGCTACTTCACGTTCTCTATGTTTGCAGCTGTTCTTTGGTG	AJ011409	C21orf104
24346	0.0628	1.28E-03	3.4359756	-1.06141	1.0380754	ACACCACCCATTTCTACTTTTTGCACCTTATTTTCTCTGTTCCTGAGCCCCCACATTCTCTAGGAGAAAC	NM_002203.2	ITGA2
2504	0.06428	1.34E-03	3.4209014	-1.06685	1.0903611	AGCTGAGGGTACATATGCGCGTGGAATAGCGTATTATGACCTCTTCGGTGTGTGGGGGTAACTGTACTTC			#NAME?
14259	0.0628	1.28E-03	3.4364672	-1.07088	0.9931222	AGGATGCCCTTCTCTCATCTGTCTACCTACAGCCTGGTTTGGGTCATGGCAGCAGTGGTGCTGTGCACAG		CD200
40982	0.06335	1.30E-03	-3.4314896	-1.07501	-1.2558714	GTAAGGAGCTGAGTTCTTAAAGACTGAAGACAGGCTATTCTCTGGAGAAAAATAAAATGGAAATTGTACT	NM_001029.2	RPS26
41793	0.06358	1.31E-03	3.4294257	-1.07639	1.1405949	ACACTGAAGAGCAGCAGCCGGGGAAGGAGGGACCACGGGTCATTTATGACGAGAAGAAAGGCACCGTCTA	NM_178276.2	SERINC5
7325	0.06663	1.42E-03	3.4010081	-1.08129	1.4219137	GGGAAGGAGGGGAGGCGAGGGATAAGGTATTGGAGAGGAGAGCTGACAACGCGTCCATCGATGGGGTCCC			#NAME?
27071	0.0632	1.29E-03	3.4326788	-1.08482	1.0537284	GGAGTGTGACTGGCAGTGAAGGAGCTGGGAAGACCTTGGATGCAGGAAGGTCATTTAAAGCAAAAGATTA		LOC254028
22804	0.068	1.46E-03	-3.390538	-1.0897	-1.7963093	GTGGGCATCATTATTGGGACCATCTTCATCATCAAGGGATTGCGCAAAAGCAATGCAGCAGAACGCAGGG	NM_019111.3	HLA-DRA
36776	0.06473	1.36E-03	-3.4165679	-1.09594	-1.236231	GAGCGCGCGCTTGCGGACGCGGCGGCATTAAACGGTTGCAGGCGTAGCAGAGTGGTCGTTGTCTTTCTAG		PCNA
46126	0.06663	1.42E-03	-3.4010367	-1.09613	-1.297903	AAAGAAATATGTCTGATAAAAGAGTTACTTTGATAGAGTAAATAATAGGAGCTTAAACCCCCTTATTTCT	NC_001807.4
9086	0.06428	1.33E-03	-3.4226015	-1.09677	-1.279772	CATCAAGCCAACGTTCGCACCCCCAGTGCCCCCAGTCAAACCCGGGGCTGGTGCGGCCAACCCTGGTCCA	NM_001109.2	ADAM8
18299	0.06473	1.35E-03	-3.4171281	-1.10007	-1.1580777	ATCCACATCGCGGACACCAAGGTCGCCAGGCGTTATGGGGATTTCTTCATCCGTCAGATCCACAAATTTG	NM_016091.2	EIF3S6IP
24965	0.06392	1.32E-03	3.4257838	-1.10095	1.084379	TCTTAAATGGGAATGGTGAGTTAGAAATTCCCAGACATGGGCGATGGGGAGGGAAGAGGAATAAGAAAAG		KIAA0738
26492	0.06853	1.48E-03	-3.3868141	-1.10205	-1.8765136	GCTCACACCCAAGGAAAACATGGTGGCCAAAGTGGACGAGGTGAAGTTTATGATAAAGTTCCAAATGAAG		LOC137107
44742	0.06496	1.37E-03	3.4143407	-1.10469	1.0333195	ATGATAACACACGCCGGAGGGTCGCACGCGGGTTCCAGTTGTGATTGCTGGAGTTGTGTATTGCCAGGAG	NM_003201.1	TFAM
6534	0.06537	1.38E-03	3.4108851	-1.10518	1.6341975	TATTTTGATTTCAACAGATTCCACTGCCATTTCTCACCACGTGACTGGCAGCGACTCATCAACAACAATT			#NAME?
42060	0.06457	1.35E-03	3.4186937	-1.10824	1.0423588	TGCACCACAGTCCCCAAGATCGCAGCTTCATCCCCTTTCCAATCTTCCAACAAGTCCATCTGTACTCCTA	X99661	SH3GLP2
15133	0.06483	1.36E-03	3.415705	-1.10869	1.1125823	CTGCACCCCAGCCCCCTCCAGACCTGGGGTGCCAGCTTCTCCCAGTTCATCCTACCTGGAATCTGACCCA		CLCN2
13728	0.06468	1.35E-03	3.4178056	-1.10895	1.0205384	GTGGTGGGAAGAGTTAGGGCCAGTGTCTTGAAAATCAATCAAGTAGTGAATGTGATCTCTTTGCAGAGCT	NM_001219.2	CALU
21933	0.06428	1.33E-03	3.4223394	-1.11016	1.0862149	AAAGCATTTCCTTTGGGGTTTAGAGCGCTTAAGTTGTTCCTCTGTTATCATGCCTGAATTCCCCCGCCCC	NM_032554	GPR81
33120	0.06842	1.47E-03	3.3877805	-1.11386	1.6602039	AAGCACCGAGTGAGGGGTCTGTTGGGGACGCTGGGAGAGTCTCTGGTGTGAAGTGGCTTAGGTCTGGACT		MGC33584
5387	0.06485	1.36E-03	3.4152594	-1.11546	2.1437769	CATCCGCTGGTGGGGAGGTTCTGTGGCTCAGAGGAGGTGGGTTTGGAGGACAGCTGGACTAGGTGGGTTC			#NAME?
44666	0.06878	1.49E-03	-3.3847263	-1.1163	-1.4508655	CTCCTTGGGAGCCGATGAATCAAAGTGGTTATGTTCTGAGTTTAAAGAGAGCATGCTGACACTGGGGAAG	NM_001008744.1	TDP1
9402	0.06428	1.34E-03	3.4211164	-1.11686	0.9937134	AAACAGCTCTGTGTTTCTGGGGACACCAGCCATCATGTGCCTGGAAATTAAACCCTGCCCCACTTCTCTA	NM_000659.1	AIRE
31664	0.06433	1.34E-03	3.4203067	-1.11914	1.0040036	ACCATCCTGGCCGTGATCTGGCTGCACAGCAATGGTAAGGACTTGAAGTGTGAATGGGAGCTTCTGGAAA		LOH11CR2A
28386	0.06527	1.38E-03	3.4117411	-1.12169	1.0487347	GCTTTAATTCCAATGGAGGGAGGGAGAAAACAACCAACCTGTGGGCTGGAACAGCTGGTCGTGAGTGTCA		LOC388298
20587	0.06663	1.42E-03	3.4011978	-1.12287	1.0973077	CGTCTGCCCGCGTGACTTTCTTCACAGACAACAGCTACTAAGCAGCATCGGACAAGACCCCCAGCACTTG	NM_182925.1	FLT4
25993	0.06628	1.41E-03	3.4042041	-1.12502	1.0851053	ACCTTGACTTCCTCTTCCTTCTGATTCTGCCTGAATAGCTGAGAGGTTCCAGCAAAAGCTTGAAGTCTTG		LCE1E
48820	0.06503	1.37E-03	3.4136782	-1.12685	1.1339602	TCCACCCAGAACACACAGCCTCCATCCAGGTACTGGCTCTGAGCAGGACAGAGAGCATGCAGCAGGTGCT		ZNF497
41685	0.06473	1.36E-03	-3.4167316	-1.1269	-0.9996386	CCAGCTTCCAGGGGACTGTCACTGTGGACGCCAAAATGGCATAACTGAGATAAGGTGAATAAGTGACAAA	NM_013336.3	SEC61A1
17098	0.06671	1.43E-03	3.3994487	-1.12726	1.333759	ACATCCCAAAAAAGAAGATAGCAAGCGTTTTCAGGCCCCCCTCCCCCGATGTCCTCGCATACTTGGACTT	NM_015151.2	DIP2A
14541	0.06616	1.40E-03	3.4054391	-1.1283	1.0715121	AGCCACCCAACAAGTTCTACAGCCTCAACAGCACCACGGGCAAGATCCGCACCACCCACGCCATGCTGGA	NM_022124.2	CDH23
23498	0.06853	1.48E-03	3.3866114	-1.13828	1.264697	CAGCTCCCACAAAGCACTCTAAGGGAGATGGGGCTGAGGACAGCTCAAAAAGGAGAGGACAGGCCTGGCA	NM_182710.1	HTATIP
38641	0.07076	1.55E-03	3.3709872	-1.13848	1.3663919	TCTCCCACTCCTGGGGCCGGTCTGAGCCTACCTGAGCCCATGCAGCCTGGGGCCACTGCCAAGTCAGGCC	NM_006799.2	PRSS21
46545	0.06584	1.39E-03	-3.4074473	-1.13871	-1.2277414	GACATCTGTCGTAGAAACCTCGATATTGAGCGTCCAACCTATACTAACCTGAATAGGTTAATAGGTCAAA	NM_006009.2	TUBA3
8240	0.06542	1.38E-03	-3.4103206	-1.14079	-1.0205329	CCCTGGCGCGCGTCTTTGGAGAGCTGGCGGTGCACGGCGCAGAGCACGGCGTGGAGGACTTTTCCGTGAG	NM_033308.1	ABCA7
8636	0.07092	1.55E-03	-3.3694194	-1.1416	-2.2287299	GATTGCACATTGTTGTTTTTTTAATAGTCATTCCAAATATGAGATGCATTGTTACAGGAAGTCCCTTGCC	NM_001101.2	ACTB
13515	0.07015	1.53E-03	3.3752038	-1.1421	1.4911818	CTGCCGGAGCAGCTCTACTTCCTGCAGAGCCCCCCGGAGGAGGAGCCCGAATACCACCCCGACGCCTCAG	NM_080655	C9orf30
10310	0.07103	1.56E-03	3.3685679	-1.14394	1.7659546	TTTGCAGGAGGCTGTGCCACGGACACAAGCCACGGGCCTCACCAAGCCTACCCTACCTCCGAGTCCCCTG	NM_181335.2	ARHGAP8
36727	0.06527	1.37E-03	3.4120492	-1.14402	0.9554902	CGTGCCTGCCTCACATTTTGTGGGTGTTGAGGAGGTACAGGCTTTCCTGCAGACCTATTCCCAGGAAGTC		PCDHGA8
25854	0.07076	1.55E-03	3.3713245	-1.14823	1.6585631	CCCCTGGGAATGACTCCTGGACCTCCACCCAGTCCTCGGCCGCCAGGCTGCCCCTGAGGTTCACTTTTAT		LAIR1
10171	0.06671	1.42E-03	3.3999039	-1.15819	1.0342452	CCATCCCCACTTTGTGATTCCCTACCGCTGCTTAGTTGGTGAGTTTGTAAGTGATGCCCTTCTCGTTCCT	NM_000484.1	APP
41707	0.06663	1.42E-03	-3.4007541	-1.1585	-1.2024865	GAAAGAGTCCTATTTGCACTGTAGCCTCGCCGTCTGTGAATTGGACCATCCTATTTAACTGGCTTCAGCC	NM_000655.2	SELL
11661	0.06884	1.49E-03	3.3840768	-1.16005	1.1341238	TAAGCTGGGGTGCTGGGCTTAAGGGCCAGAAGGTGGCCACCAGCTACGAGAGTAGCCTCTGACGCTGGCA		BRSK2
37550	0.06671	1.43E-03	3.3993862	-1.16013	1.0982624	GCCAGTGTGGAAGAGCGCTTGGATGCTGGAGATGCCCTCTTCGTGGAAGCCATCCACACAGACACCGACA	NM_015900.1	PLA1A
25334	0.07129	1.58E-03	3.3644993	-1.16146	1.7112651	TGGCCTCCCCGTGCCCCGCATCATGGTGCAGTCAGCCAGCCCGGACATCAGGGTGACCAGGATGGAGGAG		KIF13B
6537	0.06627	1.40E-03	3.4045534	-1.16258	0.9353311	CGGCGTGGGCGATGGCTTCCGCGATGTTGGTCTTGCCCGTGGTGGCCGGCCCAAACAGCCAGATGGTGTT			#NAME?
31343	0.07118	1.56E-03	3.3671864	-1.16681	1.5751255	ACCCCTCTGGAGTCTGCGCCGAATCCGAGTCGTCGGGCCCCCACGTCCCAGGCACGTCCCCCACGCCGTA		LOC442503
17527	0.06678	1.43E-03	3.3980536	-1.16809	0.9296594	CCAGCACTAGGTCCTGGGCAGCTTTGTTTGTCCCACTTTTCTTTGTTTCTTCTCACTAAAATGATCACGA	NM_025219	DNAJC5
38484	0.06672	1.43E-03	3.3987014	-1.17279	0.9818732	CTTGCCCCCAGCAGTACAGTCCTTCCTAATAACGGGGATGCTCTGTCATGTTTCTCTGTAAATTGTTGTG	NM_002760	PRKY
27542	0.06663	1.42E-03	3.4014177	-1.17334	0.8999918	GTTTAGGAAGCAGCCCAGGAGGTCTGTTTTCCCGAAGGTTGGGCTTGGTCATTGCCGCGATAGTCCTTGC		LOC285303
27467	0.0673	1.44E-03	3.3947889	-1.17429	0.930215	CCCCACTCCATCCTCATGATAAGCCAAAGTTGAGTACTCTGGACACCAGAATAATAAGTGGGAAAGAGAG		LOC284898
30940	0.06671	1.43E-03	3.3991004	-1.1747	1.0147816	GCCCAGTGCATCAGCGTGGTAGGTGCAGAGGGGAATAAGAACCAGACTGGGGGAACTGACGGGTACAGAG		LOC441710
9025	0.07129	1.57E-03	3.365406	-1.17598	1.2417852	GGAGCACCCATCGGTGACGCTCTTCCGCCAGTACCTGCGTATCCGCACTGTCCAGCCCAAGCCTGACTAT	NM_000666.1	ACY1
35245	0.07304	1.62E-03	3.3551609	-1.17682	1.8534871	TGTTGAGTTGGCTCGGCTCAAGGTTCTTCGGGGTGTGAGCTGGCATGAGGACCTGTTGGAAGTGGGATCC		NSUN5B
15121	0.06709	1.44E-03	3.3961853	-1.17766	1.0916285	AGCGACTCCTCCAGACACCATTCCAGATCAACTGGTGCCCTCTACGCCCCCGAAGTGTATGGGGCCTCAG		CLASP2
37321	0.06799	1.46E-03	3.3909147	-1.18075	0.9430435	TGACTTTCTCAGAGGTGACAGAGATGATGGATGAGCAGCTGGATTTTCGTGATGAAGGACGGAAGCAGCA	NM_014759.2	PHYHIP
24412	0.06982	1.52E-03	3.3779317	-1.18708	1.4083915	AGCAGTGTGGAGATTTTTCTGGTTTTGATTGGAGTGGATATGGAACTCATGTTGGTTACAGCAGCAGCCG	NM_017625.2	ITLN1
3420	0.07325	1.63E-03	3.3535162	-1.18735	1.9142243	AATCCAAGCCCAACTTCACCCCTCTCGCCATCTTGGCCCATGTTCTCGGCGCCATCCAGCCCTATGCCCA			#NAME?
38757	0.07076	1.55E-03	-3.3704912	-1.19629	-1.2447229	CGGCAGCACCTTTATCTATGGTTATGTGGATGCAGCATATAAGCCAGGCATGTCTCCCGAGGAGTGCAGG	NM_002800.3	PSMB9
43024	0.06869	1.48E-03	3.3854875	-1.19642	0.9779986	GCCATAGCTGGCACTGCCCACCGTAAAGGCCCTCGCACATTTTCCCCCTTCCTGTACACCTCGGGGCCAG	NM_003083.1	SNAPC2
17959	0.05825	1.13E-03	-3.4796247	-1.19703	-2.7163366	Dye Marker		Dye Marker
42447	0.06839	1.47E-03	3.3882565	-1.19887	1.058326	ATCGAAGGCCACCTACGTCATCTAGCCACCCAGCGGCAAATCCAAATAAAGGGGACTTCCACCCAGAGTG		SLC26A6
31098	0.07118	1.56E-03	3.3672179	-1.19912	1.1689918	AACCGGTCTGCTGGCCACGCTGAGCTTCATTACCGCCTCACCTGCCTGCGCAGGGACTACATTGGGAAAA		LOC442001
40784	0.06953	1.51E-03	-3.3802499	-1.20158	-1.362994	TATACGAAAAGCCACGAAGTATCTGAAAGATGTCACTTTACAGAAACAGTGTGTACCATTCCGACGTTAC	NM_000985.2	RPL17
42337	0.06953	1.51E-03	3.3800273	-1.20208	1.164567	CCCTGCCTTCCCCGTGTACTGCCTGTTCCGCTTCCTGTTGGCCTTTGCCGTGGCAGGCGTCATGATGAAC	NM_144585.2	SLC22A12
16438	0.0701	1.52E-03	3.376255	-1.2047	1.0641101	ATGGGAAAGCGGAGTGTGGAGGAGCGGATTCAGGACGAGGCTCAGTGTCTGATAGAGGAACTTCGGAAAT	NR_001278.1	CYP2B7P1
38638	0.07328	1.64E-03	3.3515625	-1.20751	1.4494576	ATCCTCAGAATCAACTCTTCTTATCCGCACTGGCTCCCACTGCTTGGACATGGCACCTGAGAGGCCCTCA	NM_005865.2	PRSS16
29800	0.07304	1.62E-03	3.3554072	-1.2081	1.1850333	TGGTGGAGAACTGTCCTCACTCAGACCTGACCGTGGTGGGGAACTGTCCTCGCTCATACCTGACTGTGGT		LOC402326
3438	0.06971	1.51E-03	3.3788265	-1.21338	1.0716504	GTCTAGAGATCCTGGAGGAGTTGGTGAAGGGGCTCAAGGAACAGTGCACTGGGGGATGTTGTCCTGCCTC			#NAME?
30982	0.07076	1.55E-03	3.3706409	-1.214	1.1390074	AAACAAGCTTGACCATCATGCCATCCATCGTCAGGCTCCCAACTGCCGAGTCCACCATGAAGACAGAAGA		LOC441781
26233	0.07045	1.54E-03	3.3732614	-1.21631	1.0809842	CAGTATAATTGTTCCAGATAAAACTATGATGGATGGCTCGTTTTCATTTAAATTATTAAATCAGCTTGGA		LIPI
21045	0.07015	1.53E-03	3.3755297	-1.224	1.1911797	TTGAGGCTCCCTATACTTTTCTGTCTTCCAGGTTCTACCCTCCCCACAGACCTAAGCTGCTCCCAGTCTC	NM_033036.1	GAL3ST3
25910	0.07334	1.64E-03	3.350938	-1.22479	1.1749323	ATGAGTGCACACTCTCACCCCTGCACATGCATAAACGGGCACACCCCAGTGTCAATAACATACACACGTG		LAMC3
21170	0.07487	1.70E-03	-3.3394934	-1.22877	-1.3878046	TCTGCTGATGCCCCCATGTTCGTCATGGGTGTGAACCATGAGAAGTATGACAACAGCCTCAAGATCATCA	NM_002046	GAPDH
27369	0.07472	1.69E-03	3.3404899	-1.23079	1.797986	ATTGCCCTCCTGGTGCTGGGTTTGCCCTCCCAATCCTGGGGTTGCTTCAGGGGCTGGTCGTTCTCCATAG		LOC284233
3498	0.07553	1.73E-03	3.3328205	-1.23229	1.642202	AGGTGGTGGGTGCACAGTGAGTGAGGCCAGTGAGGCCCTAACTGACGAGGACATACCCGAAGGCGTGCCA			#NAME?
29244	0.07015	1.53E-03	3.3750499	-1.23331	0.9697739	AATGCCTGGAGTCTTGCTTAGGGCAGGCAACAGGAGAGGAAGAATCTGTGGGGGTGTTTGGGGCCCTACA		LOC392291
12412	0.07129	1.58E-03	3.3646982	-1.23642	1.2585763	ATCGGTGTCTTTGGTGAGTCTGTTAAAGGCTATGGGGAGGTGACAAGGCGGGGTCGCCGGCAGCATGTCA	NM_014177.1	C18orf55
19707	0.07325	1.63E-03	3.3536248	-1.24156	1.1525894	AAAATACTAAAGAGCAGAGCTTACTTCATTGCCTGTCCCCACCCCATCCCAGGTCACCACCTGGCTGAAC	NM_152563.1	FLJ10661
29370	0.07126	1.57E-03	3.3658859	-1.24218	0.9950472	GGAAAAACAAGACAATCACCATCATAAAAGCCCACATCATTTACAGATCTTGGAACTTGAACTTTCTTTA		LOC400164
39515	0.07124	1.57E-03	3.3665008	-1.24399	1.0541992	AACAACGTGGGAGCGGAAGTATTGCATCCTCACAGACAGCCAGTTGGTATTGCTCAACAAGGAGAAGGAG		RASAL2
37160	0.07415	1.67E-03	-3.3453646	-1.24513	-1.3738273	AAACAAGATGAAATTCCATTTGTAGGTAGTGAGACAAAATTGATGATCCATTAAGTAAACAATAAAAGTG	NM_000291.2	PGK1
40974	0.0759	1.75E-03	-3.3293037	-1.24721	-1.654754	CGTTGTCCTTTTCCCCTGGTTCTAGGAACTTTTGACTGGAGAGAATCACAGATGTGGAATATTTGTCATA		RPS21
15172	0.07448	1.68E-03	3.3419024	-1.24735	1.1590106	TCAACCGCAGACTTCAGGCTGCTTTGTCCTCATCTAATCTCCTCTCCAATTCCCACTCCTCATGCTCACC	NM_138429.1	CLDN15
29265	0.07608	1.77E-03	3.3250061	-1.24997	1.5597873	AAAGGATGAGGTGGGTGGTTGTCCGCTCGTGCACAATGTCTTTGAGTTCACGGGTAATTTTTGTTGCCTC		LOC392459
37050	0.07368	1.65E-03	3.3483994	-1.25046	1.1802441	GGTACTCGCTGCACACACACAGAAGGAGGAGCAGAGCTTCCTGCAGAAGTTCAAAGAAATAAGAAAACTC	NM_022817.1	PER2
43036	0.07415	1.67E-03	3.3453153	-1.25245	1.2276901	AGGACTTGAGGCCATCTGCCCCCCAACAGGAGGGTGAGGCATCCAAAGAGAAAGAGGAAGTGGCAGAGGA		SNCG
41982	0.07326	1.64E-03	3.3519622	-1.25432	1.1186978	AGGGAACGGTTGGAGTGGGGATCGGCCTGCGAAAGGATACTGTGAAATCACTAATTAACTAATAAACCTG	NM_213649.1	SFXN4
11714	0.07522	1.72E-03	-3.3348479	-1.25465	-1.4344586	ACAGAAATGCTACCCAGCATCTTAAACCAGCTTGGTGCGGATAGTCTGACTAGTTTAAGGAGACTGGCCG	NM_001207.3	BTF3
9862	0.0749	1.70E-03	3.3390401	-1.25604	1.4070399	GCCAGAATGGCACAGAAGTAGGGGAAGATGGGATAGGACAGGCTGGGAACAGGTAATCAGGCCCCTCCCA		ANKRD33
26907	0.07326	1.63E-03	3.3523224	-1.25607	2.0704477	AGAAGATACCACTGCCCTTTTTTGCCATGTCCCTGAGCCTGTCCCCCGGGACCCACCTCCTGGCTGTTGG		LOC197336
47297	0.07326	1.63E-03	3.3530181	-1.25711	1.0223769	CCCTGGACCCCGGATTGCTGCTCAGATTGGAGACTCAGTCATGTTGACATGTAGTGTCATGGGCTGTGAA	NM_001078.2	VCAM1
31076	0.07124	1.57E-03	3.366277	-1.2586	0.8952772	TAGATGAGCCACACTCCCTAGATGAACCACGCTCCCTAGATGAGCCACGCTACCTAGATGAACCACATTC		LOC441929
32835	0.07422	1.67E-03	3.3440536	-1.25898	1.2125178	ACAGGACTTCGAGCTGCTGTGCCGGGATGGTAGCCGGGCCGATGTCACCGAGTGGAGGCAGTGCCATCTG		MFI2
3459	0.07129	1.57E-03	3.3649937	-1.26211	1.0482981	GGCCTGGGAGGAGTTTCATGGCCTGGTGAACAGCAGCGGCCGCTGATCGGACGCTCCCCCTCTGTCTCTC			#NAME?
40163	0.07288	1.61E-03	3.3565473	-1.26427	1.0518547	ACAAACGGCTCCAGGTACCCCAACTGTGCATACCGGACCAGCCCGAAGGAGAGACACATCATTGTGGCCT	NM_002933.3	RNASE1
19012	0.07681	1.80E-03	3.318581	-1.2698	1.6021947	AGGCTGCTGGATAGGAGAGGGGTCACGGCTGCGGAAGAGGAGGTTCTTCGGGACACCCGTGGATGGACAC	NM_015916.3	FAM26B
11464	0.07326	1.63E-03	3.3521779	-1.27323	1.070711	ACTACAGGAGGCTGCAGGCCAAGGTGGAGAAGTATGAGGAAAAGGAGAAGACGGGGCCAGTGCTGGCCAA	NM_018688.3	BIN3
42949	0.07506	1.71E-03	3.3373673	-1.27342	1.1989428	CTCCTTTTGCCTTCCGCAGGACTGAAGACCTGAAGGGGCTGGCTTTTGGAGTGTTGAGGTGAATATCTGG	NM_015327.1	SMG5
42635	0.07334	1.64E-03	3.3504573	-1.27404	1.0548598	TCTCTGATGGCTTCTCCAGCGGCCTCAGTACCACCTTAGCGGTCTTCTGCCATGAGCTGCCCCACGAACT	NM_173596.1	SLC39A5
6120	0.07582	1.74E-03	3.3302847	-1.27569	1.3027569	AATACTAGGAGAGGTCAGAGGAGAAGAGAGATTATTCCAGAAGGAGAGACTGAGGCAGATTTCAGGAGGG			#NAME?
31741	0.07608	1.77E-03	3.3251256	-1.27664	1.2671849	GCTGATGGCTCCCGACAATGCCGCTGCACTGCCTACTTTGAGGGATCGAGGTGTGAGGTGAACAAGTGCA		LRP1
13494	0.07739	1.83E-03	3.3136309	-1.27844	1.5372506	ACCTGGCATGCCCTCCTGGGGCCAAGAGTGGGCCTGCAACCCACCCACTTGCCTGCCCACCCAACTCCTG	NM_024112.2	C9orf16
34483	0.07677	1.80E-03	-3.3193722	-1.27902	-1.445607	TTAGCCAATATTGTGCCTATTGCCATACTAGTCTTTGCCGCCTGCGAAGCAGCGGTGGGCCTAGCCCTAC	NC_001807.4
47038	0.07628	1.78E-03	3.3224643	-1.28017	1.4485663	AACGCCCGCTGGCTGGAACCCCGCACCACAGCTGCCATGTGGGCCCTGCAAACCGTGGAGAAGGAGCGAG	NM_198536.1	UNQ501
42344	0.07554	1.73E-03	3.3321718	-1.28023	1.3856416	CTCGGACCCCATCTTCACGCTGGCGCCCCCGCTGCATTGCCACTACGGGGCCTTCCCCCCTAATGCCTCT	NM_016609.3	SLC22A17
30741	0.07743	1.83E-03	3.3122125	-1.28134	1.5295414	TTTACTAGGTGCGTGTTGGTAGAGTGGGGCTGAGGTTTTCTTGCTCCTGTGGATGTATAGCAAGTCAAAG		LOC441321
27199	0.07608	1.76E-03	-3.3257777	-1.2824	-2.0499112	TCTGGACCGTCTCAAGGTGTTTGACGGCATCCCACCGCCCTACGACAAGAAAAAGCGGATGGTGGTTCCT		LOC283340
22805	0.0744	1.68E-03	-3.3425846	-1.28425	-1.3374567	TTTGGCTGGGGACACCCGACCACGTTTCTTGTGGCAGCTTAAGTTTGAATGTCATTTCTTCAATGGGACG	NM_002124	HLA-DRB1
28024	0.07739	1.82E-03	3.3138518	-1.28486	1.4533671	TAAAAACCTTCAGCTGCCTCCACTCCTTCCAAACACATGAAAAGCCTCACACAGGAGGAGAAACCCTATG		LOC342970
24977	0.07545	1.72E-03	-3.3334875	-1.28691	-1.2051237	ATATTTGAATACGAAAAGATCAGTCTACCTCTACTCCATTCTAGACAAAGTATTAATCCTTAGTGAAAGT		KIAA0776
22202	0.07422	1.67E-03	3.3440926	-1.29013	0.9888252	AGAGGAGGCGGTCCTGGTAGGGAGTGCGTAGCAGGGTGGAGTCGCTGTCCGGTCGCGCTTCACTTCTGCT	NM_001513.2	GSTZ1
44689	0.07417	1.67E-03	3.3448791	-1.29053	2.1812868	GCGAGTGTGTCACTGCTGGTGGGCCGGAGTGATGTGGTGGGAGGGAAGCCGGGAATGTATCCTTTTCAGA	NM_003216.2	TEF
14266	0.07628	1.78E-03	3.3229715	-1.29295	1.3043129	CTTCTCCATCTCTCTGGCCCTCTACCCCTGATCTGACATCCCCACTCACGAATATTATGCCCAGTTTCTG	NM_001771.1	CD22
15818	0.0737	1.65E-03	3.3480071	-1.293	1.0831977	GAGCAGCCACGGCCCACAATCACCCCCCTTTTCTAAGACTGCCTGATCCGAAATAAAGTATTTTGACAGA		CREB3L3
34054	0.07739	1.82E-03	3.3141749	-1.29428	1.3542977	ACAGACAGGAAAACACCCACCAGCCCCCTTCCCGCTTGTGCCAGCAGCTGCTTTCCTGGTCACCAGGCCT		MUC6
8430	0.07326	1.63E-03	3.3524938	-1.29524	0.9656765	CCAGTTCATGATTTACTTTGGCACCCAGGCCCACCTGTTTAAAGTCACCCAGTTCAAGGACCCGGATGTG	NM_152831.1	ACE
40760	0.07522	1.72E-03	-3.3351379	-1.29571	-1.770464	CGGACTCCTGGTCTGAGCCCAATAAAGACTGTTAATTCCTCATGCGTTGCCTGCCCTTCCTCCATTGTTG	NM_012423.2	RPL13A
30907	0.07795	1.85E-03	-3.3086232	-1.29791	-1.6588867	CTGCATTTAAAGAATTGTGTTCATAGAAGAAAAGCCTTTCCCAAGCGGCTGGCGAAGACGGCAGAGGTGC		LOC441632
25705	0.0744	1.68E-03	3.3429058	-1.29809	1.0330443	AAGAAGTCCAGCTGCTGAGTGCTCAATCCTTGTCTCCTGCTGACTGTGTCTTTGCTGCCAAGCAGGATTC		KRTAP10-11
25716	0.07625	1.77E-03	3.3237766	-1.29946	1.2574332	CCCAGCCTGCTGTGGCCCCACCTCAACCCAGAAGTCCAGCTGCTGAGTGATCTCCTTAAGATCATCCAAA		KRTAP10-7
31246	0.07334	1.64E-03	3.3503122	-1.30031	0.9993319	AGAGAGGGAGAGAAGAGTTCACAGCAGGTAAGTCTGGTTTGGGTCACCTGCTACTCCAGTGGGAGGGTGT		LOC442331
13543	0.07506	1.71E-03	3.3371868	-1.30819	1.1204329	TAATGCCAGACATTTAAGGAGAGGATTATTGTTGATTCCATTTACTCATGCTTGCAAAACTAGAGACCCC	NM_004816.2	C9orf61
26377	0.07608	1.75E-03	-3.3274337	-1.31334	-1.1479037	AACTTCATCCTGAAGCAGACAGGTTCTGGCATCTTGTCCAAGGAAAATGCTGGACCCAACACAAACGGTT		LOC126170
23308	0.07512	1.71E-03	3.3365005	-1.31574	1.2482351	GATGGTGGAGGTGCTAATGCTTTGCTTGGGGCCTACAGGTGAAAGGTGGCTGCCCTCAGATTCCACAAAG	NM_006076.3	HRBL
29194	0.07904	1.90E-03	-3.2998337	-1.31596	-1.3751434	GGCAAGGAGAAAGAAGGCATGAATATTGTGAAGGCCATAGGCTATGGAACACTTCAGGAATGGCAAGACT		LOC391807
30288	0.07743	1.83E-03	3.3128674	-1.31754	1.3225431	CAGAAAGAAGCAGCCGCCAACCCTGGAGCAGAATCCTACAGCCGACCTGACCTAGTAGGCCCCCAGCCCT		LOC440579
42561	0.07608	1.76E-03	3.327152	-1.31813	1.040103	ACTCGTCATTGGTGCTGTCTACCTCTACAGCCTTCCCCGAGGTGCAGCCAAAGCCATAGCCTCTGCCTCT	NM_005660.1	SLC35A2
45034	0.07506	1.71E-03	-3.3374001	-1.32045	-1.0943117	CCAATGTGACATCATTGCTTAAGACAGTAAAAGCCGTGGAAGATGAGGCCACCAAAGGCACTCGGGCCCT	NM_006289	TLN1
46814	0.07513	1.71E-03	-3.3361758	-1.32248	-1.1234204	TTCAAGATGTTTAATGTGTTTAAAGCTGGGAACCTGTTGGGAGTTCACAAGTGCTGCATATACTGGGTAG	NM_017811.3	UBE2R2
19629	0.07608	1.76E-03	3.3269566	-1.32655	1.3720159	GGACAGAGTTTGACAGCAGCCTGCCCCAGAACCAGCCCTTTGTCTTCTCCCTTGGCACAGGCCAGGTCAT	NM_057092.1	FKBP2
23804	0.07919	1.91E-03	3.2980585	-1.32869	1.3611726	ATCTTCACCGACTACTATATGCACTGGGTGCGACAGGCCCCTGGACAAGAGCTTGGGTGGATGGGACGGA	XM_370834	IGHV1OR15-1
23654	0.07915	1.90E-03	-3.2990919	-1.3293	-1.5979772	CCATGATCCATATCTGCAGCGAGACCTCCGTGTCTGACTATGTTGTCTGGTCCCTGTCCAACATCCTCTT	NR_001590.1	IFITM4P
31285	0.07602	1.75E-03	3.32813	-1.32934	1.1435729	ATGTGCCCCAGCAAACAGTGAGCAACGAGGAGGCAGACGCCAGGGAAGAGCTAGACCTCACAGTGCAGCA		LOC442400
49139	0.07522	1.72E-03	-3.3348165	-1.33024	-1.1883717	GTCCCTTTCCTATGTATGCATTTCCTTTTTTTGTCTTTACTATGCACTTTAGCTTATAAAGCCAATTAAA	NM_021035	ZNFX1
10115	0.07991	1.93E-03	3.2934475	-1.33031	1.9479552	ATAGAGATTGGCGGTGGGTGCTCCTCAGGCTGCATAAGGCAGGGGCCCGTGTGAAGATCATGGACTATGA	NM_152426	APOBEC3D
40851	0.08018	1.94E-03	3.2919512	-1.33097	1.6847314	ATCCGGACTCCCGGGTCCTCTGTGCAGGTTGGAGGATGGTTGGTTGTGGCGAGCGAGGCTGAAGGAGCCG	NM_015414.2	RPL36
7022	0.07608	1.76E-03	3.3256963	-1.33196	0.9282934	TGCTGATAGTATATTAAAGTATGGGAGTGTAGGGGTTTTCTTTGGCGGTCTGGGCATTGGCACAGGACGT			#NAME?
16496	0.07506	1.71E-03	3.33709	-1.33464	1.0420914	TACCCCATGTTGACCCGCAGCGCTGGGGTTTTGGCACCATGCAGCCCAGCCACGATGTGCGCTTCCGCTA	NM_004391.1	CYP8B1
5146	0.07855	1.87E-03	3.3047609	-1.33875	1.2599178	CCCCGCCCCCAGCTTATGCAATTCTGCCCTCCCGCGGTTCCCAATTGTCCCGGTGACTTTTGTGGGTGAG			#NAME?
32440	0.07694	1.81E-03	3.3171515	-1.33901	1.2101758	AGCTGGGGCTGAGGATGTCTCAAGAGGCCACCATGGCTTTGGCAAGGACTGGATTGGGGGGACATGGGAC		MAPK8IP2
3211	0.08063	1.97E-03	3.287823	-1.34023	1.5360412	AATTGGGGTGAAGAGCAGAATCTCCAGAACAAGGAGGAGGTGGTGATCATGGAGACAGATTTGGCTGAAA			#NAME?
45943	0.07667	1.79E-03	3.3201379	-1.34289	1.1589749	GGGCGGGCAGGAAGCCCTCTCCCAAGATCGAGTTGGCCGAGGATGGATGATTGTGGCAGCAGAAGCCGTT		TREX2
12334	0.0798	1.93E-03	3.2942069	-1.34341	1.3721575	ACCCAAGCCTTGGCCTAGCATGGGAGCCACCACGGGAACACACACACGGGCTGGAGGGTGTCTGAGCCAG	NM_178519.2	C17orf55
36475	0.07582	1.74E-03	3.3303967	-1.34389	0.9436347	GGCAGCTGCCATGTCTTCGGGCAGGGCCACCAACTTTTCCACATCTTCTTGGTGCTGTGCACGCTGGCTC		PAQR7
24312	0.07795	1.85E-03	3.3086727	-1.34553	1.3760876	AACAGCCAGGGCCGGCTTCCTGACGGCAGGGTGGTGCTGTGCTTTGGGGAAGAGTTTCCGGATATGGCCC	NM_002163.2	IRF8
15970	0.07554	1.73E-03	3.3321903	-1.34627	0.8650774	CACTATTGAACTCTGCAGTACCCATGCAAATGATGCCTCTGCCCTGAGGATTCTGTTTTCTTCCCTGATC	NM_001316.2	CSE1L
20974	0.07608	1.76E-03	3.3256813	-1.34749	0.9867952	CCCATCTCCATTGCATTCATGTACTACCCTCAGTCTACACTCACAATCATCTTCTCCCAAGACTGCTCCC	NM_021905.1	GABBR1
28245	0.07586	1.74E-03	3.3297781	-1.34784	1.0280504	AGCCAGAAAGAGACAGAGACCCGCCATCGTTGCCAACAACTCGGTGAAGAGGGAATGGCGATCCAAGCAG		LOC387854
18333	0.07595	1.75E-03	3.3287873	-1.34807	1.023438	TCATTGCTTCTTCGGGCGGAGGAGGAAGTAGGGGTGCACCTCAGCACTATCCCAAGACTGCTGGCAACAG		EIF4G2
15360	0.07625	1.77E-03	3.3235164	-1.35168	0.9570806	AGCCTCAACCAACCAAGCAGTCTCCACTGGAACCACCCATGCTGGATGTCGCGGAGCTGCTGACGTCACT		CNN2
22817	0.0809	1.99E-03	-3.2841064	-1.3524	-2.5217018	GATCGCGCTCCGCTACTACAACCAGAGCGAGGGCGGTTCTCACACCATGCAGGTGATGTATGGCTGCGAC	NR_001434	HLA-H
43615	0.07702	1.81E-03	-3.3164855	-1.35284	-1.1639812	GGGTCTGCTCTAGCATCAGTAAGTATTTAGCAGAAACTAACTCCGTAATGAATGGAATTCAATTCCACAC	NM_003144	SSR1
37674	0.07628	1.78E-03	-3.322187	-1.35337	-1.0994479	TGAATGAATGTACAGAGCCAGACAAAGCTGTGAATGGCCTAGGGGCTGAGTCCCACACCAGCTGTGAATT	NM_018049.1	PLEKHJ1
11024	0.07608	1.77E-03	-3.3248828	-1.35468	-1.1996846	GGGTAAGGTGAAATTTCATGAGCAGCATCATGGAGGTTTGAAGATGCCGTTGTAAACACGAACACGTCTT	NM_004048.2	B2M
41227	0.0809	1.99E-03	-3.2837241	-1.3568	-1.3651281	TGAAGGAGCTGATCCAGAAGGAGCTCACCATTGGCTCGAAGCTGCAGGATGCTGAAATTGCAAGGCTGAT	NM_014624	S100A6
14328	0.0809	1.99E-03	3.2838696	-1.35841	1.2136269	GGAAATGCTATGGCCCTGGGGTTGGCCGCATCTGGCTGGATAATGTTCGTTGCTCAGGGGAGGAGCAGTC	NM_005894.1	CD5L
19410	0.0788	1.88E-03	3.3029352	-1.35937	1.2765459	TGCGTGCGGGGCTAGGGGCGGGGCTGCCCTCCTGGGGCCTGGCGCCCGGCGCCCACCTGGCACGTGCCCC	NM_178225.1	FBXW5
28369	0.0809	1.98E-03	3.2856402	-1.35957	1.2953893	ATGGCCCATTGGANTGCGGTAGTANTCTGGGTGATGGTGCGAACTNTCCTTGGCGGCCGTGTCCANATCT		LOC388271
13114	0.07608	1.76E-03	3.3264464	-1.36276	0.9609673	CACTCATCTTGAGGACAAATGGGAAAAGCCAGAAGCCAGAGGGGCACAAGGATGTCACGGGATATTTCAC	XM_046264.8	C3orf41
31328	0.07694	1.80E-03	3.3176269	-1.36299	0.9726602	TTCCAGCATGGAGACCTCGAGTCCAGCTTCCTTTGCGACGGAGACCCCAGAGACAAGACAGCACGGACGC		LOC442476
11870	0.0803	1.95E-03	3.2897541	-1.36344	1.4433126	TTCCTGCTGGAGTGGACCCTGCAGCCCATCTCGCAGTTTGTAGAGATCATGCCCCTGAAGCCGGCCCCAG	NM_173524.2	C10orf64
27367	0.08184	2.03E-03	-3.2771437	-1.36549	-1.9820827	CAGACTAAGCCGATTTTCCAGAAAAAGGCTAAAACTACAAAGAATACTGTGCTAAGGCTTGAGTGCGTTG		LOC284230
18038	0.0815	2.01E-03	3.279143	-1.36571	1.4150325	AGGGCTTCCCGCTGCCTCCAGACAGCACCTGGGTCCTCGCCACCCTAAGCCCCGGGACACCTGTTGGAGG	NM_005755.2	EBI3
39463	0.08122	2.00E-03	3.2812256	-1.36603	1.8073023	CCTGGACCCTCCAGTTCTGCCACAGGTCTGCCGATGCCCTGTCCACTGCCTACACATGACAGACAAGTAA	NM_002885.1	RAP1GA1
14268	0.07855	1.87E-03	3.3043465	-1.36621	1.0580308	ATCTTTACAAAACTACATGAGAACAAACAGATCGAACCGTTTTGAAGCTACTGTGTGTGTGAATGAACAC		CD24
11452	0.0809	1.99E-03	-3.2843082	-1.3672	-1.5998171	CGCTTACTGGGGCTCGCCCGCTCCTTAGAGCACTGGCAATGATGTGCGGATCCTCGCTGCTGCTGCTGGG	NM_197966.1	BID
26541	0.08196	2.03E-03	-3.2760104	-1.36844	-1.623736	CTGATTTTGGGCATCCTCATGACCATTCTGCTCCCGGAGCCAAGTCCTGTATCAGCCCTTTATCCTCACA		LOC144383
38003	0.07738	1.82E-03	3.3145638	-1.37473	0.9619155	CATGCCCCCCGCCGTATGAGTTCTGTGGGGGGATGGCGTACTGTGGGCCCCAGGTTGGAGTGGGGCTAGT	NM_002701.3	POU5F1
30596	0.08139	2.01E-03	3.2801718	-1.37675	1.2201939	TGGCACTGCAGACACTCACGGCCTTCCCACACTTTGTCCTCACTTGCAACAGGGGCTTCTGGTGGGTCTA		LOC441098
44389	0.07628	1.78E-03	-3.3225031	-1.37698	-0.941559	GGATCTTCAACGGATACTAGAAAATGAAAAAGACTTGGAAGAAGCTGAGGAATATAAAGAAGCACGTTTA	NM_004607	TBCA
14550	0.0809	1.98E-03	3.2844455	-1.38205	1.3442327	GGAGCATGAGGATGACCTACCGGAGAACCTGAGTGAGATCGCCGACCTGTGGAACAGCCCCACGCGCACC	NM_022124.2	CDH23
19968	0.07897	1.89E-03	3.3007141	-1.3867	1.3200511	TCTGCGTTTGCAGGCAGAAAGAGGCTGGGGCACATGGAGAGAGTGATCAACTGGAAGATTCTAGGGTCCT	AK000719	FLJ20712
42784	0.07967	1.93E-03	3.2950706	-1.3872	1.0870231	ATCTGCTGCTCTGGGTCTAAGTCTAGACCTTTCTGATCCTTGGGTCTGGGTTTTTTGAGGAGGGGACATA		SLC9A5
13481	0.07743	1.83E-03	3.3119565	-1.3874	1.0229919	AAGCTCTGTCAGTCTGTCTGCAATGCTACCTGCATCCTTAACCCTTGTGGTAACTGTGATGGTTTAAGGC		C9orf130
5383	0.07681	1.80E-03	3.3186896	-1.3884	0.874129	GCTGTGTCTGTGGCAAGACCCCGAGCTGTGGAGACCGAAAGAGCTGCATAAATTCCAGCTTTATTACCTG			#NAME?
43820	0.07694	1.81E-03	3.3171216	-1.3916	0.9066968	TTCCCCATTGTCTGAAGGGACGGGGCGGTGCCCCAGGGACCAGCGGCTTTAGGACCAAACTGCGGGCAGC	NM_203401.1	STMN1
10539	0.08262	2.06E-03	3.2707402	-1.39229	1.8315343	CGGCCTGATCTCAGCCCGAGGACAGCCCCTCCTTGAGGTCCTTCCTCCCCAAGCCCACCTGGGTGCCCTC	NM_057160.1	ARTN
17375	0.07855	1.87E-03	-3.305116	-1.39305	-1.4038772	TGCACAAGGAGCCGACCTACGGCGGCGGCCTGTACGGGCCTATGGTCAACGGCGCTCCGGAGAAGCAGTA	XM_027162.4	DMRTA2
40752	0.08262	2.06E-03	-3.2708636	-1.39591	-2.0562976	CGGACTCCTGGTCTGAGCCCAATAAAGACTGTTAATTCCTCATGCGTTGCCTGCCCTTCCTCCATTGTTG	NM_012423.2	RPL13A
24315	0.07743	1.83E-03	3.3125552	-1.40153	0.9716145	TTAATCCTGGGTGCTTGAAGGGGATGTGGACTCTTGACTTCCAGCTGGGATGTGTGACTTCTTATCACCT	NM_001007561	IRGQ
45090	0.07936	1.91E-03	3.2970195	-1.40267	1.1128358	AATGCATGGAGCTGAATTTCTACAAAATCCCCGACAACCTCCCCTTCTCAACCAAGAACCTGGACCTGAG	NM_003266.2	TLR4
6608	0.0803	1.95E-03	3.2898706	-1.40323	1.1121557	AATTAGTTACTAGTGTAATTCAGGATGGTGATATGGTAGATACAGGCTTTGGAGCCATGGATTTTGCAGA			#NAME?
24279	0.07743	1.83E-03	3.312519	-1.40335	0.9529721	TGCTGCCGGAGCCCTCCTTCAGCACAAATCCCCCTCCGCCCTCGGCAAGGGCGTCCTGAGCAGGAGACCT		IQSEC3
37572	0.08356	2.11E-03	-3.2630239	-1.40423	-1.2994395	ACCCCGAGAACCCTCAGCTCTCAAAGGTCACTCCTGGGAGTTTCTTCTTCCCAATGGAAGTGGCTTAAGA	NM_001004426.1	PLA2G6
32619	0.0788	1.88E-03	3.3026706	-1.40481	0.8902932	CCCAAGCTGGTGGATAATGAAAAATAAAGCATCCCATCTCTCGGCGTTCCAGCATCCTGTCAATTTCCCT		MCHR1
48931	0.07795	1.85E-03	3.3084712	-1.40566	0.934149	TTTATTTTGCTAGGGAGGTAGTCAGTGGCGCACAAAGGGTAACAAGCAGTGATAGTGGGGATGCTTTCCA		ZNF581
8673	0.08356	2.10E-03	-3.2643955	-1.40862	-2.1976192	GATTGCACATTGTTGTTTTTTTAATAGTCATTCCAAATATGAGATGCATTGTTACAGGAAGTCCCTTGCC	NM_001101.2	ACTB
34987	0.07919	1.91E-03	-3.2981062	-1.41008	-1.0281905	TTTCATTGGTGTACTGTGTTTGATTTGTCTCATATATTTGGAGTTTTTCTGAAAAATGGAGCAGTAATGC		NONO
11249	0.08171	2.02E-03	3.2779727	-1.4114	1.1420322	GATGAGAATGGGTAGGGTTTTGCTGGAAGAGGCCAGTGTGATAGGAGGGCCCACGATTATCAAGCTTGTA		BAT4
2620	0.07855	1.87E-03	3.3045823	-1.4131	1.0035662	CCAGCCTTACAAGAGATCCTTAAGGGAGTTCTAAACATGGAAACGAAAGAACGATACCTGCTACCACAAA			#NAME?
37421	0.07795	1.85E-03	3.3088103	-1.41449	0.8867085	GCTGGATTGACGGTGGACCCAGTGATTGTGGAGGCGTTCTTGGCCAGCCTGTCCAACCGGCTCTACATCT	NM_058004.1	PIK4CA
36793	0.07897	1.89E-03	3.3006618	-1.41547	0.9508043	CTCGTGCTCCCCAAATCACCACAACCAACCAATACCGCGATCCATGAGGGACTCCTCCTGTGGAAAAGGA		PCNXL2
18545	0.08236	2.05E-03	3.2736989	-1.4164	1.1833417	CAGTGCTCCGTGCTGTATGCGTGTGCTCTCTGTTCTTGTATACTCAATATAAGTGAAATAAATGTGTTTG	NM_012156.2	EPB41L1
31047	0.07897	1.89E-03	-3.3013227	-1.41687	-0.9799889	CTGTGTCCGTATGAAGGGTGGTGGTCACGTGGCCCAGATTTATGCTATCCATCAGTCCATCTCCAAAGCC		LOC441876
5303	0.0809	1.98E-03	3.2848217	-1.41902	1.1956021	TTTATTGCAGTTTATCTGTTTGTCTCTCATTCTCTCTGGACAAGCTTGTCCTTTCCTTTGTCTGCGCACC			#NAME?
16698	0.07855	1.87E-03	3.3046428	-1.42015	0.9364069	GCCCCAATGAGAAAGCAGATACACCTAAGCCATCATCAACCACTAACATCTCAACTTGCCAGTTGCTGGG	NM_017707.2	DDEFL1
10945	0.085	2.17E-03	3.2535573	-1.42328	1.6023568	TTGTTTCCTCTCTTTGCTCCTGGTGGCTGCTGTGGTTTGGAAGATCAAACAAAGTTGTTGGGCCTCCAGA	NM_139321.1	ATRN
38756	0.07918	1.91E-03	-3.2986411	-1.42432	-1.1862227	CAGAGGAGGCCGGTGAAGTGCATCTTCTGCGTGTTCTCTATTTGAACAAGCATTTCCCCCAGGGAAGTTT	NM_004159.3	PSMB8
46090	0.07957	1.92E-03	-3.2957957	-1.42782	-1.1059347	CCAGAGCCACCCAAAAGGTGTTTCTCTTCTGCTCCCTGAACCTCTTAACTTAATAAAACGTTCCAGCAGC	NM_007032.3	TRIOBP
15772	0.07897	1.90E-03	3.3005854	-1.43266	0.9865579	AGACGGGAAGGGGAAGAGTAGAGAGGGAGGGACAAAGTGAGGAAAAGGTGCTCATTAAAGCTACCGGGCA	NM_019609.3	CPXM
31278	0.07897	1.90E-03	3.3004548	-1.43352	0.9049714	TCAGAAGTGATACAGGTGTCAAATGTGGCTTGACGGGACTGGAGCCCACTAAGGTGGCCCTGGATATGGA		LOC442387
36766	0.0803	1.95E-03	3.2900777	-1.43708	1.0143042	TTCTGGACCCCTTGAAGAGGCCCTACCACACCCTAACTGCACCTGTCTCCCTGGAGATGAAAATATATGA		PCLKC
21384	0.08063	1.97E-03	3.2877218	-1.43786	1.0614227	AGGAATCGGTGTCTCTATCAGGAACCCTTAACCCTGACCCGGACTCCCAGCTGGGACCCGGGGTGTCGGA	NM_013421.1	GGT1
27988	0.08253	2.06E-03	-3.2722318	-1.43945	-1.4288481	CCTTATATATAGGATTCGTGTTAGCCCTGGTGGCCAAAAACGCCCAGTTCCTAAGGGTACAACTTACCGC		LOC341306
40962	0.08506	2.17E-03	-3.2525773	-1.4409	-1.7862005	GTTCTGCTTCTCGGCAAGGAGCGATTTGCTGGTGTAGACATCCGTGTCCGTGTAAAGGGTGGTGGTCACG	NM_001020.3	RPS16
22650	0.0809	1.98E-03	-3.285358	-1.44505	-1.1936987	GTGTCGCTGGGGAGGAAGTGACCCTTTGTGTAACTGTAACCGAAAGTTTTTTCAAAAATCCTAGATGCTG	NM_138820	HIGD2A
11536	0.0803	1.95E-03	3.2905446	-1.44938	0.9692185	GAGCCGGTTTCATCATCTTGGGTGGGTTGATTACAAGTTTGTGTGGCATTCCTTTAGCTGGGGATTAGCT	NM_133468.2	BMPER
6912	0.0803	1.95E-03	3.2898113	-1.44942	1.1186481	GCGTCTTTTTTTAAAAGGCTTTGGATACAATTAGGACTCAGTGACCAAGAGGACGAGGGAGAGGATGGAA			#NAME?
1175	0.08262	2.06E-03	-3.2709918	-1.45009	-1.3441783	AATCTATATACAATCACTGCGGCGGCAGGTCCAACAATACCCATTGAGAAATCGTTAGCTCCAAGTGTTG			#NAME?
34188	0.08105	1.99E-03	3.2827694	-1.45231	1.1332994	GCACGAAGGGAACTGAGACGGCTGAAGGAGGAGGCTAGGAATAAACATGCTATTGCAGTTATTTGGGCTT		MYO1B
27547	0.08269	2.07E-03	3.2695795	-1.45365	1.1917542	ATCTCTCAACTTGTTGAACATGAGCGAATTCATACTGGAGAAAAACCATTTAAGTGTAGTGAGTGTGGTA		LOC285346
32893	0.08021	1.94E-03	3.2915383	-1.45528	0.9693162	ATGCTCAATCCGGGCCGCTCCTGATGGGCTCATCACAAGGACACTTCCAGCTTGTGCAGACACCACCCTG		MGC10993
1270	0.08405	2.14E-03	3.2583274	-1.45548	1.1404062	CTTCGGTAAAGAGGCGTTTAAACCGCACAACCTGCCGATGGTCTTCACCGGGACTGCCATTCTCTATATC			#NAME?
1753	0.08432	2.15E-03	3.2569512	-1.45978	1.1200816	TCCGCTTCTCAGCTGTGTTGATTTTCGTGGTGGTATGGCTGACGCTCTCTTACATTCCGATTGCGCATAT			#NAME?
10601	0.0809	1.98E-03	3.284878	-1.46392	1.1465143	AACACTGAGCCTCGGAAGCTAGATCACAGGTTAGGGGTTTCTCTAGATGGGGGTTCTGAAATTTGCAGTG	NM_014014	ASCC3L1
28073	0.08738	2.26E-03	3.2381363	-1.46427	1.9212879	TCCCCAAGGCTGCGTTGTGTTTGCTATTATTTTCTGTGTGTTTTCTTTGTGAGTGTTTTGTTTTGTTGTT		LOC345630
23187	0.08274	2.08E-03	3.2688391	-1.46647	1.0125566	TAGTCTGCTCATGTCGCTGGTCCACGAGCTATCAGTTCCCTTCTGCCCAGACATCCCGCGACTTATGAGC	NM_000194.1	HPRT1
12223	0.08087	1.97E-03	3.2864185	-1.46726	0.9553676	ACAGGGAAGTCATATCTGCTAAAGCGAATCCTGGGCTCACTGCCCCCCACAGGCACTGTGGCCACTGCCA	NM_025049.1	C15orf20
42355	0.08196	2.03E-03	3.2757763	-1.46936	0.9541448	CCCAGGCGTTATATCATAGCTGCAGTACTGTTCTGGGGAGGAGGTGTGCTTCTCTTCATTCAACTGGTAC	NM_003059.2	SLC22A4
10904	0.0815	2.01E-03	-3.2792211	-1.46991	-1.1466848	GCCCTCACGAATATGAAGCTTAGCACAGCTCTAGTTACATTCTTATGATATGGCATTAAATTATTTCCAT	NM_004888.2	ATP6V1G1
46710	0.08827	2.32E-03	-3.2295727	-1.48	-1.9907405	CACTTGGTCCTGCGCTTGAGGGGGGGTGTCTAAGTTTCCCCTTTTAAGGTTTCAACAAATTTCATTGCAC	NM_021009.2	UBC
35678	0.08269	2.07E-03	3.2696313	-1.48036	0.9968861	TGCTTATCTACAGTTTGCGAAATAGTGAGATGAAGAGGGCTTTGATGAAATTATGGCGAAGGCGAGTGGT		OR10A6
28678	0.08116	2.00E-03	-3.2820107	-1.48104	-0.9456051	TGGGGGTAACAACATTTGGCAATCATTTACAAGTGTCTGCACTGCTTGGGAAGGAAAACGAAGAGACATT		LOC389217
27616	0.08832	2.33E-03	-3.2279671	-1.48302	-1.8077772	AGGCACGTGGCCATAGGTGAGCAGAAGGGTACAGCCAATGCCCGAATGCCAGAGAAGGTCACATGGATGA		LOC285658
48916	0.08119	2.00E-03	3.2816024	-1.48403	0.8823594	CAAAAAAACCTTCAGGCAGCATGCACACCTTGCTCATCACCAGAGAATTCACATTGGGGAGTCACTGTCA	NM_144694.1	ZNF570
22368	0.08356	2.10E-03	3.2645206	-1.48503	1.0160114	GCCGAGACCTGGGTGTCTGGGAAGTGGGGCACACGGGGCCTCCGAACTATGAATAAAGCTTTGAAAGGCC	NM_207112.1	HAGHL
25777	0.08827	2.31E-03	3.2312397	-1.48516	1.4235065	TGTGTTGCTGTTCCTGTTCCAGTTGTGGCTCTTGCGCGGGGTCTAAGGGAGGCTGCGGGTCATCCTGCTC		KRTAP5-1
43316	0.08363	2.12E-03	-3.2615314	-1.48555	-1.140796	CATGAAAAAGCTGCTTCTTATTAATCATACAAACTCTCACCATGATGTGAAGAGTTTCACAAATCCTTCA	NM_003118.2	SPARC
28823	0.08363	2.12E-03	3.261518	-1.48608	1.0478254	TTGCTTCCCGCAAAGCTCCTTCCAGGGCTCAGGGCTTCCTTCGGGGTTTCCTGCTACGGGAGATTTGGAG		LOC389689
21444	0.08236	2.05E-03	-3.2732387	-1.48611	-1.2415211	CACTGAGAAAGAAGTAGAAGACTCAGAATTAGAAGAGGCACACTGGACAGACCTGCTGGAGACCTGATCC	NM_024044.2	GIYD2
29886	0.08827	2.31E-03	-3.230885	-1.48847	-1.585557	AGATCGATGTGTCAAAATTAAGTGTAACTGGTGGAAACCCAGCAGTATTGGCAACAGGGTTTGGAGAACA		LOC402716
48855	0.08363	2.12E-03	3.2614885	-1.48851	1.1078201	GGGAATATGTTTTTTCTCTGTAAATTTGTTATAAACGCATTGGTTGGCTGTGTTCAGTAATAAACGTGAG	AB075859	ZNF525
25659	0.08274	2.08E-03	3.2685408	-1.48981	0.9846699	CCTCTGGATCGCAGTCATCCAGAGATGTGACCTCCTCCAGCCGCCAAATCCGCACCAAGGTCATGGATGT		KRT14
20271	0.08772	2.28E-03	3.2357939	-1.4901	1.1701462	TTGGAGTTGCTGGTTTGCTTTCAACACTGACCCCACTTTATTGGCCATGAGTTAAGGCAGTCAAATGGGC	NM_173669	FLJ34047
34467	0.08236	2.05E-03	3.2734666	-1.49256	0.9544756	TCGGATAGTGATGACTGAACTGCACAAAGTGAGGGGAACAGGGTGCAGGAGAGGGATCTCTAGTTTTTGT		NCOR1
14667	0.08812	2.30E-03	3.2329775	-1.49394	2.0167222	GCCTGTGCGCCGGGGGACCTGGGGACTCGGGTGCTGGGAGTGTGGCTCCTGTGGGCCCAGGAGGTCTGGT	NM_001804.1	CDX1
29802	0.0826	2.06E-03	3.2716681	-1.49938	1.080093	GCTATTCCCTATGGATTCATGGCATATTAACTGTTTAAATGAAATAAAAGACTTCTGGACTGTAAAAATG		LOC402336
36230	0.08947	2.38E-03	3.2209499	-1.50149	1.7274561	GCCCCTGCCTGTGTCTGGGTTTCTGTTGGCTGTTTTTCTTTTCTTGAGTGGTGATTTTTCTCTAAATAAA		OTOF
18449	0.08196	2.03E-03	3.2760258	-1.50292	0.8542413	AAGTACGGTGGACACAGCAGCCATGTGACAAATGTGGCCTTCTTGTGGGATGACAGCATGGCCCTGACCA	NM_012155.1	EML2
38791	0.08827	2.32E-03	3.2291797	-1.50356	1.3737505	AGGCTGGCCTGTGTGGATATGGCACCAATTCTACCCTGCTCCTCTTTTCCTTTTCCCAGACTCAGACGAT	NM_153822	PSMD4
23860	0.08529	2.18E-03	3.2507923	-1.50411	1.0316764	TTTATGCTGACTCAGCCCCACTCTGTGTCGGAGTCTCCGGGGAAGACGGTAACCATCTCCTGCACCCGCA		IGLV6-57
28070	0.08827	2.31E-03	3.2307711	-1.50437	1.2142285	TTCTCTGTGGAAGCCTGCAGCCCCTAGGCCATGACAGCACGAGATTCACCACTCGCTTCACCTTCTCCAC		LOC345430
45348	0.08812	2.30E-03	-3.2327013	-1.50501	-1.1475005	GAAACCTCTATATTTCTTTCGTTCATAAGAGGTAAAGGTCAAATTTTTCAACAAAAGTCTTTTAATAACA	NM_016127.4	TMEM66
47942	0.08269	2.07E-03	-3.2698983	-1.50833	-1.0201676	TCTACAAGTGACAGATGTGTTGTTTTCAACAGTATTATTAGGTTATGAATAAAGCCTCATGAAATCCTCC		XKR8
29127	0.08783	2.29E-03	3.2345956	-1.50867	1.4537574	GTAAGGTGGAATGGGCCGTAGAGAGTGATTGTGTTGCCAGCCATGTGTCCGCGTTGCCTGACATGGAGCC		LOC391437
13978	0.08529	2.18E-03	3.250709	-1.50877	1.0998153	TTCTGCCAACAGTCTGTCCCTCTACTCGGAAAACAGGAGCCCCCTTTCTTCCTGTCTCTCAGCTTCTGCT	NM_032647.2	CBX2
29047	0.08531	2.19E-03	3.249836	-1.51015	1.1311927	TCAGCGGCTGCAGCTCTGACAGCGAGGGCGATGAGGGTCTCCCGGCACCCCCCAAGGCAAAGGCGGGCAA		LOC390937
31507	0.08356	2.11E-03	3.2626418	-1.51178	1.1186752	TCCCTGGAAACAGTGCCCACCCCACATCACTACATTCCCTCGGCCCGTGTTAGTGAATAAAGTATTATAT		LOC51333
40367	0.08274	2.07E-03	-3.2690678	-1.51344	-0.9580736	TGTCCTTATCTCACGATGGTCTGCGGATGTCCCTGTGGGAATGGCGACAATGCCAATGGCTTAGCTGATG	NR_000018.1	RNU35
33298	0.08356	2.11E-03	-3.2626409	-1.51376	-1.2309341	CCCATGTGCTGCCGTCTGATGTGCTCAGATGGGCTCATCGTTGGTTCGTTTTTACTGTATATTTATAGTA		MGRN1
41983	0.08364	2.12E-03	3.2611689	-1.51378	0.9727522	TGGAGTCGAGCTGGCCGACGGACCCCTTTCACCTGGTTATGAGCCGACTTCTTTGGTGTTCTGGCCTCTG	NM_144579.1	SFXN5
39322	0.08531	2.19E-03	-3.250334	-1.5188	-1.1735316	TGTTTGCATTGTGTTTATTAATAGGGTTTTGTTTTTATTGTTTCCTTTTTTACAGTAAAGGCTGAATGAC	NM_007082.2	RABL2A
27347	0.09052	2.42E-03	-3.2147261	-1.52034	-1.3450846	CGAAGATATGAATCTCTTAAGGGGATGGACCCCAAGTTCCCGAGGAACATGTGCTTTGCCAAGAAGCAAA		LOC284064
40186	0.08356	2.11E-03	3.2625947	-1.52307	0.9964364	TGAGACAATTTAGGACACTGGACATGAGTTTTTCAGATGGCCACGGTGAGGGCTTGGAAGGAGACAGGAA	NM_014470.2	RND1
35093	0.08356	2.11E-03	-3.2628253	-1.52461	-1.0492426	TTCTCTTCCCAAAGTGGAAGCCAAATTCATCAATTATGTGAAGAATTGCTTCCGGATGACTGACCAAGAG		NPM1
26306	0.08625	2.22E-03	-3.244617	-1.52551	-1.3213097	CGGGGGGCGTCTAGCATTAGGCCTGGAGAAGGGTCGGCTCTCTGCATTGGGGAAGATGAAATCGACTTGC		LOC113230
28535	0.08356	2.11E-03	3.2629685	-1.52624	0.871411	AACGCTGAAAGAGGTTGTCCCCGTGTTTGGAGGGTCCACCCTATCCCATCCGAACCCTGAAGCTTTCACA		LOC388796
14870	0.09049	2.41E-03	3.2158813	-1.52768	1.2672377	TCAACACCACCATCTGTGCCGGCTACTGCCCCACCATGACCCGCGTGCTGCAGGGGGTCCTGCCGGCCCT	NM_033378	CGB2
28426	0.0837	2.13E-03	3.2603836	-1.5279	0.918887	CTGTTATTAGACCCACGGGGCTTCTTGGTGATTAAACGTGTGTGTTGCTCTCTGCACATCCAAGAACTGC		LOC388438
30635	0.08827	2.32E-03	-3.2295885	-1.52887	-1.2637291	TGAAGAACGCTTCAATTTTTGTAGCTTCACCCTCAGGCTCTCTCCTCCTGCCGAAAGGAAAGAAGGCCAA		LOC441154
19701	0.08506	2.17E-03	-3.2525029	-1.5297	-1.0249256	TTTCCAATTCTTTACTTTTGATACTGTGAAGATCTTTCGTGCCGAAAGATAAAGCAACATTTGGACACAG	NM_019057	FLJ10404
33295	0.08356	2.11E-03	3.2627495	-1.53045	0.9683857	CCGCCTGCTGGCCGAAACTGAGTATGTGCAGTAGGATGGATGTTTGAGCGACACACACGTGTAACACTGC		MGMT
28938	0.09185	2.47E-03	3.2067963	-1.53292	1.6561399	CACTTGGGCTTCCTGTGTGGAGGGAAAGGTGTGCAAGGAGCCTGGGAAGTCATTTTCTGCCAGATCCAAG		LOC390278
30784	0.0837	2.13E-03	3.2600895	-1.53501	0.9727134	GTGGTTCTTCATTGCAGCTGCTTTCTGCTCCCTCTATGGACCCTGCATGGAATTGCCCCATGTTTCTGTT		LOC441395
44258	0.0837	2.13E-03	3.2602411	-1.53516	1.0094558	TCCCTGCCTGCTAATTACCTGCTCTTCCCGATCTCATCGTTTCTGCCTTTGCAAAGTGCTACTGAGAAGG	NM_001008272.1	TAGLN3
49173	0.09137	2.45E-03	3.2098323	-1.53783	1.4954902	AACCCCTGGTCTAAGATAAGAGATAAAACATCAGGTGGTGAGGTTGAGGTTTGGGGCTTGGTAGCAGTTG	NM_080603.3	ZSWIM1
24548	0.08531	2.19E-03	3.2501083	-1.53786	1.006435	GAGTGGGGTCACAGGGAACTGCGACTGGGTCAACTTGCTCCTTTCACAGCGCCTCACAAGGACAAGTCAT		KARS
30028	0.08519	2.18E-03	-3.2516901	-1.5387	-1.2242084	ACCTTGGCACAAAAGCCTTGTGGTATAGATAACTCCCTTGAGCCGAGACATCTGTTGGGACCTGACCCCC		LOC440172
46918	0.08696	2.25E-03	-3.2405394	-1.54076	-1.0924839	GATTCGTCGCTTTCTCTGGAGAAGGACAGTCATTGCGTAAAAAGGGAAGAAAGCCCTAAGTGAGGACTGT	NM_005659.4	UFD1L
27221	0.08486	2.16E-03	3.2544094	-1.54178	1.011154	TGCGAGCTGAAGTGTCATCATATATACTTCAGATCATTCTTTGGCTAAGAATTGTGTCGTTGTGGGGTGG		LOC283475
26837	0.09236	2.50E-03	-3.2025363	-1.54282	-1.3897509	TGTAGAGGAAAAGAAGCCTGCTGCATTAACTCTTAAATTTGATTATTCCATAAAGGTCAAATCATTGTGG		LOC158345
47134	0.08772	2.28E-03	3.2355868	-1.54391	1.1096676	GCAGTCCCCGGCAGATCTTGAAGAAAAGAAGGAAGAAGACAGCAACATGAAGAGAGAGCAGCCCAGAGAG	NM_017414.2	USP18
21622	0.08562	2.20E-03	-3.247943	-1.54473	-1.2285071	CTGGTGATGACAGATGGCATTGTCAGCCAATCCCCAAGTGGGAGTGAGGACATGTCCTGCAATTCTGAAG		GNB2L1
42381	0.0864	2.23E-03	3.2437389	-1.55084	1.2925872	CCTGCCTGCTGATGTCCCCCATAGGGCCTGGAGGCGCACAAATACCGGAACACGTGGGACTGCGGCTTGC		SLC25A1
24295	0.08506	2.17E-03	-3.2525056	-1.5514	-1.0434843	GGCTGGCTCTGCACTAAGAGAAAATTGCACTAAATGAATCTCGTTCCCAAAGAACTACCCCCTTTTCAGC		IRF1
23942	0.08562	2.20E-03	3.2477293	-1.55167	1.0057996	CTTAGCCGCAACTTCAATTTTTGGTTTTTCCTTTAATGACACTTCTGAGGCTCTCCTAGCCATCCTCCCG	NM_172174.1	IL15
13580	0.08832	2.33E-03	3.2286379	-1.55289	1.0188103	GTTGGTTTTCTTTCCCCTCATCCTTTTGCCTGCTCCCGGCGAGGGGTGGCTTTGATTTCGGCGATGAGCT	NM_182505.3	C9orf85
45545	0.09236	2.50E-03	3.2026213	-1.55978	1.4141372	ATGGTGTGAAGGAAGGAGCGTGGTGCATTGGACATGGGTCTGACACGTGGAGAACTCAGAGGGTGCCTCA	NM_003807.2	TNFSF14
26690	0.08691	2.25E-03	-3.2410929	-1.56084	-1.0899868	CTGTGGACGATGTACACAGTCAACAGAGCTACGCACTCCTTTCCTTTTGGAAGCAAAAAGAAAATATGTG		LOC150207
21190	0.08772	2.28E-03	3.2356543	-1.56165	0.9675478	ATCACTGAGGGTGATGTTGTTGTTGGAATAGCTTCATCTGGTCTTCATAGCAATGGATTTAGCCTTGTGA	NM_000819.3	GART
9097	0.08557	2.20E-03	3.2484655	-1.56492	0.9741914	AGGATCCTGTATTGTGCCCGGGCCCATGGGGAGGACGATGGTGAGGAGATCCTGTTGGACACCCAGTGCC	NM_139028.1	ADAMTS13
26408	0.08673	2.24E-03	3.2421091	-1.56536	1.0567749	CAGGCAGAGGAAATGCGGGAAAGGTTGCTGTGTTTGGAGGGTCCACATCTTCACCCTCCTGTCCCAGGAG		LOC128439
29301	0.08858	2.34E-03	3.2263265	-1.56713	1.2751694	TCCCTGGAGGAGTTGGAAGAGATCCAGGCTTATGACCCAGAGCACTGGGTGGGTGGGGTGGGGTACTTCT		LOC392730
42969	0.09394	2.58E-03	-3.1922331	-1.56766	-1.6866827	AGGAACCCTGTACTGCTGCTGCGACCTGATGCTGCCAGTCTGTTAAAATAAAGATAAGAGACTTGGACTC	NM_001007593.1	SMPD1
23937	0.09052	2.42E-03	3.2151971	-1.56783	1.3254028	TCGGTGGACCCAGGGATGACATGTCCCTACACCCCTCCCCTGCCCTAGAGCACACTGTAGCATTACAGTG	NM_002188.2	IL13
11388	0.08772	2.28E-03	3.2355064	-1.56951	0.9130471	CAGATGCTGACCAACTCGTGTGTGAAACTCCAGACTGTCCACAGCATTCCGCTGACCATCAATAAGGAAG	NM_021574.1	BCR
46773	0.09071	2.43E-03	-3.2136635	-1.57069	-2.1320201	CTGCGCGGCCGGGAGGAGCCGAGCCGGGCGGCGGCGGCGGGAGGCTACAGCGCGCGGGGGTCTCCCGCGT	NM_006357.2	UBE2E3
20404	0.08614	2.22E-03	3.2453361	-1.57103	0.8628648	ACTCGCCCCAAAGATCCCGAGGGCATAGGCCACCCCCCTCGAAGTTCAGGTTCAGCTCCTGGATGACCAG	NM_173483.1	FLJ39501
40918	0.08907	2.36E-03	3.2230567	-1.57217	0.9675028	TCATCAAGTTCCCTGAGGAAGAAGCTCCCTCGACTGTCTTGTCCCAGAACCTTTTCACTCCAAAACAGGA	NM_002951	RPN2
12691	0.0902	2.40E-03	3.2175657	-1.57681	1.1574927	AGGCCCTGAGCTCGAACATCTCCCGTGGCCTTTCCCCCTTTGGCAGCACCGATGGAGGATGACTGGGAGA	NM_030907.2	C1orf89
30160	0.08738	2.26E-03	-3.2383335	-1.57695	-1.1278942	ACAACTGTGAAATTAGGAAAGGCCTGTCAAAGCAAGAGATGGGAGGAAACTTTGGAGGCAGAAGCTCTGG		LOC440396
45065	0.08827	2.32E-03	3.230036	-1.57713	1.0307215	AAAAAAAGCAAGGATCACTTTGGGCTGGAAGGAGATGAGGAGTCTACTATGCTGGAGGACTCAGTGTCCC	NM_006289	TLN1
40869	0.08832	2.33E-03	-3.2279083	-1.57748	-1.4531996	ATGCACAAGATGATTAATACAGATCTTAGCAGAATCTTGAAAAGCCCAGAGATCCAAAGAGCCCTTCGAG	NM_000968.2	RPL4
37194	0.08783	2.29E-03	-3.234412	-1.57784	-1.2553274	GCCCATGGCCGCGTCGGAGGACGGGAGCGGCTGCCTCGTGTCGCGGGGCCGCTCGCAGAGTGACCCCAGC	NM_080672.3	PHACTR3
37096	0.09364	2.57E-03	-3.1936424	-1.58262	-1.2704041	CTACTAGCTGCCTACGTGTGTGCATTTGCTATATAGCATACTTCTTTTTTCCAGTTTCAATCTAACTGTG	NM_002619.1	PF4
5494	0.09071	2.43E-03	3.2134753	-1.58879	1.0308451	AGGAGTCCGTGGAAGATGAGGAGTCCGTTGAAGATGAGTCTGTTGAAGATGAGTCCGCAGAGAACAGGAT			#NAME?
38900	0.09479	2.63E-03	-3.1845406	-1.58896	-1.7001052	GGGTCAGCCATTTTTAATGATCTCGGATGACCAAACCAGCCTTCGGAGCGTTCTCTGTCCTACTTCTGAC	NM_002823.2	PTMA
23473	0.08696	2.25E-03	3.2403501	-1.59044	0.9225986	CTACAGTAAAATTGGAGTGAGTGTGTATATCTACTTAAAACTTAATAGAAGTGACTTCTACTTTTTGGGC		HSPC159
27858	0.08772	2.28E-03	3.2354188	-1.5906	1.0578428	TCAACCAGCCAAAAGAGCAACAAAGACTCCAGAACCCACTCTACCTCCTCAATCCCTTGGCCATCTGTGG		LOC339483
42523	0.08812	2.30E-03	3.2324695	-1.59061	0.9557043	GCTTGTGTGTGAAGATTCCTGACTTAGGGGTGGCTTTTGTTTACAAGATGCAAGAGGGGAAACCTGTCCC	NM_001004434.1	SLC30A2
23769	0.09318	2.54E-03	3.1973893	-1.59277	1.1722391	CACTTTGCTCCACGCTCCTGCTGCTGACCATCCCTTCATGGGTCTTGTCCCAGATCACCTTGAAGGAGTC		IGH@
11208	0.08827	2.32E-03	3.2301229	-1.5948	1.3014742	CGTGGAATGGATTTGTAAGGTAATCTTTATAGATAAACCTCAAGCAACGATTCATGTTGTAACCGCTTCA	NM_001704.1	BAI3
592	0.09049	2.41E-03	-3.2159254	-1.59585	-0.9920104	GCACCGTGGTGCACATTAACGCCGCAATCGCCGGTCTGGTGGGCGCGTATCTGATAGGAAAACGCGTGGG			#NAME?
23847	0.09353	2.56E-03	-3.1947709	-1.59666	-1.2343766	AAAAGCTACAGCTGCCAGGTCACGCATGAAGGGAGCACCGTGGAGAAGACAGTTGCCCCTACGGAATGTT		IGLC1
40986	0.09518	2.65E-03	-3.1821075	-1.59727	-1.7766179	TATGTGAAGCTACATTACTGCGTGAGTTGTGCAGTTCACCGCAAAATAGTCAGGAATCGATCTCGTGAAG	XM_376787	RPS26P10
45856	0.09479	2.64E-03	-3.1841607	-1.60143	-1.5552158	GCCGGCCGCAGCCAGGAGCAGCAGCCGCGCCTGCAGACCGGCCTCGCGGAGCCCGCGCGCCGAGCCCCAC	NM_004619.2	TRAF5
17898	0.09052	2.42E-03	3.2152216	-1.60389	1.0575198	TCAAGCGGGGCCGCAGGCCAAGGGGTGCTTGCGCCACCCACGTCCCAGGGGAGTCCGTGGTGGGGCTGGG	NM_033178	DUX4
9913	0.08892	2.36E-03	-3.2239229	-1.60397	-1.050212	TAGAAGTTTTCGGTCCTATTTTAATGCTCTTTGTATGGCAGTATGTATATATTGTGTTAAGTTCCTCAAG		ANP32E
27384	0.08827	2.32E-03	3.229176	-1.60408	0.9300121	TCTTGAGCTGGGACCTCGTCATCTGAGACTTCCCCATGCCCCAACAAATGCAAATGCACACAAACCCATG		LOC284296
11157	0.09305	2.53E-03	-3.1984358	-1.60438	-2.362442	GAACCGTCCGCAGCCGCCGGAGCCGGGAGCCCTGCCCAAGTCGGAGCGGCGTCCCCTGCTGAGCCCCGAG	NM_003780.3	B4GALT2
14384	0.09258	2.51E-03	-3.201256	-1.60532	-1.1609099	CTGATAATAAAAATTGTTTGACATGTATTTTGTTATGAATAGTTTATCTTCCAAAAGATATTTTGCTCTA	NM_003672.2	CDC14A
4225	0.08832	2.33E-03	-3.2279404	-1.60601	-1.0569574	TTTCTCTCCTACTGTCTAATAGCACCTCGTAAATTGTCAATGAACTTTTCTAAGGGGTATTCTTGAATTC			#NAME?
17733	0.08827	2.31E-03	3.2309347	-1.6102	0.8949099	CAGGCGGGATCTTCTCAGGATGAAGAAGATGATGATGATATCTGAAATTCACCAGCTGAGTTTCTATTTC	NM_001938.2	DR1
22128	0.09185	2.48E-03	3.205975	-1.61285	1.0651211	TCTGGGTGCAGCATGGCAAACGTGGGCGGTATTTCAGCAGCTGGGCCTTCATCAAAGAGAAGACCATGTT	NM_024719.1	GRTP1
39773	0.08929	2.37E-03	-3.2219257	-1.61287	-1.0484989	GGGTTCTGCCATGCCTGGAGCATGACCCTGAGATCGTGACACCACTTGAGTGGAATTTTCCATGTTCCTT	NM_014329.3	RCD-8
5669	0.08836	2.33E-03	3.2274768	-1.61706	0.9908577	TACGGCATGGCTTTACAAGACTTAATTTGTAGACGCGTGGTCAAAGGGCTGAGAGTGTAGGATGTTTACA			#NAME?
20654	0.08858	2.34E-03	-3.2258021	-1.62148	-0.9994676	GCTGGTGCTCACATACAATAATTAACTGCTGAGTGGCCTTCGCCCAATCCCAGGCTCCACTCCTGGGCTC	NM_016725.1	FOLR1
34875	0.08858	2.34E-03	3.2258579	-1.62197	0.9099663	ATTCTCCTCTGGGACCCAAGCACAGGGAAGCAGGTGGGCAGGACCCTCGCTGGCCACAGCAAGTGGATCA		NLE1
45445	0.09607	2.71E-03	-3.1746243	-1.62267	-1.7344101	CGCCTGTCTGGCTGGCAGGGAAGGAAAATAGCTTGAATGTTGGTGAAAGACTTAGCGGAGTGGGAGGGCA	NM_004202.2	TMSB4Y
47068	0.08863	2.35E-03	-3.2253588	-1.62296	-0.9760475	ACAGACCGGGGATCCTGCCTGGCGGCGTGACCTTGGGTTAGTCCTAGAGCCGCTTCTAGCCCGGTTTCCT	NM_181597.1	UPP1
21427	0.09318	2.54E-03	3.1969565	-1.62332	1.0609132	GACTCTCTCTGCTGCCACTTCACCTTCCTGAGAGAGGACCAGCGGCCAGAGCCTCAGTGACTGCCACCCT	NM_018384.3	GIMAP5
21304	0.09607	2.71E-03	3.1747089	-1.62405	1.6245104	ACTTACCAGCCTCCTCACCCCATCCTCCACCATTTCCTTAATGTTCCATGGTATTTTCAACGGAATACAC	NM_004293.2	GDA
14446	0.09052	2.42E-03	3.2148834	-1.62617	1.4000009	TAGCCAGTGAGGGGAGGGGGAGACACAGAACCAACCACAGCCAGGGGCGTCCCCATGGCGACTGTGGCCC	NM_012121.4	CDC42EP4
23185	0.09144	2.46E-03	3.2093027	-1.63123	0.9596167	CCGCCAAACTAGGCTATATATCTATAGACTATCAGTTCCCTTTGGGCGGGCTACGCCCAGGTGTGGGTGC	NM_000194.1	HPRT1
47774	0.09185	2.48E-03	3.2063674	-1.63216	0.9800012	TGCCTCTTTCTTCTGAAGGCACTTCTTGCTCTTGGGTCTCTGGAATCCTGGATAACTGCAGGAGAACATG	NM_080614.1	WFDC3
45717	0.09546	2.67E-03	3.1796402	-1.63263	1.152035	TAAATGTGGGGACCTAGAGGAGGAGCTGAAAATTGTTACCAACAACTTGAAATCCCTGGAGGCCCAGGCG	NM_003289.3	TPM2
34358	0.09479	2.62E-03	3.1862157	-1.63426	1.5365468	GAAGGAATATTTCAACTAAAATGGAATGGTATGCTTTTCACCCTTGAAGTTTGAGGAGGATCTTGATATG		NARG2
27736	0.08986	2.39E-03	-3.2191424	-1.63494	-1.0617527	CATCTGCTGTTCAGAAGTAATTAAAGCACCTGATACTTATTCCTTAAGGAGGATATTTTGCTATTACCAA		LOC286187
19278	0.09215	2.49E-03	3.204467	-1.63618	1.0514091	AACATCCCTGGAAGCTTCCAGTGCAGCTGCCCCTCGTCTGGCTACAGGCTGGCCCCCAATGGCCGCAACT	NM_001996.2	FBLN1
32303	0.09232	2.50E-03	3.2035508	-1.63686	1.0985372	ATTCCCTGGGTATTAGTAACAGGACCTACCCCGCCCGTAAACTCCCCCGTAGAGTCATTGCAAGGGTCTG		MAOA
29427	0.09479	2.64E-03	-3.1843269	-1.64136	-1.5569091	TATTTATCCTCTCTATGATGTCTTCGTTAGAAAAGTAAAAATGTTGAAGAAGCCCAAGTTTGAACTGGGA		LOC400652
15094	0.09318	2.55E-03	3.196645	-1.64182	1.2882883	AGGGAACAAAGTTTTAGACTGCTGCGCTCCAAAGCGGGCACACACATGTACCTAGAACACACCAGCCACT		CISH
22846	0.09472	2.61E-03	3.1876167	-1.64746	1.0545949	TCTTTCCTGCCGAAGCAACTCCAGGAACAGTCCACAGTCGACGAGTATTGTTATCCACACAGCCTAGCAA	NM_000190.2	HMBS
18907	0.09784	2.81E-03	-3.1620781	-1.64768	-1.3270203	GCTGCTCACAGACCGGGACTCCGCCTCCGGTTCCCGAGGGCGTGGCGAGGCGCTGCGGGACGCCCAACAG		FADS3
28419	0.09676	2.74E-03	3.1703152	-1.64808	2.0431993	CACAGGTTGCCCCATAGTGACCCTGGAGACTCCCGCCTGCCCCCAGTGAAGGAATTGGTTACTCTCCCAG		LOC388416
6005	0.09318	2.54E-03	3.1976047	-1.64837	1.1709212	GAAAAGGGCTTGAGTGGATGGAACGTGTTGATCCTGAAGATGGTGAAACAATATATGCACAGAATTCCAG			#NAME?
28389	0.09776	2.78E-03	3.1654058	-1.64995	1.4888298	CACCCTGCACGGCCGGCAGGGCTTCTTCCTGCAACAAGTCGTCTTCGCCTCCCTTGCTGTCCTTGCCCTG		LOC388308
23924	0.0985	2.84E-03	3.1582324	-1.65068	1.499044	ATTCATCTCCACCCTTCATGACTGCCCGCTGAACCTGTCTGATTCTGGAACTACCTCCCCATACCTCCAT	NM_147162.1	IL11RA
13112	0.09074	2.43E-03	3.2130655	-1.65299	1.0483836	CAACTGTGGTAGAGCTCTTCCCATATGCTGTCAATCCCGACCACTACACTCCCTATAAGACGCTGGCCAT	NM_032806.4	C3orf39
23149	0.09878	2.86E-03	3.1551107	-1.65378	1.7298718	AGGATTATGCAGAAGTAGGGCGTGTGGGTTATGTTTCTGGCTGGGGGCGAAATGCCAATTTTAAATTTAC	NM_005143.2	HP
35902	0.09479	2.63E-03	3.1849042	-1.65481	1.0463932	TCTCCGTAGTCAGTTTCTTCGTGCTGATGGCTTCCTACCTGATCATCCTGCACTTCCTGAGAAGCCACAA		OR4X1
13387	0.09285	2.52E-03	3.1995758	-1.65486	1.405686	CCCTCACTCAATCTGTCTCCACTCAAGAGGCTGATGGGCAGGTCTCCCTGCTTCTTCAAATCTTTCAAAG		C8orf12
6296	0.09185	2.48E-03	-3.2064301	-1.65499	-1.2147025	ACGTGCATACGCACGTAGACATTCCCCGCTTCCCACTCCAAAGTCCGCCAAGAAGCGTATCCCGCTGAGC			#NAME?
10811	0.09115	2.45E-03	3.2109632	-1.65589	1.028207	TCTCGCAGGCCTGGAGTAGGCAGCCGCTGACCACCTCTTGGACCCCAGACCACACCGGGTTGGCCTCTTT	NM_174958.1	ATP2A3
14305	0.09185	2.48E-03	-3.2061813	-1.65661	-1.1094676	ACACAGGGAAATCAGGGTTACAAATCTTCTTGATCCACTTCTCTCAGGATCCCCTCTCTTCCTACCCTTC	NM_000616.2	CD4
37796	0.09285	2.53E-03	3.1994593	-1.65706	0.9562991	CGGGCCCTGCAAAGCCACAGCTCCCCAGAGGGCAAGGAGGAACCTGAACCCCTATCCCCGGAGCTGGAAT		PNKD
21448	0.09472	2.62E-03	3.1868287	-1.65843	1.1673897	CAAGCCCAGGGCTGGCTCCGAGAAGGGCAGTGCCAGCAGCAGGGACGGGAAGACCACCGTGTGGATCTGA	NM_020435.2	GJA12
6692	0.09236	2.50E-03	3.2029576	-1.65927	0.9558147	CACAAACTCAATCATGATACTTCCTGTGGACCATACTTGGGTGGCAGAAAGAAAGATCACATGGCTAACG			#NAME?
31716	0.09855	2.84E-03	3.1578228	-1.66031	1.3968131	CGCTGTCAGGGTTGAATCAAGTGGGCTGTGCTGCTACCCTGCCTCATTCTTCTGCCTTCACGCCTCTTAA		LRCH3
17900	0.09265	2.52E-03	3.2007487	-1.66151	1.1856998	GCGCTGGAGCGGGAGGGGCCAGGCAGGGAGGTGGGACCATGGGGGCCTTGCTGTGTGACCACCGTTCCTG	NM_181870.1	DVL1
32793	0.09479	2.64E-03	3.1843825	-1.66235	1.0380157	CTTCCAGAACATCGCCTGTCTCCGTAGCAATGCCATGAAGCACCTTCCTAACTTCTTCTACAAGGGCCAG		METTL1
1639	0.09112	2.44E-03	3.2113242	-1.66347	0.8801954	CATTCTCTGGAAGGTGAACTTTTACATCGTGATGATTTACCTGCGGATGTCGCGGAGCTGGTGCTGTATC			#NAME?
42139	0.09668	2.73E-03	-3.1713629	-1.66426	-1.1303033	CAGCCCTGGGAAAAGGCTGTGGCCTCAGGGCGCCTCCCAGTGCCAGAAAATAAAGTCCTTTTGGATTCTG	NM_021805.1	SIGIRR
3516	0.09776	2.78E-03	3.1647825	-1.66427	1.4437094	GCTGTAGAGCCAAAGTGGGGTGGGAGCGCGAAGATGGCAGCTGCTGAGGAGGAGCCGAAGCCCAAAAAGC			#NAME?
28988	0.09577	2.69E-03	3.1769865	-1.66457	1.3855557	GAAGGCCTGGTGGATGAGGCCATGGAGATGTTCCAGTTCTCCGAGAGCCAGGTGCAGGTGTACGGTCTGC		LOC390595
2642	0.09145	2.46E-03	3.2090242	-1.66842	0.919106	CTACAGACGTGGCTGGACTTGCTGTTTTGCTTGTATTCGTCCGGTATCAGCACCAACTAATCATCAAAGA			#NAME?
24392	0.09845	2.83E-03	3.158686	-1.6687	1.4867264	TGTGAGCCGGACACTGACCACCAGCGGAACCCTTAGCACCCACATGGACCAACAGTTCTTCCAAACTTGA	NM_001005619.1	ITGB4
46875	0.09185	2.48E-03	-3.2059077	-1.67214	-0.9978375	TATCAGGGAAAATCATATCTGTTTAATAAATTGGCTATAACTTTAATATCTGTGGACAACTTGTAAAATT		UBR2
20374	0.09414	2.59E-03	3.1906977	-1.67292	1.0883343	GAGAAAGAGCTGCACATTGTAAATGGGAAGCAGAGAGCCAATGAGTCTGCCTGGGATGTGTGTGAATCCC	NM_152698.1	FLJ38377
12446	0.09414	2.59E-03	3.1907665	-1.67378	0.9644782	TTCCAGTACGAGACCATCTCCTGCAACAACTGCACAGACTCGCACGTCGCCTGCTTTGGCTATAACTGCG	NM_052878.1	C19orf36
28954	0.09318	2.54E-03	3.196918	-1.67412	1.0696958	GGTCACAGGAGTCACCTTCAACGTTACCACCATTGACACCAAGAGACAGACTGAGAGATGCACACAGACA		LOC390363
14297	0.09353	2.56E-03	-3.1945563	-1.67718	-1.2362355	TCATGACGCTCTCGATATTCCTGTGCAGAAACCTGGACCACGTCTACAACCGGCTCGCTCGATACCGTTA	NM_001774.1	CD37
22256	0.09518	2.65E-03	-3.1819409	-1.6781	-1.1018769	GTTTGCATACTTGTGGATGTACCTTTCAAATATGTTTGTCTTGTGTATCATATATAAATGGTATTGTGTT	NM_032620.1	GTPBP3
44996	0.09236	2.51E-03	3.2023817	-1.68405	0.8858974	TGCGAAGTACCACATTACTGTCATCTCCCTGTGAGTGGGATTGGCACCCCGGCTGCAGCTCCAGGAGCAA		TJP2
22307	0.09577	2.69E-03	3.1775692	-1.68439	1.0947065	GTGATAATACTCATTATTTTGTGTGTGATGGCTGGTATTATTGGAACGATCCTCTTAATTTCTTACAGTA		GYPB
27099	0.09525	2.66E-03	3.1806617	-1.68509	0.9716686	TTCCAGGAGGCCAGTTTTCTAGTGAAGACAGAGTGCACCTGACACTGCCATCACATCGTCAGTATCACTG		LOC255374
39550	0.09776	2.79E-03	3.1643737	-1.68513	1.321546	CTGGAAGTGTGTGTGACGCCCATTGAGCTGTTACCCGAAGTCAGATTAAAAATCAGGGAGTGTTTTCCCT	NM_033315.2	RASL10B
35137	0.09472	2.62E-03	3.1870561	-1.68556	1.0295902	GACAGTCACCAGGACTCACCACTTCAAGGAGGGGTCCCTCAGAGCACCTGCCATACCCCTGCACAGTGCT		NR1I2
44390	0.09472	2.62E-03	-3.1868309	-1.68579	-1.093461	GGGTGATTATATTGCTTTGTAATGGTTTGTGATACTTGAAACATCACGGTGCATAATAAAGTAGGTCTGC		TBCC
11948	0.09472	2.62E-03	3.1867055	-1.6875	0.9923583	GAATTTTGCTCATGAATCTGGCTCTAGCATTCCATCAGATTACCCTCCTTTCTCGAGTGCCCACCCACCA	AY364433	C11orf34
10127	0.09928	2.91E-03	3.1493334	-1.69339	1.9615638	TGTGCCCAGCGACAATCACTGAACGCCGAAGCCTGCAGCCATGCGACCCCACGCCACCCCGTGCCTCCTG	NM_000041.2	APOE
24594	0.09878	2.86E-03	3.1553927	-1.69339	1.2081537	GACCTTGGGATTTGGCATGTGTTTTGTGTGGGGCTTCCCTAAGCATAAAGATGTGCCTTTATGAGGGCAA		KCNC4
11153	0.09353	2.56E-03	3.1945972	-1.69768	1.084688	TCTCTCCCTCAGGAATTTCTTCCATCATTTCCATTCCAAGCGAGGCATGTGGAGCCGTCGCCAGATGAAG	NM_173593.2	B4GALNT3
22737	0.09599	2.70E-03	-3.1758956	-1.69948	-1.091091	GCGGTGGCGTCAAGCGCATTTCCGGTCTTATCTATGAGGAGACTCGAGGTGTGCTTAAGGTTTTCTTAGA	NM_003542	HIST1H4C
11577	0.09364	2.57E-03	3.1936328	-1.70402	0.9596978	GTGAATGTAGACCCTGAGGACCTCATCCCCAAGCTGCCTCGGCCGAGGGACCTGCAGCCCTTCCCCACGT	NM_015201.3	BOP1
23967	0.0944	2.60E-03	3.1894625	-1.70423	0.9804125	AACTGGGATCCCAGGGGGAGGGTGCAGATGAGGGAGCGACCCAGATTAGGTGAGGACAGTTCTCTCATTA	NM_022789.2	IL17E
40533	0.09784	2.81E-03	3.1619018	-1.70595	1.2179615	AAGCTTCCCCCATGCCTTTGCCCTCCCTTTACACTGTCTGCCGGCGTCAACAAGCGACACAGACCGAAAA	NM_001013653	RP11-350O14.10
32058	0.09495	2.64E-03	-3.1833049	-1.70743	-1.164507	AGGGACGAGGGTTCCCTGGAGTCTTACGGTCCAACATCAGGACCAAGTCCCATGGACATGCTGACAGGGT		LY6E
39337	0.09685	2.75E-03	3.1697372	-1.71081	1.0299616	AACGTGATGGTGGACGGGAAACCAGTCAACTTGGGGCTGTGGGACACAGCGGGTCAGGAGGACTACGATC	NM_005052.2	RAC3
26487	0.0986	2.84E-03	3.1570965	-1.71109	1.0115538	CATGACCCAGAAGGCAGTTGGCAGTGGGCTACCCACGGTTGTCATCCACAAAGTGCATGGCAAATGTTAA		LOC136263
34075	0.10281	3.06E-03	3.1309172	-1.71302	1.4250921	GCTGGAGGTGAGCAAGGCTCAGCAGCTGGCTGAGGTGGAGGTGAAGAAGTTCAAGCAGATGACAGAGGCC		MVP
28585	0.09978	2.93E-03	3.146305	-1.71455	1.3085363	CACCCTCCACCCCTTCTCGACTCCGCTCTGCAAATCGAAGGCTTTCCGGAGCAGCCTAGGAGCGGCCGCG		LOC388952
31703	0.10321	3.09E-03	-3.1274882	-1.71758	-2.3512704	TTTCTGTCAAGACTTAGCCCCGCTGAGATGCCCTTCTGCTCCAGCTTGCTGGATGTTACCTGTCCTCTTC		LPO
15123	0.09523	2.66E-03	-3.181002	-1.7177	-1.2728259	TAATGTCAGCTATTTAAAGAGATAACCAGACTTCATGTTGCCAAGGAATCCCTGTCTCTACGTGAACTTG	NM_001828.4	CLC
17666	0.09414	2.59E-03	3.1910371	-1.71819	0.8825095	AGAGGTCACTGTGGCAAAGCCTCACAAAGCCCCCTCTCCTAGTTCATTCACAAGCATATGCTGAGAATAA	NM_022357.1	DPEP3
24645	0.0966	2.73E-03	-3.1718817	-1.7193	-1.3364838	CTCCAGGGCCCACTAAAAAAGCGCTGAAGCAGCGATTCCTCAAGCTGCTGCCGTGCTGCGGGCCCCAAGC		KCNIP2
49118	0.09778	2.79E-03	-3.1635941	-1.72206	-1.2350055	GGCTGTTCGAGAGAAATCGGAATAAAAGCCTAAACAGGAACAACTTCATCACAGTGTTGATGTTGGACAC	NM_003418.1	ZNF9
21322	0.10281	3.06E-03	3.1308116	-1.7228	1.3720189	CCAGCGCGCCTCAGCCCCATCAGCATCCTCTACATCGACGCCGCCAACAACGTTGTCTACAAGCAATACG	NM_182828.2	GDF7
40839	0.09479	2.64E-03	3.184172	-1.72324	1.0309454	TTGGGGAGGTATAAGAGAACCTCAGGGTGGTGGTAGTGTACATTTGAAAAAGCCCCGCCTTTCCAACTTG	XM_370763	RPL31P4
28046	0.09823	2.82E-03	3.1599513	-1.72388	1.0111142	AGACCTCCCGGGCTCCTGCGCGCTCAGCCATCCTGCATCAGCACCAGCGCGCTCTGCCGCCTTGAGACCC		LOC344172
17652	0.0967	2.74E-03	3.1710381	-1.72399	0.9913743	TCAGTCATTCCTCCCAGGGGTCCCGAATGTTGTTGCTGGCTTCCGTAACCCAGACGGTTTTGTCTCTTCC	NM_005510.3	DOM3Z
9949	0.09627	2.72E-03	3.1733636	-1.7274	0.9021611	TCTCATCAATACAGATTCTTTTTCTTCCTATCCTGTTTTCTCTCCTGTTTCTTTGGATTATAGCAGTGAA	NM_004034.1	ANXA7
908	0.09479	2.63E-03	3.1856469	-1.72761	0.894489	GCGCTGAAAGCCGACCCGCGGAAAACCTCCGAACTGGCGCAAAGTCTCTCCTCTTGGCCGAAATCATCCC			#NAME?
32822	0.09523	2.66E-03	3.1810756	-1.72789	1.0726477	TAGCCTTCCAGGGTCCTTCAAATCTTACCAAATGAAAGCCAGCTTGCTCCACCTACTGTCAAGCCAGCAT		MFAP3L
43433	0.09479	2.62E-03	3.1858485	-1.72878	0.8774958	CCTGGTAAGAAGGTGCCCATTGTTCAGAGGCAAAGAGAAGCCTGCGGTTGGCATGAGGATGCCTGACAAC	NM_139015	SPPL3
6939	0.09835	2.83E-03	-3.1592822	-1.72933	-1.561473	ACCTTGCTTTCATTAGGCCGCCACAAAGCCATCTGCAAAGAAATAGTTGACACGTTTACGTCGTTTAGGC			#NAME?
30224	0.09577	2.69E-03	3.177115	-1.73181	0.8844841	AGGAGTGAGACGCACCTCTACGAACTGTATTTACGTTAACCCTCAGAACACCATCCCACATGACAAGCCA		LOC440494
10997	0.09776	2.79E-03	-3.1645813	-1.73289	-1.0167324	GCCCGAGTCTGTTTTTCATGCGATGACACTTGTACAATTAATTATCTTTTCAAAGGTACTTGGATAATAA	NM_181050.1	AXIN1
47456	0.09889	2.88E-03	3.1531632	-1.73303	1.0668607	CCTGTGAAGATAAATCAGATTAGCTTGGATGAAAGTGGAGAGCACATGGGTGTGTGTTCAGAGGATGGCA	NM_014396.2	VPS41
9944	0.0961	2.71E-03	-3.174236	-1.73448	-1.1492203	TATCCCGCAGTGAGATTGACCTGCTCAACATCCGGAGGGAATTCATTGAGAAATATGACAAGTCTCTCCA	NM_001155.2	ANXA6
19169	0.09599	2.70E-03	3.1756634	-1.73564	0.9161088	CACTTCCAACTTGACATCATGCTTTCTGGAAACTTCCCCGTATGTCCCACTTTCCCACACTTGGTGCCCT		FAM86B1
43651	0.0956	2.68E-03	-3.1788696	-1.73585	-0.9801285	GATCTTGCCCTTGCCTGTAAATTGGATTATGATGAAGATGCTAGTGCAATGCTGAAAGAAGTTCAACCTA	NM_003932.3	ST13
48450	0.09885	2.87E-03	-3.1535751	-1.73896	-1.1332588	CAAGTGCTGAATTTTCAGAATTTCCCTTGGTGAATGTAAATGATAATAGAGCTGGGATGACATCTTCACC	NM_021964.1	ZNF148
29741	0.10444	3.16E-03	-3.1198409	-1.7406	-1.3446781	AAATTCCGAATGTCCTTGAGTTTCCCGGTAGGAGCTGCGGTCAACTGTGCTGACAACACCGGAGCCAAAA		LOC402120
31818	0.09523	2.66E-03	3.1814135	-1.74154	0.8648874	ATCCAGGAGCGCTGGAAGTGTGACGGAGACAACGATTGCCTGGACAACAGTGATGAGGCCCCAGCCCTCT		LRP1
27148	0.09565	2.68E-03	3.1784116	-1.74184	0.9207358	GGCAAAGATGAGGCACCTTATAGCCTTACATGTTCTTATTTTTCTTTCCTTTTCTCTTCTTTATTTTCTT		LOC283034
12688	0.10446	3.16E-03	3.1189986	-1.74521	1.5583151	GGCTCGCTGGTGAACTGTGTGTCAAAGTTGTCCAGACCGTAGTCGTCTGTGATCTGTGGCTGGAATGGAG	NM_182533.1	C1orf86
9997	0.09601	2.70E-03	3.1753237	-1.74582	0.8965243	TCAGGAATTCTCCCACTCCGGAATGCCTTGCTGCTGGGGTAACCAGGTCTTCACTTGTGAAACAGGAGTC		ANXA8
18917	0.1029	3.07E-03	3.1300154	-1.74599	1.2958044	CCCTCTATAGGAGGTAGATTGGGAAGTGGAGCTGGCCGTGGTCATTGGAAAGAAAGGCAAGCACATCAAG		FAHD2A
22045	0.09784	2.81E-03	3.1618944	-1.7461	1.13297	TCTCACAACTGCTGTTACAAGACCGTGCTGGGGAGTGGGGCAAGGGACAGGCCCCACTGTCGGTGTGCTT		GRHL2
8962	0.10532	3.21E-03	-3.1138903	-1.74943	-2.4069231	GATTGCACATTGTTGTTTTTTTAATAGTCATTCCAAATATGAGATGCATTGTTACAGGAAGTCCCTTGCC	NM_001101.2	ACTB
24349	0.09577	2.69E-03	3.1770246	-1.74958	0.9514127	AGCCAGCCTCAGAAGGCCCCAGAGAGACCCTGCAAGACCACGGAGGGAGCGACACTTGAATGTAGAATAG		ITGA3
27688	0.10321	3.09E-03	-3.127246	-1.75005	-1.4818612	TTAATTTCTATTCTGCGGAAAGTGTAAAGCATTCCAACAAAGGGTTTTAATGTAGTTTTTTTTTTGCACC		LOC285984
30176	0.10444	3.16E-03	3.1196259	-1.75151	1.461554	AAGCGCTTCTCCATCCTCCAGCATCTCAGGCCTGGCTGGCCACTCAGTATTCCTTGTCCCTGGCCTCGCA		LOC440422
16552	0.10465	3.18E-03	3.1175573	-1.75156	1.5011917	CCTGGTTCAGGCCCGGAGGAGGGTTTGCGGGTAGTTGCACGGACAATTCGGCGGGGTGCTGCCTGTTGCT	NM_001348.1	DAPK3
6376	0.10168	3.01E-03	-3.1373455	-1.75171	-1.2697353	AGGTTCTCTCGGGGCCACGCGCGCGTCCCCCGAAGAGGGGGACGGCGGAGCGAGCGCACGGGGTCGGCGG			#NAME?
3736	0.0976	2.77E-03	-3.1664587	-1.75263	-1.2788743	TGTCAATGCCTGTGATTTTCATAATTAGCACGTACATAAAGAAGTACATTCTGTTCAGGTGATAACTGAG			#NAME?
29808	0.0967	2.74E-03	3.1707718	-1.75444	0.9878742	TTGATGCGGCTGAACTTACATCCCCCCACACCCCGGACGAGGAGGCACAATTTGCTGGAGGAGCCGGGAA		LOC402382
6247	0.09889	2.88E-03	3.1523373	-1.75479	1.0245513	TACCCTCGTCTTACCCAGCAGTGTTTGGGTGCGGTTGGGAGTCTCTAATACTGCCGGGTAATGATGGAGG			#NAME?
46579	0.09776	2.79E-03	3.1646139	-1.76142	0.8546609	CGTGGACATTCTCAGGCTGACTCTCCAGGGTGAACTGACAGGAGATGAACTTGAACACATAGCCCAGAAG	NM_020127.1	TUFT1
36223	0.09878	2.86E-03	3.1547665	-1.76149	1.0742334	GTGCTGCAGAAGGTGGTAGAGGAGAGCCATGTGGAGGTGACTGACACGCTGATTGATGACAACAATGCTA		OTOF
11093	0.10534	3.22E-03	-3.1127701	-1.76733	-1.6595311	AAGTGGGATCGAGACATGTAAGCAGCATCATGGAGGTTTGAAGATGCCGCATTTGGATTGGATGAATTCC	NM_004048.2	B2M
28060	0.09784	2.80E-03	-3.1629499	-1.76734	-1.0929763	GAAATCGTGACTGACCAAGGCAATGGCAGGAGATTTTAATTAGTAAACAAAGCTTAGCAGGAGAGGAAAG		LOC344741
17908	0.10584	3.25E-03	3.1090397	-1.77011	1.4896375	AATACTTCCTGGGGTTTTGGTGTGCAGAGGGCTTTGTTGGAAGTGTGACTCAATCTTGCCTGCCTTCTGG	NM_004423	DVL3
20002	0.09885	2.87E-03	3.1537148	-1.77073	0.9595521	TTGAGACGTGCCGCCGTGCCACACCTTCCCTAACTTCTTCTGATGTGTCTCCATTAAAACGCCCTTCATT	NM_032207.1	FLJ21742
42987	0.10649	3.29E-03	3.1047667	-1.77258	1.5136256	GGGAGGGGCGCGGCAACACAGCCACTGAGACCACCACGAGGCACAGCCAGCGGGCAGCTGATGGCTCTGC		SMTN
6275	0.10187	3.02E-03	3.1361274	-1.77276	1.0641255	GTAAACATCCTACACTCAGCTGTAATACATGGATTGGCTGGGAGGTGGATGTTTACTTCAGCTGACTTGG			#NAME?
14658	0.09717	2.76E-03	3.1682932	-1.77539	0.8662332	ACCAGACCAACGAGGAGCTGCCTGAAATCACGGAGGTGCCGGAGAGCATTAAAAGAAGGCTGGGAAGAAG	NM_001007530	CDRT15
27060	0.09815	2.82E-03	-3.1605162	-1.77587	-1.1148248	AATCCTCAAGCGGCCGCCCGACGAGCAGCGGCTGTACAAGGACTACCAACTCTTGGATGATGGCAAGACA		LOC253665
9516	0.10679	3.31E-03	3.1029059	-1.77625	1.64884	TCCTCTCACATCCCACACTGGTCTCTGCACCACCCCTCTGGTTCACACCGCACCCTGCACTCACCCACAG	NM_000695.2	ALDH3B2
48338	0.09878	2.86E-03	3.1548942	-1.77628	1.0208458	ATGACCGGACACCAGGCCTCCATGGAGACTGTGACGATGACAAGTACCGACGTCGGCCGGCCTTGGGTTG	NM_006782.3	ZFPL1
39701	0.10602	3.27E-03	-3.1076135	-1.77641	-1.6590231	TGCAGCCACCACTTCCTCCTACTATGGAAGGGACAGGAGCCCACTGCGTCGTGCTGCAGCCATGCTCCCC	NM_031492.2	RBM4B
9316	0.09776	2.79E-03	3.1641473	-1.77693	1.0015463	AATGGGAGCTCGTGATTGGAAGGGGTTAAGGTGAGTAGAGAGGCTATGCACAAGCTGAGCAGGTCGTGAT	NM_032785.1	AGBL4
31032	0.09889	2.89E-03	3.1517106	-1.7776	1.1341281	GATAAAGCCTGCAGTGTCATCAGGAAGGCTCCTGTTTGGCCTGGGAAAAGGTGGAAAAGGGTTGGTGTGT		LOC441851
42364	0.09878	2.85E-03	3.1559489	-1.77872	1.1626306	GAGGAAGGCTTAAAGGAACTTAGAAAAGCTGCACACAGGAGTGGAATGAAGAATGCCAGAGACACCCTAA	NM_080866.2	SLC22A9
19579	0.09784	2.80E-03	3.1623427	-1.77916	1.0466955	TGCTGAACAGGATGGATCTGGTTGGTGGATGAACAAGTGTCACGCTGGCCATCTCAATGGAGTTTATTAC	NM_000509.3	FGG
22887	0.0993	2.91E-03	3.1489702	-1.77953	0.9181165	TGCCCAGCATGAAGATGGCCCTGAGGATGACCCACAGTTGGTAGGCATCACTGCTCGTAACATTCCACGA	NM_000190.2	HMBS
26501	0.09784	2.80E-03	3.1624907	-1.78049	0.8876165	CACCTACTTCATCAACTGGATTGACAAAATCATGAGGCTCACTCCTCTTTCTGACCCCGCGCTGGCTCCT		LOC138652
39684	0.0986	2.85E-03	-3.1569094	-1.78148	-1.1280555	GGTATGTTTTATAAGCCGCAGCTACTGTACACAGCCTATCTGATATAATCTTGTTCTGCTGATTTGTTTC	NM_021239.1	RBM25
26388	0.09776	2.79E-03	3.1641468	-1.78209	0.9375718	GCTCTCTTTGGCATCTCCACACATCATCCTTAGCAGCCCAGACTGCATTTCTGTAGCAGCCTCTTCCCTG		LOC126661
18658	0.09878	2.86E-03	3.155598	-1.78292	0.9790421	TCTTGAAAGTACCCTGATGACCCCAGCTGCCAAGGAAACCCCCAGTGTAATAATAAATCGTCCTCCCAGG	NM_001983.2	ERCC1
29728	0.10713	3.33E-03	-3.101054	-1.7849	-1.3163242	TTTTCTGCAGTGCTGTATTATTTTCAATAAATCTGGCACAACAGCAAAAAAAAAAAAAAAAAAAGGCTCT		LOC402057
17018	0.09778	2.79E-03	3.1637855	-1.78522	0.9133883	CTCTGCCGAAACCACCAAAGGGCATGTCTGATGGGCACAGGGTCTCCCAAACCCAGTGGCTTCTGTCTGT	NM_021931.2	DHX35
12834	0.09856	2.84E-03	3.1575247	-1.78946	0.9789252	GCATAGCCCAAATCCAAGTGATGATGGAGCAGATACGCCCTTGGCACAGTCGGATGAAGAGGAGGAAAGG	NM_018478.2	C20orf35
40969	0.10728	3.34E-03	-3.0998613	-1.79217	-1.9531788	TGGAAAAGGACCAAGATGGCGGCCGCAAACTGACACCTCAGGGACAAAGAGATCTGGACAGAATCGCCGG	NM_001022	RPS19
42509	0.09889	2.88E-03	-3.1522254	-1.79268	-0.9549861	TGAAGCTCAGGTGTCTCACGTCTGGGCTGCACCAGGCGAAGAGAGAAATTAAAGATTTGAGGTTTTTCCA	NM_020062.3	SLC2A4RG
35957	0.09949	2.92E-03	3.1478356	-1.79546	0.9613328	CCAGCCCTTTTTTCTTTCCTCACCTACCGCTTTGGCCATGATGTGCCCCGAGTTGTACACATCCTGTTTG		OR52R1
18338	0.09472	2.61E-03	-3.1876241	-1.79753	-2.9958237	AGCCAATGGGCAGTGAGGCCTGACGCGGGGGGCGGACGCTGGGGCCGAGGGTAGCTTGAGCGCGGCGGCG	NM_001969.3	EIF5
30968	0.09898	2.89E-03	3.1508783	-1.7994	0.9785567	TTCCGGACACCAAGACCTACTGCTTCGACGCCTTCCCCAAGTGAAATCCAGAAGGTGTCCAAGATCACGC		LOC441756
30716	0.10351	3.11E-03	3.1252523	-1.80118	1.0880593	TGAGTGGAGTATAAGGCGTGCGGGTGACCTACATCAGAAACAGGGTGTGATCATTTCAGTTCATCACATC		LOC441277
16756	0.10401	3.14E-03	3.1218741	-1.80258	1.1185849	GGGGAAGGAGGCAGTGGTCCAAGAGCCCGAGAGGAGCTGGTTCCAGACCAAAGAAGAGAGGAAGAAGGAG	NM_017895.6	DDX27
22721	0.10579	3.25E-03	3.1096694	-1.80306	1.326887	CAGTTCCAAGTGAGCCCGCCCACCGCGGAACGTTCGGTCAGTCTCGGCCCACACCCCAAAGGCTCTTTTC	NM_003520	HIST1H2BN
8594	0.10907	3.42E-03	-3.0906224	-1.80327	-1.8842439	GATTGCACATTGTTGTTTTTTTAATAGTCATTCCAAATATGAGATGCATTGTTACAGGAAGTCCCTTGCC	NM_001101.2	ACTB
4951	0.09889	2.89E-03	3.1516997	-1.80342	1.0104344	TGCCAGCCCAGTTCAACTCCAAGCTGATGACCAGTGTCGACCGCCAGTCATTCTGAACATTTGACCAGTT			#NAME?
42861	0.10095	2.98E-03	3.1406249	-1.80454	0.9318506	AGGAGCCCGACGGCGTGTGGGCCTACAACCGCGGCGAGCACCCCATCTTCGTCAACTCCCCGACGCTGGA	NM_005585.2	SMAD6
13562	0.0993	2.91E-03	3.1487716	-1.80455	0.9567297	CATCAGCTCACACTTGCAAACCTGTGGCTGTTCCGTTGTAGTAGGTAGCAGTGCAGAGAAAGTAAATAAG	NM_018325.1	C9orf72
37338	0.10139	3.00E-03	-3.1386606	-1.80588	-1.4684349	GTTAATGTCTAGCCAAGAGTTTAGTAAACGAAGAATTAAACTGCACTGTTGATCGGTGCTTTGTGTAAAT	NM_001008660.1	PICALM
26799	0.09914	2.90E-03	3.1500619	-1.80806	0.9207315	CATGTAGGGCATATTTTGGGGAGTGATGGGATTATGCACACCCTTCAGGTGTCAAGATAAAGAGATAAAA		LOC154761
42160	0.10335	3.10E-03	3.1260549	-1.80813	0.9897096	CACACACACCATGGAAGTGACTGTCTACCATCGCCGGGGATCCCGGAGCTATGTGCCTCTTGCTCATTCC	NM_006928.3	SILV
47121	0.09889	2.88E-03	3.1524379	-1.80889	0.8630545	TTATGAGAAGACTGGTGGGTGCCAGAAGCTTATCAAAAATATTGAATATCCTGTGGACTTGGAAATTAGT	NM_005153.1	USP10
14490	0.09885	2.87E-03	3.1535456	-1.80951	0.9373203	TTTGTTGAGTGACCAATCAGATGGGTGGAGTGTGTTACAGAAATTGGCAGCAAGTATCCAATGGGTGAAG	NM_001797.2	CDH11
29569	0.10885	3.41E-03	-3.0917973	-1.80984	-1.8966256	GAAGATGCATGAATAGGTCCAACCAGCTGTACATTTGGAAAAATAAAACTTTATTAAATCAAAAAATAAA		LOC401206
18752	0.09983	2.94E-03	3.1459095	-1.81258	0.9881649	ACCGTTTGCTCCGAACCGAGCCCGCAGTCGGACCGTGCCAGTTTGGCTCGATGCCCCAAAACTAACCACC	NM_014209.1	ETV2
24667	0.10532	3.21E-03	3.1137258	-1.81272	1.1414672	AAGAGCTCGGCCCCGATCAGCCTGAGTTCCGCCAGCGCCTACTTCTGGTGGCTCTAGGTCCCCGGATCCA		KCNJ4
32273	0.09885	2.87E-03	3.1541602	-1.81334	0.8424234	ACAACTCACATCAAAGCCCTCACTCCACTAATGGAGAATCCTAGCCCCACTAATGCCAAGTCTGTTTGGG		MALL
34259	0.1104	3.48E-03	-3.0848773	-1.81657	-1.7715482	GAATTAACAATGTAACCATATGGAAGCAACTTTTTTTGGTGTCTCAAAGGAGTAACTGCAGCTTGGTTTG		NACA
1534	0.09889	2.89E-03	3.1520212	-1.81667	0.8356804	CTGACGCTTACAACCAGGGTCTGTCCGAGCGCCGTGCTCAGTCTGTTGTTGATTACCTGATCTCCAAAGG			#NAME?
42293	0.10208	3.03E-03	-3.1349086	-1.8182	-1.2022029	AGCCACGTCCAGCTGGCGTCAATAAGCATCTTTGGGGATGTCCTGCCTCCTCCAGGACCAGCCATGAGTG	NM_004695.2	SLC16A5
5630	0.09889	2.89E-03	3.1514547	-1.81934	0.8533131	ATTATCCGATCAGGGCTCCTCGTCTCCGTTTTGTCATTCTCAGGCATCTACCTGCACTATAAGCACTTTA			#NAME?
44524	0.10584	3.25E-03	3.1092768	-1.82035	1.527719	TTTCAGAGCCCAAGTCAGGAGGTCAAGTGTGCATGCAAGAGGTGGCAGGGGACAGATGTGCTGCTGTTCC	NM_005992.1	TBX1
47342	0.1029	3.07E-03	-3.1295441	-1.8217	-1.1330148	GGCATGCATCTTTAATTCCTTATCCTAGCCTTTGGGCACAATTCCTGTGCTCAAAAATGAGAGTGACGGC	NM_198156.1	VHL
41680	0.10095	2.98E-03	3.1408336	-1.82224	0.8993237	TCTTAAAGACTCTGACCAAGTAGCACAGAGTGATGGGGAGGAGAGCCCTGCTGCTGAAGAGCAGCTCTTG	NM_014933.2	SEC31L1
42728	0.10644	3.29E-03	3.1051731	-1.82247	1.2671573	AGAGGCCATTTCTACCCTGTCTGGATCTACATTCTGGGCTGTTGTGTTTTTCGTCATGCTCCTGGCGCTG	NM_001043.2	SLC6A2
27480	0.10532	3.21E-03	3.1133456	-1.82271	1.0978268	TGGCTTTGACTCAGACTCTCAGCTTCCAAGTCCTGATGCCCTCAGGCCCTCTGCCCAGGACATCAGTGGT		LOC284948
40828	0.10401	3.14E-03	-3.1221806	-1.82323	-1.5014921	CAAGGATCAAACCAAGGCCCAGGCTGCAGCCCCAGCTTCAGTTCCAGCTCAGGCTCCCAAACGTACCCAG	NM_000992.2	RPL29
36591	0.10095	2.98E-03	-3.1405771	-1.82363	-1.2021748	GCTCGGGGCGACGCGGCGCTTGTTGGCGGCGCTGCGAGGCCAGAGCCTAGGGCTAGCGGCCATGTCATCA		PCBD2
14358	0.10311	3.08E-03	-3.1285635	-1.82598	-1.1576837	CTTCCTGATTATTTTCTACACATACATGTAAAATATGTCTTTCTTTTTTAAATAGGGTTGTACTATGCTG	NM_171827.1	CD8A
28957	0.09968	2.93E-03	3.1469087	-1.82636	0.8628157	GACTTCCAGAAGAGCTGGCGTCATGAATGTCATCTACCCCAAATCACCCACCGTTTCATCACCAAGGAGG		LOC390377
7216	0.10048	2.96E-03	3.1433313	-1.82743	1.0559669	TTGAGGATGGCGATATGGTGGACACTGGTTTTGGGGCCATGGATTTTGCTAATTTACAAGCTACTAAATC			#NAME?
19157	0.10401	3.13E-03	3.1228021	-1.82793	1.0448217	AATGGCCGCCTTAGCAGCAGCAGTGGCTCCGCCAGTGACCGCACGTCCTCCAACCCCTTCAGCGGCCGCT	NM_207006.1	FAM83A
10236	0.10497	3.19E-03	3.115744	-1.82949	1.0204429	TAAATTTTGGGAGCTCCTCCATCTCCAATGGCTGGGATTTGTGGCAGGGATTCCACTCAGAACCTCTCTG	NM_001654	ARAF
24102	0.10187	3.02E-03	3.1359968	-1.83023	0.9097222	TCGACAGGTGGGATCCTATAAAAAGGGGACAATGACTACAGGACACAATGTGGCTGACCTGGTGGTGATA	NM_004515.2	ILF2
15796	0.11141	3.54E-03	3.0784009	-1.83031	2.2767215	TCTAGAGTCCAGGAGCTTCCCCTGCCACTGCCACAACCCCCGATTCCACCACAGCCATCGCCACTGCCAC		CRAT
23807	0.1029	3.07E-03	3.1295953	-1.83081	0.924304	GTCAAGATGAAGAACCATTTGCTTTTCTGGGGAGTCCTGGCGGTTTTTATTAAGGCTGTTCATGTGAAAG	NM_144646.2	IGJ
21438	0.10061	2.96E-03	3.1426135	-1.8318	0.8888123	GCCTGGGAATGAGGCCAGCCGGGAGTTGGAAAGTTACTGCTAGGGGGCGGGATCCCCGTGTCTGTTCAGT	NM_000164.2	GIPR
48142	0.10095	2.98E-03	-3.1404512	-1.83229	-1.0723103	AGGAGCAGGGCACATACGCCCTGTCCCTCATCTATGGGAAGACGGTGTACCACTACCTCATCAGCCAAGA	NM_001079.3	ZAP70
15374	0.11083	3.50E-03	3.0825412	-1.83546	2.1286429	GCAGGTGCTGTGTGGCCGTGATGTGCAGAGAGCAGTGAGGGAGGGTTCATGAACCAGGTGGATCCTCTTT	NM_017623.3	CNNM3
18714	0.1057	3.24E-03	3.1102375	-1.83632	1.1255595	AAACTCCGGCCGAGAAGTTGAGAAATGTCTTCACCCCCTCTCGACATTCGTTCGTGCTTCTTCGCCTTGG		ESPN
24237	0.11141	3.54E-03	3.078486	-1.83762	1.5551797	TATTCACATTTGCCACAGAGCACAGAGGAGTTGAGGTCAGGAGCTAGGAGGCTGGAGACATCTACCCTGT	NM_014425.2	INVS
43304	0.1044	3.15E-03	3.1203071	-1.83956	0.9326301	GTCCCCTGTGATTCCAACGAGGCCAACGAGATGATGCCGGAGACCCCAACTGGGGACTCAGACCCGCAAC	NM_145662	SPANXA2
25706	0.11159	3.55E-03	3.0771272	-1.84023	1.5888937	TGCTGCCAGGCATGTCCCCCAGGGCCACTGGGCACTATGAGTCCCCCACCTCTCCCACTACTGGCCCCTC		KRTAP10-12
30657	0.10168	3.01E-03	-3.1371492	-1.84064	-1.0585459	TCTCAACAACCTCTTTGGACTCAGTGCCTACCCATCTCCTGGTGGCCTTGGTCGGTCCACAGCTTCCTCA		LOC441186
25433	0.10391	3.13E-03	3.1234013	-1.84373	0.911742	ACATGGCACTGAGACACGTGCTGTTCCACCTTCCCTCATGCTGTTTCACCTTTCCTCAGACTATTTTCCA		KIR2DL5A
21210	0.10465	3.18E-03	-3.1173461	-1.84423	-1.1938952	GAACCTGAATGGGGGGAAAAAATGTCCAATATGGAGAACAGCTTTGACGATGTTTCTTGCCTCTCTCCCC	NM_003644.2	GAS7
49144	0.10241	3.04E-03	3.1331576	-1.8451	0.9700238	ATCCGCGCCGCTACGCTTGCTCCCGCACAGGCCAGGCACTCTGTAGTCTTCAGTGCTACCGCATCAACCT	NM_031288.1	ZNHIT4
36276	0.10208	3.03E-03	-3.134772	-1.84642	-1.0744034	CCTTGCCCCAGTCCTAGGAACTGTGGCACACAGAGATGTTCATTTTAAAAACGGATTTCATGAAACACTC		OXA1L
23845	0.10232	3.04E-03	-3.133705	-1.84925	-1.0513118	CTCCAAGCCAACAAGGCCACACTAGTGTGTCTGATCAGTGACTTCTACCCGGGAGCTGTGACAGTGGCTT		IGLC1
18141	0.10321	3.09E-03	-3.1274518	-1.85187	-0.9720752	ATCTCCCTCTTCTACGAGCTCTCGGAGAATGACTTGAACTTCATCAAGCAGAGCAAGGACGGTGCCGGCT	NM_001961	EEF2
14321	0.11264	3.61E-03	-3.0717131	-1.85337	-1.3893315	AGAGAATCCCCTCCATCTTTGGGAGGGGTTGATGCCAGACATCACCAGGTTGTAGAAGTTGACAGGCAGT	NM_001803.2	CD52
43482	0.11309	3.64E-03	-3.0683171	-1.85514	-1.6459622	CCGGGCAGCGGACGCCGACAGGGAGGGCGGTCGGTCGCGGCGAGCAGCGGAGACAGCGACGCTGGCGGCC	NM_025213.1	SPTBN4
33621	0.10241	3.04E-03	3.132899	-1.8568	0.8194282	TGGAACTCCACGGTGCCTCTCTGAATCTCTGTTATGGATCCCCCACTATATTTGATGGGAACCCAGTGAG		MPPE1
33067	0.11302	3.63E-03	3.0695186	-1.85748	1.4571209	GCCTACCCCGAGTCCAAGACCCCGCTAACCGCCACCCTCTCAAAATCCGGAAACACATTCCGGCCCGAGG		MGC27165
13250	0.10444	3.16E-03	3.1194451	-1.85862	0.9419148	TGTTTCCAGCACTATCCCCACTTTTCAGTGCCTCCCCTGCTCATCTCCAATAAAATAAAAGCACTTATGG	NM_014070.1	C6orf15
30856	0.10321	3.09E-03	3.1274312	-1.8588	0.861857	AAATCATCATGAAGGAGCACTGTGTTGGCATCCTCGGCTACAGGGTGTCTCATTCCACTGCAGTCCAGCG		LOC441537
10168	0.10281	3.06E-03	3.130565	-1.85972	0.9076629	TACCCAGGAACCTCTTGCCCGAGATCCTGTTAAACTTCCTACAACAGCAGCCAGTACCCCTGATGCCGTT	NM_000484.1	APP
35411	0.10366	3.12E-03	-3.1244987	-1.86132	-1.0436878	CATTGATTTGTTCAGATGTTTCAATGCCTCATGATACAATAAAACCACAAAAATTTTCTTAACAAAAAAA		NUTF2
4200	0.10532	3.22E-03	-3.1131421	-1.86182	-1.0362965	GGTAAGGTAGGGTTGTTTTGATTTCATAATAATAAATTAATGCATTAATTTTATACAACATATAACATTA			#NAME?
41294	0.10847	3.39E-03	-3.0937356	-1.86345	-1.1289754	CCGCTGTCTAACTTGGTGTGCAGAGTGAATTGCCGCTGCCGGAGCGGAGAGAGGCGGAGCGGCCAGGAGA	NM_003864	SAP30
40537	0.11264	3.61E-03	-3.0717317	-1.86431	-1.7247893	CTTTGGACCGTCTCAAGGTGTCTGACGGCATCCCACCGCCCTACGACAAGAAAAAGCGGATGGTGGTTCC		RP11-365K22.1
19624	0.10808	3.38E-03	-3.0955187	-1.86452	-1.4578774	CCATTTATGAGTCTCAAGTTTTATTATTGCAATAAAAGTGCTTTATGCCGGCTTTTCTCAAAAAAAAAAA	NM_000801	FKBP1A
23407	0.11126	3.53E-03	3.079582	-1.86529	1.2477321	TCTAACTGGCATGCAACAGCCCCACCTGCCTGAGAGCCCTGAGGTGACAATAAAACATTTATGCTCAAGG	NM_052970.3	HSPA12B
18135	0.10335	3.10E-03	-3.1264984	-1.86582	-1.0961183	AATTTCAAGAAAGAGGAGACAGCAAAACTGATAGAGAAACTGGACATCAAACTGGACAGCGAGGACAAGG	NM_001961	EEF2
8904	0.11417	3.70E-03	-3.0625502	-1.86596	-2.6277953	GATTGCACATTGTTGTTTTTTTAATAGTCATTCCAAATATGAGATGCATTGTTACAGGAAGTCCCTTGCC	NM_001101.2	ACTB
17176	0.10401	3.14E-03	3.1219864	-1.86712	0.9458893	ACAACAAGCCTTGAGCCGGGGAGACAAGGGAATCAGTGTCTCATTATCTCTACCATCTCTACCATCTCGG	NM_015594	DKFZP434O047
26336	0.10263	3.05E-03	3.1319164	-1.86747	0.8527896	TCTGTTCTACTAGGTGTGAAACAGGAGGAGTTAGCTGCATTTAAAAAGCTAGAACCATGGAGGGTGTTGA		LOC120872
24299	0.10606	3.27E-03	-3.1071507	-1.86898	-1.0688245	CTTTTCCGGTTTCAGAAAAACCCAATGATTACCCTTAATTAAAACTGCTTGAATTGTATATATATCTCCA	NM_182972.1	IRF2BP2
7784	0.10602	3.27E-03	3.1075092	-1.87321	1.2654882	TCACCGACTGTGGATTAGTGGTGGAGGAGGTCGTTGAGGTGACCCTTGATCCCACCATTACCATCTCCCT			#NAME?
36989	0.10335	3.10E-03	3.1262192	-1.8735	0.9944669	TTGAGTCAGTTGAAGAATATAACGAGCTGATGGTGCGGAATGGGGACCCCCGGATCCGGATGTTGGAGGT	NM_178140.1	PDZD2
34931	0.11432	3.72E-03	-3.0603532	-1.87409	-1.8445439	ACCCACCTACCATTCTTGGAACCATGGCGGCAGTGGCGGCGGCCTCGGCTGAACTGCTCATCATCGGCTG		NNAT
18091	0.10465	3.18E-03	3.1173135	-1.8747	1.1677091	CCCCACACAGCCCCCTCATCCTGCATCATGGACAAGAACGCAGCACTTCAGAATGGGATCTTCTGCAACT	NM_005226.2	EDG3
31373	0.10754	3.35E-03	-3.0982989	-1.8748	-1.5061227	TGGCCTCTTTAGGCCCAGCTCATTCCTCACAACGGCCTTTCCAGGCCCCATTTTTCCCTTCCAGCGGCCT		LOC442542
11119	0.10534	3.23E-03	-3.1117013	-1.87541	-1.0076878	AATTCACCCCCACTGAAAAAGATGAGTATGCCTGCCGTGTGAACCATGTGACTTTGTCACAGCCCAAGAT	NM_004048.2	B2M
39998	0.10532	3.21E-03	-3.1133636	-1.87572	-1.1853271	CTCCGCATCGTGTAGTTTTGTGACATAAGGAGACCTCCTACTTGAGCTGTCTGTACCCCAGAATCAAACA	NM_005873.1	RGS19
37630	0.10667	3.30E-03	-3.1039218	-1.87739	-1.0678029	TTATAGTAACAGTTATCATACACTGAGATATAGTTTCTGTGCTTGTAAAAAATTCTTGAAGTGAGGCCGG	NM_012388.2	PLDN
43548	0.11424	3.71E-03	3.0613373	-1.87964	1.4407662	CGGGTTTCTGCCGGGTTTCTCCCTGCGGCTCCTGGGTTGTTGAGACTCTTGTGAAGATGGCTTGCGCTGC	NM_003135.1	SRP19
11677	0.10621	3.28E-03	3.1061683	-1.88031	1.0824828	TCATTGAGATCCACAGCAAGCGCATCCAGCTGTATGGAGCCTACCTCCGCATCCACGCGCACTTCACTGG	NM_032667.4	BSCL2
4721	0.10766	3.36E-03	3.0975989	-1.88095	0.9747796	GCAGAACTGCTTTCTTTCTCGTCTGAATTCTTATTCTACTTTATCTGACCGAGTAGTAATATGAGCTTTA			#NAME?
2831	0.10534	3.23E-03	3.1121076	-1.88382	1.179034	TCAAAAGACTCCACCACTGATATCAACCAACCGCCTGATGCTGCCCCTCCCTTTTGCGGTTTCGACACAA			#NAME?
13487	0.1134	3.65E-03	3.0670632	-1.884	1.1401043	GAACACACCCACACCAGGCCTCAGGATTTTGTGTTGATCAAGTTCCAAGGAAAAGGAACATCTCAGCCGG	NM_178448	C9orf140
14554	0.10534	3.23E-03	3.1116964	-1.88443	0.9261098	TGAGAATGACAACCCTCCCACCTTCAGCAAGCCCGCCTACTTCGTCTCCGTGGTGGAGAACATCATGGCA	NM_022124.2	CDH23
25655	0.10476	3.18E-03	-3.1166976	-1.88575	-0.9345225	ATTTCTTCTTTTCACTTTACCAGAAAGTGTTCTTTAATGGAAAGAAAAACAACTTTCTGTTCTCATTTAC		KRT10
37721	0.10446	3.17E-03	3.1189009	-1.88636	1.015052	CTGGCGTGGGGTGCAGATCCCACTACCTGAGGGCATCAACTTTGTGCATGAGGTGGTGACGAACCATGCG	NM_182676.1	PLTP
39141	0.11219	3.58E-03	3.074966	-1.89178	1.1510794	GACGCCTTCCTGGGGTAGCTGAGCCGCTGCTACGCCTATCCTCGCCACTACCTCATCCTGGTCACTCAGC	NM_021093.1	PYY2
11578	0.10401	3.14E-03	3.1221537	-1.89196	0.8684359	AGAGTGTGTTCTCAGGCCTGGAAGATTCCGGCAGTGACAGCAGTGAGGATGATGACGAAGGCGACGAGGA	NM_015201	BOP1
45727	0.10713	3.33E-03	-3.1009905	-1.89313	-1.519501	TGATCTTTTAAGTTTCCTTCCCTACCCAGTCCCCATTTTCTGGTAAGGTTTCTAGGAGGTCTGTTAGGTG	NM_153649	TPM3
9836	0.10881	3.41E-03	3.0922169	-1.89359	1.203022	GAAAAGGGATGGAATTGATGGTGACAGCTAAGTCTGTCTTTTTTCTTAGGAAATAAAGGTTTTCCTAGGA	NM_001010925.1	ANKRD19
8871	0.11083	3.50E-03	-3.0827357	-1.89418	-2.2980797	GATTGCACATTGTTGTTTTTTTAATAGTCATTCCAAATATGAGATGCATTGTTACAGGAAGTCCCTTGCC	NM_001101.2	ACTB
15036	0.10446	3.17E-03	3.1186668	-1.8942	0.8688578	GAGGAGAAGGGTTACTTGCTGCTCACACTATATACAGATGCAAGCAAGGGGCGTGGAGAGTGAGGGCTCC	NM_000080.2	CHRNE
37639	0.10532	3.21E-03	3.1143017	-1.89531	0.9813191	CAGTGGGGAGGCGGACGTTCCAGCCGGCATGGCTGGGAACTGCAGACCTGTCCTCCTGGTGGGTCCAGGG	NM_000445.2	PLEC1
47437	0.10534	3.22E-03	-3.1125742	-1.89669	-0.9794287	ACGTTTGTTTTAATGGTCTTTCTGATTAAAGAAAGCCCCTGTGGCTTTGGAGGCATTGTGCCCACGGTCC		VPS26B
44349	0.11235	3.59E-03	3.0735552	-1.89706	1.0160563	GAAGCGAGGCCCGGCCACGCCCCTCATCACCGTGTCCAATCACCAGTCCTGCATGGACGACCCTCATCTC	NM_000116.2	TAZ
14414	0.11148	3.55E-03	3.077945	-1.89915	1.645869	CTGAGGACGGCCTCAAGCATGAGTATTTCCGCGAGACCCCCCTCCCCATCGACCCCTCCATGTTCCCCAC	NM_033489.1	CDC2L1
20921	0.11585	3.81E-03	-3.0519992	-1.90079	-1.4788701	TGGTGGCGGCGGCGCGTCGTTGCAGTTGCGCCATCTGTCAGGAGCGGAGCCGGCGAGGAGGGGGCTGCCG	NM_002037.3	FYN
45980	0.10767	3.36E-03	3.0973247	-1.90261	0.9263279	TACAAATGGCAGAACTCACCAGACAACCCCCAGCGTTTTGACCGGGCCACCTGTGTTCTGGCCCACACTG	NM_052828.1	TRIM10
11719	0.11641	3.84E-03	-3.0489303	-1.90396	-1.5858135	ATCAGGTTAAGATATAGTCTGTGGATGGATCATCTGATGATGATGGATAAATTTGATTTTTGCTTTGGGT		BTG1
33050	0.11662	3.86E-03	3.0470135	-1.90416	1.5719611	GAGCACCTCCACACCCCACTGCCTCTGTCCCCAGCAAACTGAATCCGGTTCCTCTCCACTTTTCAATACT		MGC2574
27758	0.11126	3.53E-03	3.0795958	-1.905	1.4412743	CCTAAGGTAAAGGAGTATGGGCACTAGACAAAATGAGTTTTATAATAGTCGATTGGAAGGAATGGAAGTT		LOC286367
5548	0.11035	3.47E-03	-3.0854865	-1.9054	-1.2167395	ACATTTTAAAAATTCAGAAGCTTGTCACTCCTGTTAATGGGAGGATCAGTCACACATGTGTAGTACAAGG			#NAME?
46318	0.10673	3.30E-03	-3.1035027	-1.90575	-1.0476633	TAATTCTCTGAAAGTACTGTTTCTTCATTCTATTGCGGTATATGAGAATTCCTGGGTGCATCTTATTCTG	NM_133462.1	TTC14
37121	0.10534	3.22E-03	3.1122146	-1.90764	0.9702363	TACCACCGATGATTCCATTTGTGTGCTGGGAATAAGCAAAAGAAACGTTATTTTTCAACCTGTGGCAGAG	NM_002627.3	PFKP
48815	0.11118	3.52E-03	3.0803117	-1.91305	1.0724889	GTCTGTCCACCTGTATGTACAGTGATAACGTGTGTGATTTTTGTATATTTGTCTAGAGGGCTGTGTGTAT	NM_020714	ZNF490
18720	0.11671	3.87E-03	3.0464569	-1.91729	1.4474395	TCTTGGAGAGCTGTTGGATGGAGGTGTTAATGATGGGGCTGATGTGGCGCTCAATTGACCACCCCGGCAA	NM_001437.1	ESR2
22944	0.10828	3.39E-03	3.0946237	-1.92203	1.107502	GGAGAGAGGTGGAGGGCTGGTATTTTGGAGGATTCAGCATAGAAGAACAGTCTGCATTTGTGATACACCA	NM_014250.1	HMG2L1
30902	0.11561	3.79E-03	3.0533344	-1.92561	1.3547016	CTCCACACCGCTGTCGCGTCCCTTAGCCGTGTGGGCTTGCCCGCTGCGTGTTCCCTGATTCGGCCCCCGG		LOC441624
25294	0.10602	3.26E-03	3.1077342	-1.92584	0.9061039	TCGGTTACAGCGGGAATGGGCGGGCCAACATGGTCTGGAGGCCGGACACAGGCTTCTTTGCCTACACGTG		KIAA1924
23113	0.10591	3.26E-03	3.1085884	-1.92635	0.8592081	TACCCAGTATGTGCAGGGAGACGGAACCCCATGTGACAGCCCACTCCACCAGGGTTCCCAAAGAACCTGG	NM_006361.4	HOXB13
18414	0.11662	3.86E-03	3.0469807	-1.92761	1.2874126	CTGAACTTCAGAGCAGTTCCCATTCCTGCCCCGCCCATCTTTTTGTGTCTCGCTGTGATAGATCAATAAA		ELN
24613	0.11762	3.95E-03	3.0386727	-1.92903	1.9422053	TGTTCGCCTGCCTGTCGGTGCTCTTCGTGACCGTCACCGCCGTCAACCTCTCCGTCAGCACCTTGCCCAG		KCNG1
5324	0.10728	3.34E-03	3.1000082	-1.92941	1.151922	TCCTCCTCTCCATAAGCACCGGGAACAAAACAGAAAAAAGTCTTTGTATAGTAATAAAGTCTGCAGTTCA			#NAME?
15119	0.10621	3.28E-03	3.1063228	-1.93441	0.8071446	ACGTGGTTTTGTCTGCTGCGCCCGCTCTTCGCGCTCTCGTTTCATTTTCTGCAGCGCGCCACGAGGATGG	NM_001827	CKS2
26374	0.10754	3.35E-03	3.098234	-1.93552	0.8985863	TTGAGCAGCCGGGACTGCTCTCCCTGAAGACCCCTCCAGAGAGAAAATAAACTAGCCCAGACCCTCCTCT		LOC126075
17890	0.11235	3.59E-03	3.0737202	-1.93628	1.0447341	AGTGAGCAGCTCTACTTTTCCACGCCCACCAACCACAACCTGTTCCCACTCAATACGCTGGAGTCCACGT	NM_001947.1	DUSP7
18264	0.11704	3.90E-03	-3.0437155	-1.93656	-1.2989473	CCGTTCGAGACAGCGCGGGCGGCTCGGGTCCCCTGGGGCTCCGCAGCAGGAGGACGCCATGGACGACAAG		EIF2B1
12152	0.11847	4.00E-03	-3.0340828	-1.93738	-1.7979247	CCCGGGCTCTCCATGAGCAGGCGGCGGCGGCGACGGGTGCGGCGGCACCGGCAGTTTTCGGTCCCCAGGG	NM_001017923.1	C14orf28
46925	0.10956	3.44E-03	-3.0887579	-1.93775	-0.9513921	GGAAACCTTCGCATCTTGGACCACTGAAATGAAAAATACTGTGGACACTTAAATAATGGGCTAGTTTCTT	NM_001001521.1	UGP2
24948	0.10679	3.31E-03	3.1028172	-1.93845	0.8963788	CAGGACAGCACTTTTTATACAGAGGACACCGCCTCGGCCCCACGTCCTTAGAGGCCAGAGCACATCTGAA		KIAA0649
44727	0.10707	3.32E-03	3.1016619	-1.93913	0.9288212	CTGATGGGGGGCCCCACAGAATAGACCATCAGGAGCACCCAAGAGACAGGAGATACTCCGAACCTCATCA	NM_031274.2	TEX13A
20966	0.11593	3.82E-03	-3.0513761	-1.94068	-1.3454912	AGTTCGTGTACAAAGAAGAGCATCCGTTCGAGAAGCGCCGCTCTGAGGGCGAGAAGATCCGAAAGAAATA	NM_007278	GABARAP
32591	0.10754	3.35E-03	3.0986766	-1.94201	0.8754906	TGGAGGCCCATTTGGGAGACCCAAAACCTCGGCCTCTACCAGCCTGTCCACGCTTGTCTTGGGCCAAGCC		MBTPS1
46893	0.11424	3.71E-03	3.0618911	-1.94214	1.4650706	GGAGGAAAAGAACAAGAAAGATAGACTTCGAGAGTGATAAGAGAAAAATACAGGGAGATGGAATGGAAAC	XM_087353.8	UBXD7
42553	0.11684	3.87E-03	-3.0458517	-1.9424	-1.4324812	TTACTGAATTTGCACACCTCCTTGCCACCTTCCTTCCTCCAAGATACCATCTCCTCATCCTAACCCAGGT	NM_003052.2	SLC34A1
44961	0.10767	3.36E-03	3.097101	-1.9438	0.9285008	CCTGGCCGAGCTCTCCAAGTCCAACAAGCAGAACCTCTTCCTTGGCTCCCTCACCAGCCGCTTGTGGCCT	NM_001001563.1	TIMM50
32437	0.11514	3.75E-03	3.05744	-1.94453	1.1137569	CGCCACCTCCACGGGCCTCTCTGAGCTCGGACACCAGCGCCCTGTCCTATGACTCTGTCAAGTACACGCT		MAPK8IP1
1037	0.11267	3.61E-03	3.0713997	-1.94527	1.0014971	TAGCTGATGAATTTAATGCCATTTTAATTATTGATGACGCACACGGCACTGGAGTTTTAGGAGATGGGAG			#NAME?
40000	0.10881	3.41E-03	-3.092157	-1.94776	-1.138641	CAGGACTTGTGTAAAAAGCCACAAATCACCACAGAGCCTCATGCTACATGAAATGTAAAAGGGAGCCCAG	NM_002923.1	RGS2
41003	0.11687	3.89E-03	-3.0447543	-1.94859	-1.8297183	GTATTCTGGAGTCTGGATGTTGCTCTCTAAAGACCTTTAATAAAATTTTGTACAAAGACAAAAAAAAAAA	NM_001005	RPS3
5693	0.10728	3.34E-03	3.0997881	-1.94887	0.8478037	CGGCTGTCTTCCGCTCTACGATAACTTAGACGAGATGAGGTAGAGTGGGGTCTGTCAATTCATAGGTCAT			#NAME?
21114	0.11603	3.82E-03	3.0505595	-1.94945	1.3375758	ATCTTCGTTTCGGACAGAGCAAACAGCAACAAGGAGCTGGGTGTGGACCAGGAGTCAGAGGAGGGCAAAG		GANC
23689	0.11516	3.76E-03	3.0569534	-1.95031	1.2002792	GCAGGTGGGGTGGCAAAGCTACCTGGAATGGATTTGTGTGCTGATTTTTAAGGATTATTACAGATAATTA	NM_006764.3	IFRD2
30920	0.11304	3.63E-03	3.0690856	-1.95031	1.0909133	CCCTCCATCAACAGATATCCCAGCTGATCCGACTGCCGGCCAGCTCTTCCACCATTCCACAGCCCTCCAT		LOC441663
30514	0.1203	4.11E-03	-3.0242539	-1.95219	-1.8345641	TAGCAGCTGTATTCTGGAGTCTGGATGTTGCTCTGTAAAGACCTTTAATAAAATCTCATACAAAGACAAA		LOC440991
40547	0.1203	4.11E-03	3.0244926	-1.95225	1.7112119	ATCAGAAAATACCCCACCCCCTCCTCTAGGTTTAGCAGCCAGCACCCTCCCTCCGGATGCAGGGACCACT		RP11-393H10.2
27964	0.11038	3.48E-03	3.0851685	-1.95394	0.927697	TGTATTTACCTGGCTGGATATTCCTTAGTGTGTACCAGGACCTAATTTCCAACGTGTTGTGGAGGGTGCA		LOC340344
6463	0.11023	3.47E-03	3.0861099	-1.95497	1.0005649	TATATCATGGCCGACAAGCAGAAGAACGGCATCAAGGTGAACTTCAAGATCCGCCACAACATCGAGGACG			#NAME?
11950	0.11151	3.55E-03	3.0776341	-1.95537	1.0393221	AGCAACTGCTCCCGGTGTTGCAAGGAGGACAGAGCCAATGCCCGCCCCATCGTGTCATGGCCGACGGTGG	NM_173590.1	C11orf36
14322	0.11982	4.07E-03	-3.0274248	-1.95666	-1.1585976	ACTTCTGGTATTATCTCTCTATCAGATAAGATTTTGTTAATGTACTATTTTACTCTTCAATAAATAAAAG		CD53
8395	0.11138	3.54E-03	3.0789415	-1.96007	0.8862422	TACGCTGGCTCTGGACAAGTCAGATTCCCACCCCTCTGACGCTCTGACCAGGAAAAAACCGGCCAAGGCG		ACADVL
27208	0.10907	3.42E-03	3.090778	-1.96412	0.9343969	GCTATGGTGGTGAGATTTGTCCTCTGCAAACCATGACGGTGGTAGCTGGCAAAGGTTTGGTGAAATAGGC		LOC283389
42671	0.1174	3.94E-03	-3.0395661	-1.9642	-1.2632222	GGGAGGTCTTATCTCTCAGGGGGGGTTTAAGTGCCGTTTGCAATAATGTCGTCTTATTTATTTAGCGGGG	NM_033102	SLC45A3
19963	0.11424	3.72E-03	3.0609617	-1.96655	1.427633	AACATCTGTTATTCTATTAATGTGATTGTGTGTGAATGGGTCTGATGACTGTTGGACTGTTTGTAGGAAC		FLJ20647
19743	0.11514	3.75E-03	3.0573094	-1.96667	1.2901382	CTTCAGTTATTACATTAGTGACATCGTGGAGCGTGAGTGATCATTGTAGGGTAACAAGGTGTGGTGCTGG	AK002098	FLJ11236
5798	0.1098	3.45E-03	3.0877595	-1.9692	0.8937365	AGCGAGACGTTGAGCGTATGGGCAGGGATGAGTTAGTTTGCTAATCCCATGAGCTCCTGGAGGACAGGGA			#NAME?
18587	0.12196	4.19E-03	3.0169251	-1.97129	1.4275124	ACTTTTGCTGCGAATGTGGCTGTGGGAGGGCTTCTTCCCTGTGCGCTGTTGCCCATCCAAGCCTAATATG		EPHA5
37974	0.11406	3.69E-03	3.0633303	-1.97391	1.1677449	GAGGATGGCGGGATGTGGAGGGGGCAGGCGCCGGAGGAAGAAAGAAGGGGCACGAGTGGCCAAGCCCGTG	NM_198201.1	POP5
35376	0.11115	3.52E-03	-3.0808295	-1.97564	-0.8994911	GGAGAAAGGAAGAATTGTGCCTTGCATATTACTTGAGCTTAAACTGACAACCTGGATGTAAATAGGAGCC		NUP210
30557	0.11118	3.52E-03	3.0802926	-1.97684	1.0136383	CCCCCTCTCCATTCCATTGTAATTAAAGTGGCCTAGCTAAGTGCATTACATCACTTCTTTCCTTGACCTG		LOC441043
15150	0.11222	3.58E-03	3.0744246	-1.9786	1.1316665	ATCATCACACGGCACAACCTCACCTATGAATTTCTGCAGGCCCGGCTGAGGCAGCACTACCAGACCATCT	NM_001286.1	CLCN6
37384	0.11085	3.50E-03	-3.0822712	-1.97889	-1.0180554	GCAGCCGGGGTACCCTCTAGATTCAGGGATGCTTGCTCTCCACTTTTCAAGTGGGTCTTGGGTACGAGAA	NM_005026.2	PIK3CD
33748	0.12284	4.25E-03	3.011996	-1.97968	1.6261604	GGAGATTCCATTCCATTTTCAAGTGTACAGCCACAGCAAGGAGCCCGACACTGATTTGATCGATTCTGTG		MRPL49
9042	0.11384	3.68E-03	3.0647694	-1.98014	1.0182667	AACTGAGGTATGGCCATGCCCTAGACCCTCCCCAAGGATGACCACACCCGAAGTCCTGTCACTGAGCACA	NM_021612.1	ADAM11
46882	0.11087	3.51E-03	-3.0819662	-1.98024	-0.9390745	ATGAAGAAATTCTTTCAGGAGTTCAAGGCCGACATCAAGTTCAAGAGCGCGGGACCCGGTCAGAAGCTCA	NM_025241.1	UBXD1
23589	0.11914	4.04E-03	3.0301292	-1.98025	1.2173905	TCCCTCGCGCACTGCCTCGTGACCTGCGCAGGAAAAACACGCTGGGCCACCTCCAGGATCACCGCCTACA	NM_022377.1	ICAM4
12149	0.11286	3.62E-03	3.0704985	-1.9835	0.9475996	TTCCTGTATGCCATCTGTTTTCTGTGGGGCCCTGAGTGATGAGGAGAGGAACAAGGATTCATGGAAGTGA	XM_375077.2	C14orf25
23747	0.11561	3.79E-03	3.0534369	-1.98366	1.0258354	CAGGTCCAAGTGGTATAATGATTATGCAGTATCTGTGAAAAGTCGAATAACCATCAACCCAGACACATCC		IGH@
40429	0.11051	3.48E-03	3.0842797	-1.98484	0.8275069	AACGCTGAAAGAGGTTGTCCCCGTGTTTGGAGGGTCCACCCTATCCCATCCGAACCCTGAAGCTTTCACA	Y11165	RNU71A
31799	0.11072	3.49E-03	3.0833586	-1.98907	0.8015812	TCTTGCCGAGCACAAGATGAGTTTGAGTGTGCCAATGGCGAGTGCATCAACTTCAGCCTGACCTGCGACG		LRP1
10411	0.11309	3.64E-03	-3.0682574	-1.98951	-0.9620135	TCCTGACGGATGAGCAGAAGTCCCGAATCCAGGCCATGAAGCCCATGACCAAGGAGGAGTGGGATGCCCG	NM_001002252.1	ARL6IP4
28796	0.12124	4.15E-03	3.0203454	-1.98963	1.2694083	CACCCAGACAGGTGGCGAAGGCAGAGGAGTGGTCATTTTTCTTCTTGTGGCCTCTGGAATGTGACACAGA		LOC389634
43644	0.11687	3.88E-03	3.0448869	-1.99507	1.1908119	AAGTACCAGTATAGGCATCTCCCAACTGCTTTTCCCCATGTGTCCTGGTCAAGCCCCCCTCACTCTGTTT	NM_021015.3	SSX5
41964	0.12095	4.14E-03	3.0218395	-1.99551	1.3247888	TTCCAGCTCATCTAGATGAGGAGCTCCAAGCCACACTCCACGACTTTAGACATCAAATCCTGCAGACAAG	NM_005411.3	SFTPA1
28248	0.11286	3.62E-03	3.0703537	-1.99646	0.8948284	TCAAAGTCTGTAGCCCTGGATTGAATGAACTGGAGGAGAAGCTTATTTGCCAGGGGATGGGAAGCAGAAA		LOC387864
10397	0.11388	3.68E-03	-3.0644039	-1.99755	-1.1613476	CCTGGAATCAGACATCTTCCAGATGGTTTGGACCCTGTCCATGTGTAGGTCATTATCACACAAAGAGACC	NM_005737.3	ARL4C
26180	0.11987	4.08E-03	3.0270641	-1.99925	1.5283325	CTGAGAATATCAAGGGGAAGAAGCATGGGTCAGGTGCAGGAAGATGTCTGGGTGTCTGTAGAAGATGCTT		LILRA4
40795	0.12408	4.34E-03	-3.0045497	-1.99964	-1.6031614	GAGATCATCAAGACTTTATCCAAGGAGGAAGAGACCAAGAAATAAAACCTCCCACTTTGTCTGTACATAC	NM_000981	RPL19
20319	0.11222	3.58E-03	3.0744575	-2.00071	0.9388605	CTGCCATCAGTGTGGGTTTCCAAGCTGCCTTGGGCTCTGTCTACTGTCGCAAAAGCTTTTAAAGATATTC	XM_371311.3	FLJ36032
18094	0.1238	4.31E-03	3.0070977	-2.00152	1.4373649	CGATCCTCTACAAAGCCCACTACTTTTTCGCCGTCTCCACCCTGAATTCCCTGCTCAACCCCGTCATCTA	NM_004230.2	EDG5
48031	0.11772	3.96E-03	3.0377203	-2.00156	1.0032156	ACACCCACCACACCCATTGGTTACATTCCGAAAAGCAAATGGGAGATGGACACATCTGAGGCAAAGCTAG		YLPM1
38100	0.11254	3.60E-03	-3.0724841	-2.0022	-1.0490961	ACAATTCTAATGAGTTTGACTTGTGTTTTATTTTCACCACCAGACCCATTCCTTCTGTAGCTCAGGAGAG	NM_178230	PPIAL4
22318	0.11561	3.79E-03	-3.0541403	-2.00254	-1.0815959	GTAAGTCATTTTATTAAGGAATCAAGTTCTTTTTCACTTGTATCACTGATGTATTTCTACCATGCTGGTT	NM_002104.1	GZMK
39561	0.11684	3.88E-03	-3.0456416	-2.00282	-1.3836611	GATTCAACGTTTGGTTCTGAACTTACACACTGATGCGTTTACTCATCTAACATAATCTGACAGGGCCTCA	NM_014737.1	RASSF2
28022	0.12408	4.34E-03	3.004608	-2.0036	1.5728985	ATGGAGTCTAGGAGAATCCTGCAACAGCCCTGGGTCAGAGCCACCACAGTCCATGCCATCCCCAGCAACT		LOC342934
40994	0.11377	3.67E-03	-3.0654272	-2.00424	-1.2230735	TCAGCTGTCTGGGGAGCTCTAAGGGGAATTTGAAGGTACAGGAGTATCCTGCTGCTGCTGACATCCATAT	XM_371630	RPS27P4
47462	0.11424	3.72E-03	3.0610083	-2.00481	1.0007058	GAACACCATTTTCACCCTAGGAACCCGCGGCTCTGTCATCTCCCCCACTGAACTTGAGGCCCCCATCCTG	NM_080564.1	VPS52
30428	0.11305	3.64E-03	3.0688351	-2.00499	0.9704642	TAGAACAGGAGGGTGGTTTGGGAGGGCTCTGCACTTCCTCGTCCCCCACCTCGCGTTTGAGGAACGCGAG		LOC440848
726	0.11662	3.86E-03	3.0471932	-2.00544	0.9699841	GATCACTCCTGAAATCGCTACCCGTCTGGAATACCAGTGGACCAACAACATCGGTGACGCACACACCATC			#NAME?
43955	0.1203	4.11E-03	3.0243359	-2.00701	1.1297075	CCCCATGTCCATTGCTGGCGATGCCACCCCACTCCTGGACGAGATGGATCGGTAGGGGGCCTGCTCCTCG	NM_003170.2	SUPT6H
32111	0.11243	3.59E-03	3.0730944	-2.00814	0.9375417	TTGTTAAAGAGACACAAGGAATGAACTATTGGCAAGGCTGGAAGAAACACTGTGAGGGGAGAGACCTGTC		LYZL2
42556	0.11302	3.63E-03	3.069382	-2.00832	0.8359028	CACCACCAAAGAGGCCTACTGCTACGAGAACCCTGAGATCTTGGCCTCCCAGCAGTTGTGACGGGCAGTT	NM_080877	SLC34A3
12805	0.12307	4.27E-03	3.0105827	-2.00846	1.3598306	ATATTTTTAAGGGGAAGGGGAAGGATAGAGAGAAATGTCAGGCAGGGCTGGGGTCTGGGCCTGTGGGATC	U63828	C20orf181
40948	0.11424	3.72E-03	-3.0608249	-2.01008	-1.1904963	AGAAACTGGCAAGGAGAAGCTCCCGCGGTACTACAAGAACATCGGTCTGGGCTTCAAGACACCCAAGGAG	NM_001015.3	RPS11
3445	0.11847	4.00E-03	3.0339074	-2.01153	1.0884691	AGACAGGCAGGTAGGGAAATCGTGAGGTGAGCGTGGTCCTAGCTCCTTGTGGCAGAGCCTAGAGAGAAGG			#NAME?
45247	0.12201	4.20E-03	3.0165639	-2.01191	1.3980329	TTCTGTAGCTCTGATCTTAATCTTTGACAGTGGAGTGGACCTAAACTACAGTTATGCTTGGATTTTGGGG	NM_014908.3	TMEM15
21552	0.11382	3.67E-03	3.0650544	-2.01296	0.8621567	CATGGACACCCACCTCTTGTTCCTGCGGCCTCGGTGATGGCATAGGTCACATTTTGGGAGTTCAGAGGAG	NM_145262.2	GLYCTK
47960	0.11662	3.86E-03	3.0471366	-2.01398	1.1883781	AAGCCAATGCTGGAGACGGAGGTGCTGGACAATGATGGGGGTGGCCTGGCCACCATCTTTGAACCCTGAA	NM_020750.1	XPO5
43592	0.12188	4.19E-03	3.0176563	-2.01484	1.8044887	GTCACAGCCCTCGCCGCACGCACAGCCTCCACCTCACAATCCTAGCAGCATGATGGGACCCCACAGTCAG	NM_145716.2	SSBP3
14423	0.11593	3.82E-03	-3.0510815	-2.01523	-1.1059103	AACTCCAGAAGTGCTTCGATGTGAAGGACGTGCAGATGCTGCAGGACGCCATCAGCAAGATGGACCCCAC	NM_007065.3	CDC37
8535	0.12146	4.16E-03	-3.0194974	-2.01647	-2.0534324	GATTGCACATTGTTGTTTTTTTAATAGTCATTCCAAATATGAGATGCATTGTTACAGGAAGTCCCTTGCC	NM_001101.2	ACTB
25876	0.11561	3.78E-03	3.0549481	-2.01668	1.1051682	TGCTGCTCAAAGCAAAGAGATCATCTTCCTGCCGAGTAAGGAGCCAGCCTTTGTCACTGTCCCTGGAAAT		LAMA3
22543	0.11687	3.89E-03	3.0446379	-2.01789	1.1580978	AGGGGAAACACCTGATAGCAGAAGAGGCCTGGATGCACACCTGGCACGCCGAGGCTCTCCGCCCAGACAC	XM_087386.7	HEG1
18302	0.11847	4.00E-03	-3.0345752	-2.01852	-1.0587069	ACAACTTCCCCAACCCAAACCCGTTTGTGGAGGACGACATGGATAAGAATGAAATCGCCTCTGTTGCGTA	NM_003753.2	EIF3S7
45559	0.12015	4.09E-03	3.0260028	-2.01908	1.0257217	TATGGAATAAAGCGTCGCCTCTCTGCCTCGAACCAGTCAAATGGAGTATTGCGGCTGCACGTCACACTAG	NM_024309.2	TNIP2
34070	0.11424	3.71E-03	3.0616491	-2.02059	0.938767	TGAAGGGCTTTCTCACCCCAGCTCTGGCTATGCCCAGTTCTCTGAGAAAGGAGCTCAGTGGGGAGGTGGT		MVD
40909	0.11736	3.93E-03	-3.0409749	-2.02307	-1.8611288	AAAGATGAGAAGAAGGAGGAGTCTGAAGAGTCAGATGATGACATGGGATTTGGCCTTTTTGATTAAATTC	NM_001004	RPLP2
36557	0.11844	3.99E-03	-3.0350499	-2.02314	-1.0496791	GTTTGCTACAGAAGTTGACAAGAGATCTCTTGAATTGTTCCTTCAAGTGTAGCTATGTTGTAACTAATGG		PBEF1
3527	0.11417	3.70E-03	3.0623732	-2.02373	0.9022101	AAGGCGATTGTGAAGCGGGGCTCTGAGGGGCTTGATGCCCCCCACCCCTCACACGGAGACCTTGAAAGAG			#NAME?
12793	0.11373	3.67E-03	3.0657911	-2.02427	0.9105495	GAAGGGACTCCACCTGGCACCTATGCCACCAATGGCCCCTGAACGGGTATCTAGGCCCACCCTTAATAAA	NM_178463.2	C20orf166
9343	0.12473	4.40E-03	2.9993616	-2.02655	1.5020073	GCGGTGGGGCTGGGTGCCGTGTTACTAACTCTAGTATGTTTCTGTGTCAATCGCTGTGAAATAAAGTCTG	NM_198576.2	AGRN
40873	0.12498	4.42E-03	-2.9977488	-2.03044	-1.7480636	GACATTCTGGACTATTTCTGTGTTTATTTGTGGCCGAGTGTAACAACCATATAATAAATCACCTCTTCCG	NM_021104.1	RPL41
43416	0.11406	3.69E-03	3.063556	-2.03263	0.9347807	TTTTGATGCCCTCACTAGTGTTGAAGCCTGTTCCAGAGAGAGGTGGGACTGCAAGGAGAGGATGGTCAGC	NM_144569.3	SPOCD1
3455	0.11516	3.76E-03	3.056804	-2.03294	0.878843	ATGTGTATCCGCCTTCTATCCAGCCGGCACCCTATGCTCTACAGCTTCCAGACATCTCTGCCCAAGCTTC			#NAME?
11065	0.12661	4.53E-03	-2.9887213	-2.03308	-1.8501318	AAGTGGGATCGAGACATGTAGGCAGCATCATGGAGGTTTGAAGATGCCGCATTTGGATTGGATGAATTCC	NM_004048.2	B2M
40740	0.12644	4.52E-03	-2.9896192	-2.03322	-1.7557123	CGGACTCCTGGTCTGAGCCCAATAAAGACTGTTAATTCCTCATGCGTTGCCTGCCCTTCCTCCATTGTTG	NM_012423.2	RPL13A
31021	0.12582	4.46E-03	-2.9939907	-2.03421	-1.4698461	ACTGCTTACCCTCCGGCCAAGGTCATCCGAAGCTCACTGGCACAGCCTTCCGAGTCCCTGCCACCAATGT		LOC441837
36765	0.12479	4.41E-03	2.9986405	-2.03632	1.3091173	ACCAACCTGGCTATGATGCGGCCTGCACTGCCAGGCTGGAAAGTGGAGTGTGTGGGGGATGATATTGCTT		PCK2
42905	0.11629	3.83E-03	3.0495367	-2.03956	0.9030642	GGCAGTCCTGCAGCAGTCACCTGATCACTGTTCAGTTCCCACTCTAATACTCACACAGCTCCTCCACAGG	NM_148674.2	SMC1L2
46198	0.1166	3.85E-03	3.0481283	-2.03975	0.8869305	AAGAGGAAAAAGCAGACTTTGAAAATTGGGCATGGAGGGACTCTAGACAGCGCAGCCCGAGGAGTTCTGG	NM_139169.3	TRUB1
39336	0.12731	4.56E-03	-2.9860717	-2.04049	-1.6537034	GCTGCACTCACAGGATCCTGAGCTGCACTTACCTGTGAGAGTCTTCAAACTTTTAAACCTTGCCAGTCAG	NM_002872.3	RAC2
9817	0.11738	3.94E-03	3.0400792	-2.04153	1.1212969	GAGAGAGACTGCACTTGGCCACAGCGCCTCCATCCCTTCCAGACTGGTCCAGACGTCGGGGAGGTGAAAC	NM_013275.4	ANKRD11
5351	0.11406	3.69E-03	3.0631722	-2.04269	0.7770528	TTGAGATCTACACCCACTTAACTTCCACCTCCAGATCGTCTCCATGTGGAAACTGCAGAAAGCTTTTGCT			#NAME?
6871	0.11561	3.79E-03	3.0533973	-2.04271	0.8611032	TGAAACGTTCGCTGAGAGTATCCATCGTCTCCCTCGTCTTCTTGATCACTGAGCTCTAACTGTCTCCAAA			#NAME?
23054	0.11738	3.93E-03	-3.040377	-2.04418	-1.1902996	AGCGTATTTAGGTAAAAGCAGTTGAATTATGTTAAATGTTGCCCTTTGCCACGTTAAATTGAACACTGTT	NM_005520.1	HNRPH1
11020	0.12333	4.28E-03	-3.0092569	-2.04466	-1.9599951	ACTTGGGATCGAGACATGTAAGCAGCATCATGGAGGTTTGAAGATGCCGCATTTGGATTGGATGAATCCT	NM_004048.2	B2M
32896	0.12709	4.55E-03	2.9869104	-2.04704	1.4009371	CGGCCTCTTTTGCTTTCTTAAAGACTTTGGTCGGGTATTTGTGTTGTTGAGTATTGTGTCTGGGTGTGGG		MGC11102
2984	0.11593	3.82E-03	3.0511656	-2.04976	0.8709149	TCAGGATGGCCGAGTGGTCTAAGGCGCCAGACTCAAGTTCTGGTCTCCGATGGAGGCGTGGGTTCGAATC			#NAME?
22889	0.11687	3.89E-03	3.0444395	-2.0515	0.9019476	TGCCCAGCATGAAGATGGCCCTGAGGATGACCCACAGTTGGTAGGCATCACTGCTCGTAACATTCCACGA	NM_000190.2	HMBS
20301	0.12837	4.63E-03	2.9805949	-2.05167	1.4016633	AAGTAGCCAACGAGCTGGACACGGAGACCCTGCGGAGGCTGAAGCGGGAGTGTGGGGGCCTGCAGACGCT	NM_152544.1	FLJ35725
9871	0.11561	3.78E-03	3.0543089	-2.05193	0.9077859	TGAGCTCCCCATCGTGGGAGGAGGACAAGAAGGGAAGCAGAAGGTGCTTTGGAACAGTCCGGTGCTTCTG	NM_152363.2	ANKRD41
3091	0.11704	3.90E-03	-3.0430604	-2.05252	-2.6469787	CGGGAGTTCGAGACCAGCCTGACCAACATGGAGAAACCCCGTCTCTACTAAAAATACAAAAATTAGCCGG			#NAME?
5341	0.1155	3.77E-03	3.0555133	-2.05266	0.8285219	ATCACGATAACATTGGTGACTTCTCTGGACCAGCCATAGCCCTCTCCGCTGGTTTTTCCTGCATGCTGGG			#NAME?
44639	0.11561	3.78E-03	3.0545085	-2.05436	0.8311739	TGACCTCACCCCACTCCCCCAACACAGGACGCTTCATATAGATGTGTACAGTATATGTATTTTTTTAAGT	NM_001008656.1	TCOF1
23533	0.11847	4.00E-03	3.033929	-2.05476	0.9860079	TGCAAGTCTCCTAGAAGCCCTCTGAGCTCCAGAGGGGTGCGCAGAGCTGACCCCCTGCTGCCATCTCCAG	NM_000871.1	HTR6
19779	0.11687	3.88E-03	-3.0449937	-2.05731	-1.012808	CCCAACTGGCCAAGTGTTAAGTGATGTGCTTATTGAGAGCAACTCCGGGTGTCTTTTAAAATGTAGAGAA	NM_024811.2	FLJ12529
33540	0.12263	4.23E-03	-3.0136993	-2.05745	-1.0972703	CAGCCGAGCCCTCAAAGAACTCCATGAAATCAGGAACTGCTTGATGAAATGTATCTCCTTGTACCTGGAA		MOBKL2A
20568	0.11561	3.79E-03	3.0533837	-2.05994	0.8667553	CCGGGGCGTGATTGATGCCCGGGTGCACACACCCTCGGGGGCTGTGGAGGAGTGCTACGTCTCTGAGCTG	NM_001458.2	FLNC
38746	0.12095	4.14E-03	-3.0216656	-2.06058	-1.1043301	AAGGCCCCTTTTGCAGCCCACGGCTATGGTGCCTTCCTGACTCTCAGTATCCTCGACCGATACTACACAC	NM_002794.3	PSMB2
20020	0.1292	4.68E-03	-2.9763897	-2.06065	-1.3205552	GGCGCTGCAGGCGAGCGTCGTGCAGCACCTGCTGAGCCGGACGCTGCTGCTGGCGGCTGCCGAGGGTGCC		FLJ22184
50360	0.12882	4.66E-03	-2.9783271	-2.06072	-2.8381363	NA			#NAME?
47855	0.11738	3.94E-03	3.039995	-2.06099	0.9129949	GGAGTCTTCGGGGAGCTATGCTGAGACCGGGTGGTGCGGAGGAAGCTGCGCAGCTCCCGCTTCGGCGCGC	NM_024494.1	WNT2B
2050	0.11844	3.99E-03	3.035192	-2.06176	0.9469987	ATTGACAACCCCGGCGGGGGGATCATTCTTAATGTCTTAGCCCTCTTTCCCACGAGCCTCATTTAACGCC			#NAME?
22188	0.11585	3.81E-03	3.0520248	-2.06311	0.8367948	GCTTCAAGGAATAGGCAGACATTTCAGCAAGGCTGCTGAGGAAGGATAGGCTGTGGAAATTAGGATGCAG		GSTM3
8400	0.12607	4.49E-03	2.9918855	-2.06314	1.3910468	GGGTTTCAGGCGCTCTGTAAATGCGTCCGAGGTCCGCGGTTCTGCCCGCAAGCCCAGACCCCGGCCTCAC		ACAT2
38608	0.11561	3.80E-03	3.0532027	-2.06524	0.8277154	TTAGGAAAACTCCCGAGGGCCAAACTGGAAACATAAGAGTGACTGCTCGGTGGGATGGATTTCACAGGAA	NM_002767.2	PRPSAP2
41921	0.11704	3.90E-03	-3.0433947	-2.06636	-1.0752796	ACGATGGAATTGTGTTTTGCGTTTTTTGGTAAAAGGAGCAAAGCGAGGACCTGGAGATAAACGCTGGAGC	NM_006924.3	SFRS1
47481	0.12921	4.69E-03	2.9761687	-2.06685	1.3532559	TTCTCCGCACCCCCGGGACCGAAGGCTTGGGGGAGAGGGAGGGAGGAGGAGGCTGAGTGTCCTAGAGCGG	NM_001013661	VSIG8
30269	0.11763	3.96E-03	3.0383013	-2.0675	0.9611186	ACCAAGCACAGTTTCCTATGACAAGTGGAAACCTGTGCGCCACAGCAAAACTCCGTCACCACAGCAGCAG		LOC440554
10885	0.11726	3.92E-03	-3.0415157	-2.06823	-1.1040937	GGCCAGGGACTATACTCTTTTTAAAATAGACATTTGTGGGGCTCACACAATATATGAAATAGTACCCTCT	NM_001690.2	ATP6V1A
20448	0.12507	4.43E-03	2.9966745	-2.06958	1.2528471	TCTTCCAGTTTCTCTCCCTCCCCCCGCATTTTGCTGCATATGCCTTTAAAATCAATGCAGTATTACCATT	NM_152523	FLJ40432
23313	0.1166	3.85E-03	3.0478907	-2.07292	0.9015416	TGTCCAGGACCCAAAGCCGAGAACCCAGGCAACAGGAAGAGAAACCCCTGAAGCTCCAGGTGTGGAGTGG	NM_022304.1	HRH2
18776	0.11903	4.04E-03	3.030684	-2.07488	1.1415039	CGCTCGGACTCCTTCCTCACCTTCGCGCCCTCGGTGCTCAGCAAGGCCTCCTCCGTCGCGCTGGACCAGA	NM_001989.2	EVX1
22348	0.12188	4.19E-03	3.0175558	-2.07601	0.9510274	AGCCACACCGCCGCATGAGCCTTAGCCTGCCTCTCATCAACCGCGCCAAGAAGGTGGCAGTCCTGGTCAT	NM_004285.2	H6PD
20778	0.11738	3.94E-03	-3.0398533	-2.07629	-1.1167385	AGAAGAAGCCGCTGGCTGTATGAAACTTGACGGCGCTTTTGTAAGGTGCCACCCCCAAACTTTAAGGTAG	NM_012083.2	FRAT2
9591	0.12607	4.49E-03	2.9916735	-2.07734	1.3047505	GCCTGGTGCTGCCCTACACCTACCTAGACCCTCCCCTCATCGAGAACAGCGTCTCCATCTAAATCCCAGG	NM_001141.1	ALOX15B
24609	0.12933	4.69E-03	2.9755534	-2.07875	1.3603428	AGCGACACCTTCATCCCCCTCCTGACCGAGGAGAAGCACCACAGGACCCGGCTCCAGAGTTGCAAGTGAC		KCNF1
43053	0.11849	4.01E-03	-3.033263	-2.07923	-1.115455	CTACCTGGCTCCGGAGAATGGGTATTTGATGGAGGCTGCGCCGGAGTGAAGAGGTCGTCCTCTCCATCTG	NM_001009820.1	SNRP70
16433	0.12392	4.32E-03	3.0063695	-2.08041	1.2554446	CAAAGCTAGGTGGGGTTCACGGAGAGGATGTAGTTGGGAGGTGAAATGAGGTGATTTTATAACCAGCCAA		CYP2A7P1
23017	0.11719	3.91E-03	3.0421976	-2.08078	0.8708771	TTTCCCGCGCCGCTCTACTACCCGGGAAGCAACCTCTCGGCCTTACCTCTCTACAACCTATACAACAAGC	XM_370580	HMX2
40664	0.11868	4.02E-03	3.0321933	-2.08092	0.9476278	GACCCCTGTCTGAGGGGTCGCGTCTTAGTGGGCGGGATTCTTTTCCCTTTGAATAAAAATGGATTCAAAA	BC068590	RP4-756G23.1
39057	0.12582	4.47E-03	2.9937374	-2.08388	1.4262999	AAGAGGTAGGACCAGTGCTTTTTTGTTTCTTTTGTTATTTTTGGTTGGGTGGGTGGGAAGGTCTCTTTAA	NM_133178.1	PTPRU
22364	0.12709	4.55E-03	-2.9870975	-2.08533	-1.381704	GGTTGGCGGCTCCCGAGCCCAGCGCCGCGCTCAGTCCGGACCCCGTGACCGGCGGCCGAGGCCCCGCCTC	NM_207112.1	HAGHL
38102	0.11704	3.90E-03	-3.043181	-2.0868	-0.8662849	GCTACAAAAACAGCAAATTCCATCGTGTAATCAAGGACTTCATGATCCAGGGCGGAGACTTCACCAGGGG	NM_000942.4	PPIB
32743	0.11726	3.92E-03	3.0415488	-2.08778	0.8930897	GTGGAATGGGCATGAATATGGGCATGGAGGGGCAGTGGCACTACATGTAACCTTCATCTAGTTAACCAAT		MEIS1
32463	0.11719	3.91E-03	3.0421677	-2.08834	0.839663	TTCACGTTTCACGTGGAAATCACACCCAACGTGCAGAAGGAGCAGGCGCACTCGGAGGAGCATTTGGGAA		MAPT
30026	0.12904	4.67E-03	2.9772469	-2.08948	1.420127	CTGTGTATGAGGATGGTGGGTAGAGGAGGGTCTGTTTTTCTTGCCTTTAAGTCACTAATTGTCACTTTGG		LOC440161
15815	0.12473	4.40E-03	2.9991229	-2.08995	1.162398	CAAGTACCTGAGTGAGGCCTGGCCTAAAGACGGTGGAAACGGCACCAGCCCCGACTTCTCCCACTCCAAG	NM_052854.1	CREB3L1
47915	0.13253	4.88E-03	-2.9612219	-2.0923	-1.4500923	GGACGACATGAAGCTGCTGGAACAGCGGGCAGAGCAGCTGGCGGCTGAGGCGGAGCGTGACCAGCCCTTG	NM_020196.2	XAB2
3467	0.12305	4.26E-03	3.0109454	-2.09275	1.0041847	AATGGACTACAGGAAGAGCCCCATCGTCCACGTGCCCATGAGCCTCATCATCCAGATGCCAGAGCTCCGG			#NAME?
552	0.11738	3.94E-03	3.0401368	-2.09374	0.8901448	CAAAAACTGGCAAGATGATGGTGGAAAGGGATTAAGTTATTATTGTAAGCCAGACGAATTGTGCAAGAAG			#NAME?
40334	0.12473	4.40E-03	2.999105	-2.0943	1.1995634	GGCCTCCGCCCTTGGGGCCCTCCCGCCGGGCCGGAGACCCAAGCCCCCAACGCCAGGCCCTGCCCTGGAA	NM_006711.2	RNPS1
8392	0.13283	4.90E-03	2.9598047	-2.09514	1.7063362	CTCCGACCATTGGCAGCTCCGCCTCTGGGCCTTTCCGCCTCCTCACCACTGTGCCTCAAGTTCCTCATCT	NM_000017.1	ACADS
20542	0.12286	4.25E-03	3.0117272	-2.09665	1.0582932	CTCGCCTGGTCTGTAGACCCCAGCATTTGGAAGGGCACATGGTGGCTCCTTGCCACCCATCAGATGCTCC		FLJ46481
1707	0.11763	3.96E-03	3.0382195	-2.09845	0.8345418	CATTCTCTGGAAGGTGAACTTTTACATCGTGATGATTTACCTGCGGATGTCGCGGAGCTGGTGCTGTATC			#NAME?
16200	0.12607	4.49E-03	-2.9915935	-2.09861	-1.2108473	ACTCTGGATCCTGGGCGACGTCTTCATCGGCCGCTACTACACTGTGTTTGACCGTGACAACAACAGGGTG	NM_001909	CTSD
44931	0.11847	4.00E-03	3.0340823	-2.09969	0.8627446	ATTTTGGGGCTGATTGCCGACTCCAGTGCCAGTGTCAGAATGGTGGCACTTGTGACCGGTTCAGTGGTTG	NM_005424.2	TIE1
44556	0.11849	4.01E-03	3.0330242	-2.09996	0.9752742	ATCTGCAGTCAGTTGGTAGCGCCTGCACGTCGCGCGCGGTGTTCGATTGTCGCTGCCTGGGGAGGAGGAG	NM_006756.2	TCEA1
30411	0.1189	4.03E-03	3.031292	-2.1015	1.0545615	CTCAGGCTCCCGCGGGGACCTGCCCACTCGAACGGGGGAGGAGGAAGAGGCTCCGGGGGAGAGCCAAGGA		LOC440826
46593	0.12793	4.60E-03	2.9832433	-2.10201	1.236895	AGCGGCTTGAAAATGACCCCAACATCATCATCTGCTGGAAGTGAGGCTGGTAGTGACTGGATGGACACAT	NM_006545.4	TUSC4
42150	0.11849	4.01E-03	3.0334059	-2.10262	1.0073205	GACCCACAGGCCCAACATCCTTATCCCCGGTACCCTGGAGTCTGGCTGCTTCCAGAATCTGACCTGCTCT	NM_014385.1	SIGLEC7
40428	0.11976	4.07E-03	-3.0278235	-2.10366	-1.0380088	TGAGTTCCTTTCCTCATGGGGACCCAGTGTGCGATGGCTGCACACAGCAGCTTCCTTGGTAGTGTACGCA	NR_000011.1	RNU70
2745	0.13283	4.91E-03	2.9587875	-2.10565	1.3653764	AAACCCACACCACTACCTCACTGACACCATACCCGCTAACCCCGAGGCTTTAGTCATACAAAGAAAATAG			#NAME?
2643	0.1203	4.10E-03	3.0250458	-2.10573	0.9063152	TCTTATTTAATTATTCCCAAAAGCCGAACACCAGAGTTCAATATACACATGCACACATATTTACCAAAGG			#NAME?
34026	0.12188	4.19E-03	3.0173825	-2.10586	1.0380591	AATGGAGGGTAGACCGAGAAAGGCTGGCATAGGGGGAGGTTTCCCAGGTAGAAGAAGAAGTGTCAGCAGA		MUC1
10504	0.12896	4.67E-03	-2.977686	-2.10589	-1.1640167	GGGAAAGGGGGAGACAAAACTCCTACTCTCAACCTCACACCAACACCTCCCATTATCACTCTCTCTGCCC	NM_199004.1	ARRB2
37368	0.13005	4.76E-03	2.9707659	-2.10595	1.4061404	CTCACTCCCCTCCCTCCTAGTTGGCTTTGTCTGTCAGGTGCAGTCTGGCGGGAGTCCAGGAGGCAGCAGC	NM_033198.2	PIGS
40639	0.1238	4.31E-03	-3.007053	-2.10676	-1.055629	CCATCTCCGCATCAGGACCAAGCCGTTTCCCTGGGGAGATGGTAACCATACTCTATTCCATAACCCTCAT	XM_208356.5	RP3-405J24.3
24685	0.12933	4.71E-03	2.9744559	-2.10761	1.3299111	TTCCCTTTGAAAATCTAAGAAGCTCCCAGTCCTCAGAGACCCTGCTGGTACCCAGACCCCCACCTTCGGA		KCNK3
39685	0.12263	4.24E-03	-3.0130684	-2.10809	-1.0665264	GGTCAGCCTGATATACTAGTGGATCACTGTCCAAGATAAAAAGGTAACCCCAAGTATTGCAAAATTTCCC	XM_291128.3	RBM27
33874	0.11976	4.07E-03	3.0280189	-2.10839	0.8285216	TGCGCGTTGGACAGGTCGTCTGTAGGAGCTTGGGATACCCAGGTGTTCAAGCCGTGCACAAGGCAGCTCA		MSR1
15191	0.12422	4.36E-03	3.0023669	-2.1092	1.350224	ACTGCCCACCTCCGGAACTTCTGACCTCTGTTTCCTCCGTCCTGATAAGACGTCCACCCCCCAGGGCCAG	NM_021195	CLDN6
8691	0.12944	4.73E-03	-2.9731153	-2.11064	-1.9795883	GATTGCACATTGTTGTTTTTTTAATAGTCATTCCAAATATGAGATGCATTGTTACAGGAAGTCCCTTGCC	NM_001101.2	ACTB
36454	0.11849	4.01E-03	3.0329844	-2.11365	0.8293426	CATTGTGTGCACTGGCCGGCGTCAATGGCACCCAGACCCCGTCTTAGTCCACTGCATCCAGTCATGTGAG		PAPPA2
10025	0.12333	4.28E-03	3.0093291	-2.11464	1.0230113	AGGAGATGGGTTTGGCATAGCCCCTGCTGGGCCGGGGTGTGGCGATGGGGTCCTGGCAGCGTGGCGGGAA	NM_001283.2	AP1S1
23524	0.12263	4.24E-03	3.0130265	-2.11758	0.8940872	CGCCTCATTTTTAACCCAGTCCTCTGTGTAGTTTCAGACCAGACCTGAATAGTCTCCTATGCCCTCCAAA	NM_182537.2	HTR3D
42236	0.13467	5.07E-03	-2.9474104	-2.12332	-1.7316228	GAGAGCTTCGCGGCGGGAGAGCGGCTGGTGTCGCCGGCTTACGTGCGGCAGGGCTGTGAGGCCCGCCGCT	NM_153825.1	SLA/LP
5712	0.12473	4.39E-03	2.9999255	-2.12367	1.1401722	TGTGGATCTGGCATAAAAGTAAAGCAGGGTGACTGGGTGCGATGGCTTTGGCATTCACCGCGTGCCTTAA			#NAME?
40847	0.12263	4.23E-03	-3.0135341	-2.12377	-1.036072	CAAGCTCTCTAAGATCCGAGTCGTCCGGAAATCCATTGCCCGTGTTCTCACAGTTATTAACCAGACTCAG	NM_007209	RPL35
37395	0.12408	4.33E-03	-3.00514	-2.12396	-1.0037216	TCACAGCGCTATGCAATTCTTAATTTTCATTAAGTTGTTATTTCAGTTTTAAATGTACCTTCAGAATAAG	NM_181504.2	PIK3R1
31447	0.12738	4.57E-03	-2.9852625	-2.12621	-1.1195919	GCAATGCTACAAATGTGAAAAACGTGGCAAAGCCTTTAACTGGGTTTCAAACCTTACTAAATATAAGGGA		LOC442687
40854	0.13529	5.10E-03	-2.944935	-2.12982	-1.5560022	CTTTCTGTAAGAAGTGTGGCAAGCACCAACCCCATAAAGTGACACAGTACAAGAAGGGCAAGGATTCTCT	NM_021029.3	RPL36A
49018	0.12102	4.14E-03	3.0212279	-2.13168	0.8552854	TACAGTGGGAAGCTGGGATTAGCCAAGCTGTAGTGCTGCTGGGAAGCATCAGTGGGGTTTGTCGGCAGCT		ZNF655
42003	0.12188	4.18E-03	3.0177306	-2.13171	0.9021243	AAGTCAGGATTGTGCCTCCAGTCAGAAGGACCATGAAGAGAGAGAAGAGGGCAGAGCCGTGCATGGGGCT	NM_170693.1	SGK2
11629	0.1203	4.11E-03	3.024289	-2.13349	0.841917	TTGCTTCCTTCACTACTGTTGCCAGTGAGCCTCCAGTTAAACTTGTGCCACCCCCTGTAGAGTCTGTGTC	NM_139199.1	BRD8
38143	0.1203	4.10E-03	3.0247861	-2.13429	0.839346	TCACTACTGACTGTGAGGTAGCTGCCACTGTGGACAGGGTGCTGTCGGCCTATGAGCCTAATGACCACAG	NM_005167.5	PPM1J
47361	0.13598	5.15E-03	2.9414164	-2.13522	1.8410169	ACTGAGCTGTGACCCAGAGGGGACGCTGAGGAAGTGGGCGTGAGTGGACGTGTCAGGTGGTTACCAGGCA		VIPR2
11009	0.13086	4.80E-03	2.9670162	-2.13629	1.5796575	CTCAGCCCATGGGACTCTGGAGACAGGTGGAAGGAATGGAGGATTGGAAGCAGGACAGCCAACTTCAGAA	NM_001185.2	AZGP1
43127	0.12882	4.66E-03	2.9785047	-2.13632	1.097014	GATGGGGGGACAACTCCTACCCTTCTTTCCCCACATGCCCCACTAAACCATCTGACAACATTAATGAATA	NM_052948.2	SNX26
25490	0.12505	4.43E-03	-2.996948	-2.13946	-1.1208347	GGTTGATTGTATGTTGAGGATCTATTACTGACCGTATGATGAGGCCAACTTTTTTTCCTTGTGGTTAGCA		KLF6
18280	0.12422	4.36E-03	3.0028297	-2.13966	1.2420242	AAAGTACAGGCCAAGTGTTGTCAAACACCTTGGCTAAAACAGTGGAGGGTGATGGGTAAAGCAGTAGAGG		EIF2S2
14320	0.12077	4.13E-03	3.022627	-2.14077	0.8051775	TGGGGCTGGTCATGTTCCTTTGGTTTGAATAACTCCCTTGACGAAAACAGACTCCTCTAGTACTTGGAGA	NM_014207.2	CD5
42569	0.12397	4.32E-03	3.0057078	-2.14132	0.9738858	TGTTTTCTCAGTATCACAGACCAGCTCTGCAGCAGGGGATTGGGGAGCCCAGGAGGCAGCCTTCCCTTTT	NM_178148.1	SLC35B2
18803	0.1238	4.31E-03	3.0071326	-2.14141	0.9359506	AATTTCCAAGAAGCCAAAGGACCCAGAGCCACCAGAAAAAGAGTTTACGCCTTACGACTACAGCCAGTCA	NM_002685.2	EXOSC10
7696	0.12821	4.62E-03	2.9814499	-2.14149	1.049724	TCAAACGGGATTGGCAAGTATTTTAAGGACAATGGGATGGCCAAGGATGAGCACGATTTGACTAAGGCAC			#NAME?
35321	0.13529	5.10E-03	2.9450697	-2.14303	1.2738213	ATCACGCTGGTGTCAGATGGGACCCGATGCCTGCTTGCCCGCCAAAGCTCCTTTCCCAAGGGAATGTATT		NUDT13
18283	0.12221	4.21E-03	-3.0157642	-2.14551	-0.9673535	CTTTTTAGGCCTTCATTTTATGTTTTTTCTTAACTGTTATATTATGATTGTGACATAGATTATACTACTA	NM_001415	EIF2S3
39131	0.12263	4.23E-03	-3.013741	-2.1464	-0.8907015	CTCTTGCTTCATAGGTGTACCATTTAAAGAGTGTTATTTAATGCTAAGTTTAACTGCTTTAATAAAGTTT	NM_013328.2	PYCR2
10507	0.13086	4.81E-03	-2.9666893	-2.14642	-1.2159447	GGGACTCAGCATTTCTGATATGCCTTAAGAATTCATTCTGTTTTGTACAATTATTTTTTAAAAGTAAACG	NM_015683.1	ARRDC2
10626	0.13686	5.23E-03	-2.9359074	-2.14723	-1.5105266	ATTTTCGCGGTCCGGGTCCCTGCGGCGGACGGGTCGGATCGTGCTCGTGGCCAGGGCGCAGTCAGGTGTC		ASNS
29888	0.13142	4.83E-03	2.9649164	-2.14804	1.1838191	ATGGTCCCTGAAACGCAGGATCCCATGAGGTTGGGGCAGGGCAGGGCTTCTTGTCCTGGGGCCCCCTTGA		LOC402778
30318	0.13283	4.91E-03	2.9591209	-2.14808	1.1834522	CTGTACCGCGCACCTGCCCCCTGGGATGCCGAACGAAGTGGCCCCTAAGGCTTCTCTGCAGGTCCAACCG		LOC440680
10311	0.12415	4.35E-03	-3.0034035	-2.14822	-1.3523995	TGTTTTGAGGATATCCCTTTAAATCTCCCAAATGACTGTCTCTATCTTCATGAGTGTGACTTGAGGTGTT	NM_032496.1	ARHGAP9
17843	0.12422	4.36E-03	-3.0024559	-2.14845	-1.0004272	ACAGGCGGAAGCCTAGGAGAGCCGAATCAGTGTTTGTGAAGAGGCAGGACTGGCCAGAGTGACAGACATA	NM_015343.3	DULLARD
38298	0.13686	5.23E-03	2.9354006	-2.14851	1.7359617	ATGCTGCTGCCCCCAGAGAGCTCAGCCCGCTGGACTTGTAACACTACCTCCCGCCCCCTACCACTCCACG	NR_002181.1	PPY2
30347	0.13309	4.94E-03	-2.9566812	-2.15048	-1.3002429	TCTTTTGGGTATAAATCCCAAAATATTGAATTTTGGAATATTTCCACCATTATATAAATATTTTTTTCGG		LOC440726
30289	0.12473	4.39E-03	3.0001479	-2.15099	0.973637	CCGCGGCGCGAGGGCCACTACATTCACTGGGACCACGTCATGGTGCCGCACTGGGACCCCAAGATCTCGG		LOC440581
22330	0.12577	4.46E-03	-2.9944362	-2.15106	-1.2250426	AGTTGTAGGCGAGAGGTGATCATGTCCGGTCGCGGGAAACAGGGCGGCAAAGTGCGAGCAAAGGCCAAAT	NM_177925.1	H2AFJ
31006	0.12582	4.47E-03	2.9936586	-2.15256	1.062696	ATGCGTCATTTTATCATGGCCAGTCCAACACCTACAGGAAACCATGCCCTCATGCCGAGTCCTGCAACCG		LOC441817
10572	0.12226	4.21E-03	3.0153864	-2.15265	0.8401642	GTCTTAAGGAAACTGCTCAAAAAGGGCCGAAGTGTCGATGTTGCTGATAACAGGGGATGGATGCCAATTC	NM_016115.3	ASB3
33317	0.13647	5.18E-03	-2.9391272	-2.15353	-2.0474823	TGACACAAGAGCGTGGGGCCAGCCAGCCGTCCTGCTGCCTGCCTGGGCAGGTTCGCCCTGCCCCCACCCC		MICAL3
44026	0.12307	4.27E-03	-3.0104524	-2.15357	-0.9214086	GAAGCTTGAGAATGGGGTAAAAATTTCTGCTAGCAAAATCAAGTTCTTTTTGAAATTTTATCAGTAATCC	NM_207170.1	SYF2
40719	0.13683	5.21E-03	-2.9368729	-2.15427	-1.5527892	GCATTTTGACTTCGAGGCACCGCCGACGTTACTGTGTCGCCATGGGGCGCCGTCCAGCTCGCTGTTACCG	NM_080746.2	RPL10L
36362	0.12415	4.35E-03	3.0032914	-2.15723	1.0279331	AGGTGTGTGCCAGCTACACGTGTGTTCTGTATGGGTCCAGCTGCGTTTCCATCACTCGCTAATAAATCAA		PADI3
16586	0.13283	4.92E-03	2.9585824	-2.15948	1.209695	ACTCTGACCTGGGGGCTTCTGGAGGAGAGGATGAGATGGCTGGGCATCCATGGCATGGTACTGCAGCACT	NM_080881.1	DBN1
13235	0.12263	4.24E-03	3.0131236	-2.15961	0.8937434	GTGACCGCAGCCCCGTCAAACATCTTCAAAGTATTATTTCTCCCTCACTACAGGAAAGAGCCAAAGCCCA		C6orf134
37502	0.12378	4.30E-03	3.0077218	-2.15972	0.8460466	GAGATCTTTGAATTAATATGTGGTGGGTTCTGACATTATTCTTCCATAAGACCATGTGGGTTTCCATGGT	NM_016112.2	PKD2L1
37657	0.1287	4.65E-03	2.9792482	-2.16054	1.0213572	TTCCAGCCCTAGAAAGCTGCCTCCGTCCAGAAATGCCTCTCACACCAGGAGCTCGGCCCTCTCTTTGTAG		PLEKHB1
34219	0.12273	4.24E-03	3.0125237	-2.16254	0.7877813	GTTACCAAATCAGGGTTAAGAAACATCAGGGCCACATTTCACTACCTTCACAGATCAAACTCAGCAGCAG		MYOHD1
20679	0.13731	5.27E-03	2.9329721	-2.16318	1.3275886	TGTCGCTGAGCCGGACGACTGCCACCATCGCGCCCATTCTTAGCGTGCCACTCTCCGGACAGTTTCTGCA	NM_012183	FOXD3
27389	0.12473	4.39E-03	3.000336	-2.16358	0.882164	GCCATGGGGGTGCTGTTGCGGATTTCTGAGAGGTCTGTTTTTCCCTTTAGGAAAGGGGGGAGCAGGCCGG		LOC284352
43954	0.12392	4.32E-03	3.0061797	-2.16475	0.9409115	AAGCCACGGGCGTCCTACTGAGCATTGATGGTGAGGATGGCATTGTCCGTATGGACCTTGATGAGCAGCT	NM_003169.2	SUPT5H
43805	0.12408	4.34E-03	3.004709	-2.16818	0.8284166	GTGCACATCACAGATTTCAACATTGCTGCGATGCTGCCCAGGGAGACACAGATTACCACCATGGCTGGCA		STK32A
31056	0.13577	5.13E-03	-2.942849	-2.16865	-1.4079242	AGGCAAGGAGGAAACTTATCTGTGAAAAAGCGAATAGGCAGATGTACAGAACTGAAATTTGAATAGTGAG		LOC441896
6993	0.12392	4.32E-03	3.0060657	-2.17193	0.845508	GTCCATTAGGTTCTCTTGCAGTGCATTGAAACGATCGCTGAGTGTGTCCATCGTCTCCCTCGTCTTCTTG			#NAME?
10276	0.13917	5.39E-03	2.9241117	-2.17287	1.526561	CACTCTAAATAGAAAGCACATATCCCCCGCTTTCCAGCCGCCACTTCCGCCCACAGATGGCAGCACCGTG	NM_001006634.1	ARHGAP17
38181	0.12644	4.52E-03	-2.9897249	-2.17423	-0.9529418	CTGAGACCAACTGGTTTGCCTATAATTTATTAACTATTTATTTTTTCTAAGTGTGGGTTTATATAAGGAA	NM_014330.2	PPP1R15A
8700	0.13917	5.41E-03	-2.92338	-2.17469	-2.0639526	GATTGCACATTGTTGTTTTTTTAATAGTCATTCCAAATATGAGATGCATTGTTACAGGAAGTCCCTTGCC	NM_001101.2	ACTB
8530	0.12422	4.37E-03	-3.0022679	-2.17535	-0.9196201	TCGTGTGCGACAATGGCTCCGGCCTGGTGAAAGCCGGCTTCGCCGGGGATGACGCCCCTAGGGCCGTGTT	NM_001100.3	ACTA1
40966	0.13936	5.43E-03	-2.9220434	-2.17737	-1.6397105	ATCCACGCCAGTACAAGATCCCAGACTGGTTCTTGAACAGACAGAAGGATGTAAAGGATGGAAAATACAG	NM_022551.2	RPS18
3001	0.12944	4.72E-03	2.9734788	-2.17831	1.0758947	TGGGGAGAGGTTGGTCAATGGGTACAAAGTTACAGTTAGATAGGAGGAATAAGTTCTGGTGTTCTATTGC			#NAME?
26269	0.13683	5.21E-03	2.9370502	-2.17877	1.2371495	CGGCTTTGGCTGGGGTTGGTCTGAAGCCTGCACGCGGCAGTTCTTTGTTAAAGATCTGAGGGACTCCTCA		LMNB2
11792	0.12498	4.42E-03	2.9973597	-2.17892	0.8530146	TCAGGCACACTTTCTTCAGAGGCATCTGATTTTAACAAAGTTCATTTAAGTAGACGGGGTGGCATCATGG	NM_018017.2	C10orf118
46855	0.12737	4.57E-03	2.9855045	-2.17986	0.8899708	TTTCTCTTCTGTATGCCACTAGTTACATTTCTAAATTCTGAGCGGTCTCAGTTAGGCCTGTATGTGTGTA	NM_145049.1	UBLCP1
35363	0.12412	4.34E-03	-3.0042107	-2.18	-0.8942901	CTTTTGAACGTTGGCCTTACAATCAAATGTAAGTTATATATATTTGTACTGATGAAAATTTATAATCTGC		NUMB
42210	0.12636	4.51E-03	2.990243	-2.18108	0.9228167	TGTGAAGAGGGAAAGGAAATGGAAAGAGAAAGAGAAAGGGAGATAAAAATAGTGAAAATAAGAGCCTCCA		SIX1
36907	0.13964	5.44E-03	2.9210912	-2.18141	2.1863518	GAAGTGTGTTACCAGCTGCCGGTACTGCCCCTGGACAGGCCGGTCCCCCAGCACGTCCTCAGCCGCCGAG		PDE7A
12468	0.12415	4.35E-03	3.0037929	-2.18145	0.9038696	CAAACCCTCTTGCTAAAGAAGAGCTGAATTTCTTGGCCAGGCTGATGGGAGGGATGGAGATTAAGAAACC	NM_145047.3	C1orf102
25291	0.12498	4.42E-03	2.9973402	-2.18476	0.8786532	ACCACTGGGGTCTGGGCTTAAGCTTGGGCGACTGCCTCGGGGCACGGCAGGGAGGGAGCTTCCGTGCATG		KIAA1920
9374	0.13575	5.13E-03	-2.943107	-2.1856	-1.2387296	GGTATCTAAGGATTTAGACCAGAGGTCTAGATTAATACTCTATTTTTACATTTAAACCTTTTATTATAAG	NM_001621	AHR
43919	0.12657	4.53E-03	-2.9890399	-2.18561	-0.8798074	CACTGCAGAGGGAGTGTGCGAATCAAACCTGACCAAGCGGCTCAAGAATAAAATATGAATTGAGGGCCCG	NM_001055.2	SULT1A1
27171	0.12479	4.41E-03	2.9985285	-2.18568	0.8348452	CAACGCCAGTTTGGACTCACCCCCCCTGGATCTTTGAGGCCACCAGCCCCTAGTCTCTAGTGTTCTCTGA		LOC283152
36988	0.12415	4.35E-03	3.0034047	-2.18793	0.7933456	ATGGCAGGCTGTCCTTAGGAGATGAGCTGCTGGTAATCAATGGTCATTTACTGGTCGGGCTCTCCCACGA	NM_178140.1	PDZD2
19492	0.13283	4.91E-03	2.9587665	-2.18886	1.2823127	TTCCTGGAGCCTATGGAGGAGAAGCTGGTGGTCCTGCCTTTCCCCAAAGAAAAAGCACGCACTGCTGAGT	NM_014375.2	FETUB
29263	0.12599	4.48E-03	2.9929751	-2.19024	1.0362988	TTTTGTGGGCACTGCAGATGAACAGAGAGCCTACAACCCAGGCAGAACAGGACCAGCTGCCCTCAGACCC		LOC392447
15534	0.12607	4.49E-03	2.9918449	-2.19113	0.8443416	GGGGTTCCCTGGCCCAAGGGTCCAGCCTCCTCTCACCCCATTCCAGGTGGCATACTGCAGTCTGGCTCTT	NM_015719.2	COL5A3
8681	0.13842	5.34E-03	-2.9279864	-2.19155	-2.0992861	GATTGCACATTGTTGTTTTTTTAATAGTCATTCCAAATATGAGATGCATTGTTACAGGAAGTCCCTTGCC	NM_001101.2	ACTB
41271	0.13807	5.31E-03	-2.92968	-2.19196	-1.2847166	GCCCCACCTGTGGGCGGCGGCCAGGCTTGAAGCAGGAGGATGGTCCGCACATCCGTATCATGAAGAGAAG		SAMD11
35326	0.13647	5.18E-03	2.9390045	-2.19241	1.1336604	ACACTAATACCACTTGGAAGGTTCCGCTCTGTCTCACTCTGCTTGAGTATCCCACTGATCAGTCTCTCAG		NUDT16
21536	0.12473	4.40E-03	2.9997066	-2.19358	0.8170647	GAGAACCACCCCAACCTCATCCGTGTCAACGCCACCAAGGCCTACGAGATGGCCCTCAAGAAGTACCATG	NM_016433.3	GLTP
19700	0.13348	4.97E-03	2.9542133	-2.19376	1.0666724	ATGTGTTCCTGCCCAAGGACATGGACGGGGTGGAGATGGATGAGACTGACCGAGAGGTGGAGTACTTTAA	NM_019057.2	FLJ10404
46821	0.12882	4.66E-03	2.9782859	-2.1948	0.9970763	AAGCGCCTCCAGGAGTGGTGCTCTGTGATCCTGTGCTTCAGCCTCATCGCCCACAACCTGGTCCATCTCC		UBE2V1
45195	0.12455	4.38E-03	3.0010941	-2.19651	0.7570773	CAAAGACAGAATCATTGTATAAGATATTTATTAAAGGAGAGCCTCTAAGTCCACATCCTGAGCCCATGTG	NM_145041.1	TMEM106A
40971	0.13917	5.41E-03	-2.9227953	-2.19654	-2.1084546	CTCAGGCTCCAGCTGTGGCTACAACATAGGGTTTTTATACAAGAAAAATAAAGTGAATTAAGCGTGAAAA	NM_002952	RPS2
46378	0.12616	4.50E-03	2.9910359	-2.19953	0.8850075	CGAAGACCTTGAGCTTGTCAGAGTGCAGGTAGCCAGAGAAGATGCGGAAGAAGAAGCCCACGGACGTGGA	XM_373772	TTMA
38971	0.13598	5.15E-03	-2.941275	-2.20238	-1.1763919	GCCGAGAACAAAGTGGATGTTTATGGTTATGTTGTCAAGCTAAGGCGACAGAGATGCCTGATGGTTCAAG	NM_002838.1	PTPRC
3468	0.12607	4.49E-03	2.9919532	-2.20367	0.9305986	CAGCCCCTCTCCGATAACCCACCATCATTTCCCACCAAACAAATGAAGAAAGAGTGCGGCCTTCAGTTCA			#NAME?
19291	0.12933	4.71E-03	-2.9744409	-2.20425	-1.0543998	CCTTTTACTTTGCATTGAACGGCCTGTCCAAAGATCCTCTCTCTAGGGCAGCAGAGAGCTTTTTGCACTT	NM_012308.1	FBXL11
39008	0.13356	4.98E-03	-2.9537554	-2.20426	-1.6630781	TAACGCAAGTAAAATTATTAAAACAGATTTTGGGAGTCCAGGAGAGCCTCAGATTATTTTTTGTAGAAGT	NM_002838.1	PTPRC
12633	0.12944	4.72E-03	2.9736591	-2.20536	1.0077594	GTGGAAGAAGGCTGCTATGACTCTTTGGATGGGAGTCTGGCAAGAGGAAATTGGAAGATAAAATAAATAA	NM_024579.1	C1orf54
11103	0.14033	5.50E-03	-2.9172394	-2.20611	-1.9818735	AAGTGGGATCGAGACATGTAAGCAGCATCATGGAGGTTTGAAGATGCCGCATTTGGATTGGATGAATTCC	NM_004048.2	B2M
13478	0.12737	4.57E-03	2.985585	-2.20664	0.9947213	TCCCCATGCGTGGACGACTGCGGGCCCTACGGCCAGTGCAAGCTGCTGCGCACACACAATTATCTGTACG	NM_016446.2	C9orf127
18136	0.13436	5.05E-03	-2.9488631	-2.20699	-1.1204146	CCAAACTAATTTTAACAAACGCATTAAGAGGTTTATTTGGGTACATGGCCCGCAGTGGCTTTTGCCCCAG	NM_001961	EEF2
31096	0.13055	4.79E-03	-2.9683636	-2.20936	-0.9956527	TTACCCGTGAGGGTATCCAGAGTATCCGGTCAGGCACTGTGCGGGTGCCGCGGTTAGAGCTCGCGTTTTA		LOC441998
6852	0.13073	4.80E-03	2.9676545	-2.2116	0.9012058	GGAAATCTTTTTTTGAAAGGCTTTGGACACAATTAGACCTGAGTGACCAAGAAGAGGAGGGCCAACATGG			#NAME?
29658	0.12782	4.59E-03	2.9837831	-2.2122	0.9814306	AGCCGAGCCCCAGTGACCCGAAGAAGAAGACTACCAAGGTGGCCAAGAAGGGAAAAGCAGTTCGTAGAGG		LOC401578
18435	0.12863	4.64E-03	-2.9796351	-2.21267	-1.223543	TCAACTCGTAGGCTTTACGAGAAGAAGATCTTCGAGTACGAGACCCAGAGGCGGCGGCTCTCGCCCCCCA	NM_000117.1	EMD
20687	0.13887	5.37E-03	2.9260787	-2.21291	1.0816987	CACCTCCACTTACCTGTCTGCCCTCAGCTTCTTCCTGGGAGAGAGCCCCCCTTTCACGTAGACACACCTG	NM_012186.1	FOXE3
18065	0.12821	4.62E-03	2.9812613	-2.21295	0.850079	GGCATGACTTAAAGGAGCTGACAGAGGAGCAAGGCCGTGATTACCATGCCGAAGTATTTCAGACCTGTTC	NM_024693.2	ECHDC3
33276	0.12793	4.60E-03	2.9830791	-2.2138	0.9712702	GTAGTAGCCCAGAGCAGTCCGGAAGCCTGGTCTTTTCCACCCATGAGACTGTACTGAGGAGAGGCTGAGG		MGC70924
26931	0.12607	4.50E-03	2.9914917	-2.21466	0.8526538	CGTTGGCACTGACCACCCACGGAAAGGACAGAATTTAAAGAGGCTGAGTTTTTCATCTCTCTCTGCTGTT		LOC200475
20972	0.12933	4.70E-03	2.9750686	-2.21588	1.1069972	CTCCCCACAAAATCAGGGATGGAGGCGCCTCCCCGGCACCCTCTTAGCAGCCCTCCCCAGGAAAAGTGTC	NM_021903.1	GABBR1
44265	0.13055	4.78E-03	-2.9687671	-2.21661	-1.0029641	ACAAGAAGTTTAGCTACAAAACCATTGTCATGGGCGCCTCCTTCCGCAACACGGGCGAGATCAAAGCACT	NM_006755	TALDO1
32226	0.13444	5.05E-03	2.9484421	-2.21788	1.1326863	GCGAGGACCCGAGCGAGCTTAAGGAGTGGGGTGCAGCGTCTGGTCAGCGGAGGGTGAATTCTCAGGACTG		MAGEB4
40816	0.13689	5.24E-03	-2.9349655	-2.22016	-1.2198521	GATAAACTGGACTGTCCTCTACAGAAGGAAGCACAAAAAGGGACAGTCGGAAGAAATTCAAAAGAAAAGA	NM_000986	RPL24
31473	0.14327	5.70E-03	-2.9038847	-2.22252	-1.3564166	CCTACTCTTAAACACAAGGCCCGATGAGAGGCCAAGGTCAAGTTTGAAGAGAGATACAAGACAGGCAAGA		LOC442723
22034	0.13295	4.93E-03	2.9578392	-2.22372	0.9276165	ACATCTTGTACTTTGATGCCCATAGGAAGGGCTCTCCTCTGGCCCCTCTGGCTTTGTTTGGAGCAGAAAA	NM_033090.1	GREB1
10319	0.14389	5.75E-03	-2.9001985	-2.22594	-1.9872053	AGAGTGCGGAGCCCGAGCGCGGAGGCTTCGGTTCCGGTGGCGGCGATGGCTTCTCTTTCCACCTGGAGCA	NM_199002.1	ARHGEF1
10163	0.13055	4.78E-03	2.9686716	-2.22607	1.0076741	TGGGGCGGAGCAGACACAGACTATGCAGATGGGAGTGAAGACAAAGTAGTAGAAGTAGCAGAGGAGGAAG	NM_000484.1	APP
21161	0.13598	5.15E-03	-2.9414899	-2.22671	-1.7162606	ACCAGGTGGTCTCCTCTGACTTCAACAGCGACACCCACTCCTCCACCTTTGACGCTGGGGCTGGCATTGC	NM_002046.2	GAPDH
10211	0.136	5.16E-03	2.9408042	-2.22918	1.0371685	AACCTTCTGTAGCTAAGAGGGAATCCTGGCCCCCTCCCCAGAAGCCATTTGTCAATAAACCATTTCTAAG	XM_380174.2	AQP12B
40528	0.12905	4.68E-03	2.9770346	-2.2294	0.8255288	ATACCAACAGCAGATCCATGCAAGGTTGGGGTGCCTTTTTGATGAGTCTTACAGGAAGGGAAGGCAGTGT	XM_372239.3	RP11-321G1.2
28155	0.13389	5.02E-03	2.9507343	-2.23075	1.0253225	CGCTGCCACCAGCCACTTACAGATACACCATTGCTAAGGTCCACCCAACTGGACTGTTTCCCCCTCCCAT		LOC374890
20525	0.14382	5.73E-03	2.9016661	-2.23088	2.0935377	ACCTACTACTGCCGCACTGGGAAGTCCTTCAAGGGCCACGTCAAGGAGAAGTTCCTGCTGGTGGACTGTG		FLJ46072
32940	0.13309	4.94E-03	2.9568046	-2.23245	0.9104595	AGGCTTTCTGCCTCCGAGATGTGGCACCATAGTGCGGTGCCCTGTGGCTTCACCGCCCTACTTCCACCTC		MGC14376
22247	0.12802	4.61E-03	2.982403	-2.23275	0.9039068	CTGCTGTGTGAGGACCAGTGTCTTCTGTCTCAGGGCTTATTATTTGTAACTCCAAAATAGAAATGACAAT		GTF3C3
35056	0.14404	5.77E-03	2.8989273	-2.2329	1.6578194	CGTGAGATCCGCCTGACTCAGAAGGCCGACTACGCCACTGCGAAGGCCCCTGGCTCACCTGCAGCTCCCC		NPDC1
28842	0.13677	5.20E-03	2.937607	-2.23325	1.4042958	TGCATCTCTTCTGGACACCCACAGGACCACCAGAACAACCCCATCATGGCCCTGTCACCAGGCCCAGTTT		LOC389767
5989	0.12933	4.71E-03	2.9746337	-2.23612	0.8348621	GTGAGATAACTAGATGCTGGGACCTGGCACGTGCTGTAGTTTCTGGTGTTAGCTGGTTGAAGGGGACCAA			#NAME?
37906	0.12794	4.60E-03	2.9828432	-2.23735	0.7662388	CAAGGAATTGAGCAAGAAGCTGGTGATTGTGAATGGGGATGACCCACTAAGTCGACAGGCCCAGGAAAAT	NM_000937	POLR2A
45482	0.1426	5.64E-03	-2.9072769	-2.23759	-1.2438822	TAGAGTACTGCTTTTGTATGTATGTTGAACAGGATCCAGGTTTTTATAGCTTGATATAAAACAGAATTCA	NM_006291.2	TNFAIP2
17455	0.13917	5.39E-03	2.9244225	-2.23786	1.0843253	CAAAGAATGTGAATACAATCCCAAGTTCCGGCTCATCCTCCACACCAAGCTGGCTAATCCTCACTACCAG	NM_001372.2	DNAH9
38972	0.14469	5.82E-03	2.8958486	-2.23797	1.5080781	TTTCATCAGTACAGACGCCTCACCTTCCCACGCACGCAGACTCGCAGACGCCCTCTGCTGGAACTGACAC	NM_002838.1	PTPRC
27253	0.14288	5.66E-03	2.9059841	-2.23816	1.3624446	TGCTACTATTATGTTCTTCAGATGAGTAGAAGAGAGTGGGGAGGGAGAGAGCAGGAAGAAGAAAGGAAGA		LOC283587
40011	0.13336	4.97E-03	2.9547499	-2.23873	1.0903091	ATTTAGAACAGGGTTGGCAGAGGCAGGCTGACTTGCATTTCTGGTTTTGGGTTTGTTGCTGCACTTTCCC	NM_021106.3	RGS3
25684	0.12933	4.71E-03	2.9744327	-2.2388	0.9159964	AGGGACTCTGCCTCTTGGAGTTTGGTAGCTACTTCTTGATTTGGGCCTGGTGACCCACCTGGAATGGGAA		KRT4
44	0.12997	4.75E-03	-2.9714103	-2.23898	-1.1312213	GCTTCATTATTGTAAAACATATTCAAGATCCTACAGTAAGAGTGAAACATTCACAAAGATTTGCGTTAAT	NM_203341.1	15 kDa selenoprotein
19626	0.13389	5.02E-03	-2.9509085	-2.23947	-0.8948793	CCCCCTTCCCCTAGCACCATATATGAGTCTCAAGTTTTATTATTGCAATAAAAGTGCTTTATGCTGGCTT	NM_001011510	FKBP1C
40879	0.14469	5.82E-03	-2.895614	-2.24019	-1.6225122	ATGGCAAGAAAAGCTGGCAACTTCTATGTACCTGCAGAACCCAAATTGGCGTTTGTCATCAGAATCAGAG	NM_000971.2	RPL7
38227	0.12821	4.62E-03	2.9814986	-2.24054	0.7813765	AGCCAATGAAGAGGCTATATCCCGGCTTGCTTGGGGGCTTCTGAGTTTGAGCTGCATGCAGAAATGTAAG	NM_181674.1	PPP2R2B
12569	0.13917	5.42E-03	2.9227274	-2.24179	1.0775218	CCCTCCCCCAGCTATATTAATCTTCAAGCAAGTTCCCCACCAGCCACTTTTCTGAACATCCAGACAACAA	NM_144627.1	C1orf182
6387	0.13858	5.35E-03	2.9271569	-2.24242	1.1188853	TGAGGACACCAAGGCTGTGGTCTGTGCAGTGAATCGGGGCAGTGGGGGGACTTCATGGTTAGAAACACAA	AK026675
41455	0.13731	5.26E-03	2.9334575	-2.24341	1.1246593	TTCAAGGTGAAAGATGGCCCTGGGGGTAAAGAGGCCACCTGGGTGGTGGATGTGAAGAATGGCAAAGGAT	NM_001007100.1	SCP2
25896	0.12933	4.71E-03	2.97442	-2.25009	0.9446787	GTCCCTGTCACTGAAGCCTTGGAAGTCCAGGGGCCTGTCAGTCTGAATGGTTGTCCTGACCAGTAACCCA		LAMA3
29842	0.12944	4.72E-03	-2.9732116	-2.25141	-0.957273	AGACGCGGGCGAGCTGCGGCTCGGACGCCAGCGGACACGCGGGCGAGTGCGCGGCCTCTCCGTCCAACGT		LOC402538
29045	0.1408	5.53E-03	-2.9152043	-2.25206	-1.2103487	GTGGATGTTTATATGAACATAGAAAAGTGTAGAAGAATACACACGAAGGTGTTAACATTCATTGGTTACC		LOC390927
25466	0.13295	4.93E-03	2.9578423	-2.25252	0.8646289	TCCTTGCGACCCGGCAGCCGTTCAGCAGACCTCCCATTCTTTCCTGCATCATCGGGCATTGTGGAGGCAC		KLC4
37106	0.13388	5.02E-03	-2.951151	-2.25256	-1.4400525	CTCAGCTCAAAGTGGTACAGACCAAGTATGTGGAAGCCAAGGACTGTCTGAACGTGCTGAACAAGAGCAA	NM_002624.2	PFDN5
11250	0.13388	5.01E-03	-2.9511951	-2.25415	-0.9751236	CCTTCTCCAACATACATCCTGCATTACATGAATGGATTATTCCTAATAATTAATAAAAAGGTATTTTTTC	NM_021160.1	BAT5
8529	0.13004	4.75E-03	-2.9709897	-2.25431	-0.984559	AACAACGTCATGTCGGGGGGCACCACGATGTACCCTGGGATCGCTGACCGCATGCAGAAAGAGATCACCG	NM_001100.3	ACTA1
30474	0.12944	4.73E-03	2.9731116	-2.25531	0.8363629	GCCCTGACCCTGAACCTGAGGTTTCCAGCTGCTCGCCGGCAACCCCTACCCCGGACTTAGGCTGCGCGCC		LOC440935
16189	0.14414	5.79E-03	-2.8980753	-2.25755	-1.5246355	TGCAGCTGTGATTTGTTGCTGGGAGCGGCGGCAGCGAGTCCCTGCAACAGCAATAAACTTCCTTCTCCTC	NM_007272.2	CTRC
36330	0.1331	4.95E-03	2.9559476	-2.25828	1.0064173	GGTGACCCATGAGCTGGAGTGGTCAGAGGAAGGCTGGCAAAAGGGCATCGTGGACAGAGGAACAGCCTAT		P4HA2
40773	0.1455	5.88E-03	-2.8921722	-2.25874	-1.9988213	CGGACTCCTGGTCTGAGCCCAATAAAGACTGTTAATTCCTCATGCGTTGCCTGCCCTTCCTCCATTGTTG	NM_012423.2	RPL13A
11427	0.13388	5.01E-03	2.9513797	-2.2594	0.9351791	GAAAAAGGCCCTCCCAAGGCTTTGGCCTATAAGACAGTGGAAGTGGTGGAATCTATCGAGAAGATTTCCA	NM_001195.2	BFSP1
40077	0.13055	4.78E-03	-2.9685547	-2.26034	-0.8869314	GAGCCGTTTCCGTGGTTGTAGCAGAGGACCGGAGGTTGGGTTCCTGATTAAACTTCACTGTGTGTTTTCT	NM_138769.1	RHOT2
41869	0.1331	4.95E-03	2.9562185	-2.26039	0.8442186	TGAGGACTTGGATTGCTTAAGGACACCAGGCAGGCGCGACAGCCTTCAGCCTCTCCCTCTGCAGTTNTGG	AI685287	SETD4
8858	0.14743	6.01E-03	-2.8841259	-2.26066	-1.5773423	GATTGCACATTGTTGTTTTTTTAATAGTCATTCCAAATATGAGATGCATTGTTACAGGAAGTCCCTTGCC	NM_001101.2	ACTB
18558	0.13022	4.76E-03	2.9700892	-2.26195	0.9156609	CCCAGCCAGCTGTGGAAAAGCCGGAAATCAAGCCTCCCCGAGTGAGGAAGTTAACAAGACAGTATAGTTT	NM_019114.2	EPB41L4B
27059	0.13917	5.40E-03	2.9240668	-2.2625	1.031261	GAGCTGCACAAGCTCCCTCCATCTTGCCTCTGGGACCAGCTCTGCATTGCTCCAAAGCCCTCATCAGTGT		LOC253662
15853	0.13854	5.35E-03	2.927467	-2.2633	1.4239037	GGGTCATGGGATAGGGAGCTGCCGGGGTGGGATGCGGGAGACCAGAGGGCTGGGTCAGAATAATCTTTAC	NM_199349.1	CRIM2
14694	0.13086	4.81E-03	2.9668806	-2.26396	0.9655621	AGTCACGATGATCACAGTCTCTGGAAGTGCTCCTGTCCTCTCAGCTGTGGCCACCGTCGGCATCACGATT	NM_002483	CEACAM6
22653	0.13686	5.23E-03	-2.9355019	-2.26606	-1.1759558	CGTTTTGGGGATAATTTTCTCTTCTTTAGGCAATGATTAAGTTAGGCAATTTCCAGTATGTTAAGTAACA	NM_005340.3	HINT1
23349	0.14201	5.60E-03	2.9103257	-2.26606	1.2231539	GANAAGGCTGGGCCACTTGTTGCTGTGTCTGCTGTTGCACTTGATATAACTGCCTACCCCTAAAAGCCAA	AJ251708	HSA251708
48262	0.13367	4.99E-03	-2.9530304	-2.2678	-1.0733428	GGAAAGTGACATAGGAAGTCCCCAGATCTTGCCCTTCTCACTCCAGAGGCTAGTGGTCACAGACAGCTGG	NM_032283.1	ZDHHC18
34071	0.13388	5.01E-03	-2.9512833	-2.26896	-1.0359889	TGCCCTCCAGCCTCAGCTGCAAGGTGCACGTGGCATCGGTGAACAACTTCCCCACGGCTGCGGGCCTGGC		MVD
31997	0.14506	5.85E-03	-2.8938498	-2.26972	-1.3931462	TCCGCTTCTTGTTACTTGGGGGAGGAAAGAAACTCCTGATCATTGGCCAAAGGGACTTACCCCTGGAGAG		LSP1
5932	0.1426	5.64E-03	2.9074858	-2.27018	1.0855366	AGCCCAAATAACACACCCCCCATGTTCCGATTAGGTGCATTGAGCAGTAATAGGTCAACCGTGTATGATT			#NAME?
17458	0.13425	5.04E-03	2.949343	-2.27037	0.8992527	TCCGCTGGGCACAGGAGCTGAGGCAGCGCATCCAGGGTCCTTTCAGCAACTTTGGACGCATCACACACCC	NM_001372.2	DNAH9
36128	0.13283	4.91E-03	2.9593351	-2.27274	1.1057303	CCTCTCGATACACACAACATCCAGGACTTGTGCCCTTGCCCCATCACGACAGACAAAGCGTCCCTCAAGG		ORAOV1
30184	0.14383	5.74E-03	-2.9012785	-2.27286	-1.5726583	GCCTATGTGCTTCCCAAACTGTATGTGAAGCTACATTACTGTGTGAGTTGTGCAATTCACAGCAAAGTAG		LOC440440
10467	0.13283	4.91E-03	2.9589938	-2.27384	0.8433111	CATGGAACGCTTCCGCAACATGGACAAGAGAGCCACAACTGAGGACCGCAACACGGCCTTGGAGACGCTG	NM_006409.2	ARPC1A
1623	0.13598	5.14E-03	2.9417361	-2.27589	1.0848662	TCCGCTTCTCAGCTGTGTTGATTTTCGTGGTGGTATGGCTGACGCTCTCTTACATTCCGATTGCGCATAT			#NAME?
31011	0.13233	4.87E-03	2.9619865	-2.2764	0.8432989	AATGATGTCACCCTCGGGACTCGCTGCACTCCCGATATTGACCACGGCCATGTGTACAGTGTGGCACCCG		LOC441826
36459	0.13231	4.87E-03	2.9622209	-2.27846	0.9241952	AGCTCCTGAAGATACAATGCCTGGAAGGTGGAATCTGGGAGCAAGGCAGCTGCATTCCTGTGGTGTGTGA		PAPPA2
40872	0.13444	5.05E-03	-2.9482449	-2.27915	-1.2592421	CATTTTGGACAGCTTCTTTTGAATAAAGACCTGATTATACAGGCAGTGAGAAACATGAAAAAAAAAAAAA	NM_000968	RPL4
7447	0.13283	4.90E-03	2.9600283	-2.28275	0.9110486	AGCTGCTATACTGGCTGGATCTGTGAAATGGGCTTCATCCATGACAAACAGGTTGTAATTCGGGACTCTT			#NAME?
30544	0.13686	5.24E-03	2.9352782	-2.2838	1.0949215	CAGCCTCTTTCTAGACGCTCAGCCGCCCGGTGGAGTTGTTACCGCCACGATGACAGCTCTTTACGCCTTC		LOC441028
13004	0.13805	5.31E-03	-2.930314	-2.28524	-1.0498492	CCACGGGGATGAAAGGGATCTTTTGCATTGCAGAGATTTTATATATATTTTGTTTGTAATGAGCCATTCT	NM_031444.2	C22orf13
6029	0.14971	6.14E-03	2.8757769	-2.28525	1.6923286	TCATGGCTGAGCTGGGTTTTTCTTGCCGCTATTTTAAAAGGTGTCCAGTGTGAGGTGCAGCTGGTGGAGT			#NAME?
30147	0.136	5.16E-03	2.9406617	-2.28635	0.8867737	TCAGGTCTGAGATGGCTGCTCCACTCTGTCTCCCCAAAGTTCTCAGCAGGAGTAAGCTGCTCCCCACATG		LOC440377
19213	0.13283	4.90E-03	2.9593977	-2.28694	0.8235307	CCGAATGTCCTTGAAGAGTTCATCACAGATGAGCAGAAAGATGAGGAAGGAGATGGAGAAAAGGAAGAAC	NM_174901	FAM9C
25686	0.13917	5.39E-03	2.9242865	-2.28701	0.9233217	GACTAGTCCTATGATGTACAAAGCCTGTATCTCTGTGATGATTTCTGTGCTCTTCGCTGTTTGCAATTGC		KRT6A
21429	0.13295	4.93E-03	-2.9576632	-2.28812	-0.9155905	CCGCTACACAGAGGAGGAGCAGAAAACCGTTGCATTGATCAAGGCTGTCTTTGGGAAGTCAGCCATGAAG	NM_153236.3	GIMAP7
24461	0.13588	5.14E-03	2.9423484	-2.28828	0.8995453	AGCAGCCGTAGTAGTTGTGGCCTTAGTGATTTCCGTTTGTGGCCTTGGTGTATGCTATGCTCAGAGGAAA		JAM2
8938	0.14596	5.91E-03	-2.890438	-2.28939	-1.9435722	GATTGCACATTGTTGTTTTTTTAATAGTCATTCCAAATATGAGATGCATTGTTACAGGAAGTCCCTTGCC	NM_001101.2	ACTB
28476	0.13388	5.01E-03	2.9519002	-2.28988	0.8048362	GAGCTGAGTGGATGTAGATGAGAAATACCTGGACAGCTGCAAGCTGTAGTCAGTGATGGGCAACTGGAAC		LOC388587
26208	0.13686	5.23E-03	2.9358784	-2.29066	0.9788329	TCTGGGAGCCACCTCCAATCCCTCACCACTCACTCAACCAGTGGCACAGTGTCCTTGTGCCCACACTGAG		LIMS2
15111	0.14007	5.47E-03	-2.9191982	-2.29161	-1.0899746	AAGAAGTTTTGTAATTTTATATTACTTTTTAGTTTGATACTAAGTATTAAACATATTTCTGTATTCTTCC	NM_181641.1	CKLF
26563	0.13309	4.94E-03	2.9567943	-2.29231	0.8425943	CCGCTAACTCCTCTCACCTGGCAGTATCTCGCTCTACCAGTGGAATTTGACTGCATGATGTCTCACAGAA		LOC145414
19001	0.1409	5.54E-03	2.914407	-2.29313	1.0441756	GATGCCCCCAGACCCGGGCCTCCTGAGCTACATTGACAAGCTGTGTTCCCAGAAAGACTTCGTCACCAAG		FAM22A
20566	0.14026	5.48E-03	2.9180521	-2.29331	1.0519448	GTGTGACCCCCTGCCGCACGAGGAGGAGCCCTCTGAAGTGCCACAGCTGCGCCAGCCCTACGCTCCTCCC	NM_001458.2	FLNC
12511	0.14942	6.12E-03	2.8772813	-2.296	1.2700611	TGGGGATCATTTCTATGTGTGTGGGTAATCTGGTCAGTAAGATTGAGACTTAGTTAAGATTCCCCTTGGA	NM_020362.2	C1orf128
23165	0.13313	4.96E-03	2.9555997	-2.29759	0.8276879	AACGGCGGGCGCCAATGGCACGTCGGGCTTCTTCTGTGTGGACGAGGGGAGGCTGCCCCACACCCAGAGG	NM_182983.1	HPN
33922	0.13356	4.98E-03	2.9536209	-2.29847	0.7778559	TCTGTTGCTGCGGCCTCGTGAAAGGGAGGTGAGGAACCAAGAGTTTAGAGTACCCGAAGTTCCACATCTG		MTAP
495	0.1331	4.95E-03	2.9558598	-2.29909	0.8248188	GATCACTCCTGAAATCGCTACCCGTCTGGAATACCAGTGGACCAACAACATCGGTGACGCACACACCATC			#NAME?
21909	0.13469	5.07E-03	2.9471778	-2.30023	0.8359986	GTTGCCCTGTCCCAACCTCCTTGTTAGGTGCTTTCCCATAGGAGGCCCTTCTTGAGAAACAATAAACTAG	NM_004767.2	GPR37L1
18304	0.15189	6.29E-03	-2.8669751	-2.30044	-1.7156805	CGAGTCGCCCTCGCCGCCGGCCGCCGAGGAGCTGCCCGGGTCGCATGCTGAGCCCCCTGTCCCGGCACAG	NM_003751.2	EIF3S9
10021	0.13598	5.15E-03	2.941111	-2.30136	0.9515841	TGGGGTTTGGTGAGAGACGCCAGCCTCAGACTTTTTCCCACTGAGGGTCCAGAGAGCGGGGCCACGTGTC	NM_032493.2	AP1M1
31351	0.14503	5.84E-03	2.894268	-2.30211	1.1824174	ACGTGTGTGCTTGTTTTGGAGGTGCTGTTGCAAGCTCTGGGCATCGAGACTGGTTTTGGTGGTCTCCACC		LOC442514
22379	0.14735	5.99E-03	2.8851415	-2.30256	1.2428986	TGGGCTTTGGGCCTCTCCTGCCCACCTCTACTTCTCTGTGAAGCCGCTGACCCCAGTCTGCCCACTGAGG	NM_178232.2	HAPLN3
40324	0.13408	5.03E-03	-2.9500138	-2.30316	-1.0151897	AGCTGGAGCGGCCATGCTTTGCCATTGGGGTGCAGCAGCTGCACCCCACCTTGATCCAGCGGACTTACGG		RNPC1
28900	0.1331	4.95E-03	2.9560201	-2.30333	0.7995288	GATGCCATAGGAATGGCCTCCATCCCAGGGCCTGGAGAGCAGCCAGAGACAAGAAGAGTAGCCCAGGAGG		LOC389988
22812	0.15209	6.32E-03	-2.8651625	-2.30391	-1.787416	TGGAAAAGGAGGGAGCTACTCTAAGGCTGAGTGGAGCGACAGTGCCCAGGGGTCTGAGTCTCACAGCTTG	NM_005516	HLA-E
33652	0.14151	5.58E-03	2.9118132	-2.30531	1.0875919	TCTCATCTTCCTTGGCTGCCACATGGTGGCCATCGTCCCCGACTTGCTGCAAGGCCGGCTGGACTTCCCG		MRGPRE
9203	0.13575	5.13E-03	-2.9431493	-2.30583	-1.0373397	ACTTTTGTAGTTTAATCCTTTGTATTACAACATGAAATATAGTTGCATATATGGACACCGACTTGGGAGG	NM_014189.2	ADD1
19277	0.13367	4.99E-03	2.9529082	-2.30884	0.8362708	CTGCCCACCGGGGGCCACATCTGCTCCTACCGCTGCATCAACATCCCTGGAAGCTTCCAGTGCAGCTGCC	NM_001996.2	FBLN1
34329	0.15056	6.21E-03	2.8718243	-2.31082	1.5843893	CAGAGCAAGCACGACGCAGCCACCTGCTTTGTGGACGCTGGCAACGCATTCAAGAAAGCCGACCCCCAAG		NAPA
1585	0.13388	5.01E-03	2.9517896	-2.31236	0.8194641	TCCGCTTCTCAGCTGTGTTGATTTTCGTGGTGGTATGGCTGACGCTCTCTTACATTCCGATTGCGCATAT			#NAME?
29227	0.13669	5.19E-03	2.9382053	-2.31665	0.8569159	CTGCATGATGCTTCTCCTTGGGCTCCTTGCTTATGGGTCAGGGGTGGATTCTCAGTCTGTGGTGACCCAG		LOC392217
38459	0.14345	5.71E-03	-2.902813	-2.31703	-1.339238	TGTAGAGGCGGCGGCGCCTACGGGCAGTGGGAGGAGCCGCGCGGTTCCGGCTGCTCCGGCGAGGCGACCC	NM_002740	PRKCI
45722	0.14122	5.56E-03	-2.9129447	-2.31707	-1.1065866	CCGAGAGATGGATGAGCAGATTAGACTGATGGACCAGAACCTGAAGTGTCTGAGTGCTGCTGAAGAAAAG	NM_153649.2	TPM3
31365	0.13529	5.10E-03	2.9447512	-2.31796	0.8685494	GTTTTCTCAAATGCAGAGTTGCCCTTGATTTTGAATGCCGTTCTCTCCCTGATCCCCCCAGCAAAGTCCT		LOC442531
8003	0.13683	5.21E-03	-2.9368823	-2.31896	-1.0116147	CACCAGTAAGGAAGGGGTCTCTTCATCCGGACGGCAGTCATGGTGCGGCGAGGGAACCCGACGCGCGCCG			#NAME?
20306	0.13526	5.09E-03	2.9454216	-2.32067	0.8805792	TCGATGACTTCTACCAGGGCTGCTTCCGCATCTTCTGTTCACGTTCCTGTTTCTGCTCTTGGTGCAGGAT	NM_152408.1	FLJ35779
25975	0.15189	6.28E-03	2.8671592	-2.32113	1.7461085	GTGACATCCGGAAGCAGCCAGCCCCCTACGTTCCCACCATCAGCCACCCCATGGACACCTCGAATTTCGA		LATS2
34440	0.15282	6.37E-03	2.8620853	-2.32321	1.9513776	AGCCTTCCTGCCATCCCTACGACCACTGCCCCTCACATCACCTTCTCATGGGTCCCTCTCCCACTCCAAA		NCF4
22972	0.14288	5.66E-03	2.9059584	-2.32392	0.9493499	GAAGATTTATATATCAGCTGCACCATGCCATCTATAGAGATAGGAACGGTGGGTGGTGGGACCAACCTAC	NM_000859.1	HMGCR
6637	0.14026	5.49E-03	2.9179436	-2.32439	0.9512479	GTTCTCTTCTTTCTCATTAATGGGTCTGATTTCCATGCCATACCAGCAGCCGTCTTCTCCCATGTATCGC			#NAME?
43950	0.14788	6.03E-03	2.8824556	-2.32471	1.3166377	TATTTTCAATTTTGGAAGAACTAAAAGATGAATAAACTGGGTTTTTTTTGTTGTTTGTTTTTGTAAAAAA	NM_007192	SUPT16H
17407	0.15369	6.45E-03	2.857588	-2.32623	1.2937809	TGCTACATCACCCTCACCCAGTCCCTGCACCTGACCATGAGTGGGGCTCCCGCAGGACCTGCAGGCACAG	NM_001372.2	DNAH9
2473	0.14327	5.69E-03	2.9041678	-2.32686	1.0611568	GATGTGGGCGCTGCATACTATTCAATTTCTCCGAAGACCGACATTGTACTACGATACGCTACCATTTACA			#NAME?
39843	0.14033	5.50E-03	2.9172505	-2.32808	0.9066635	CTTGTCATGATCCTCCTTCTTTTTCCTTTTTCTTCACCTTCATTTCAGGCTTTTCTCTGTCTTCCATGTC	NM_198448.2	REG3G
2103	0.13836	5.33E-03	2.9283208	-2.32889	0.8638485	GGCTGGTAAAGGTTTAAGGCAGGGGTTTGAAGATGCTGGACCTGCAAGGGAGTAATTAACTAATTCTCCA			#NAME?
47282	0.14444	5.81E-03	2.8967361	-2.33049	1.1910954	TAGCCGCCCGAAGGTACAAGTTGCAGAAGCAGCTTGACAGCCTCACAGCCAGGACCCCATCAGAAGGGGA		VARSL
8571	0.14952	6.13E-03	-2.8766866	-2.33192	-2.1157054	GATTGCACATTGTTGTTTTTTTAATAGTCATTCCAAATATGAGATGCATTGTTACAGGAAGTCCCTTGCC	NM_001101.2	ACTB
22592	0.14563	5.89E-03	2.8916584	-2.33207	1.1243584	TCAAAACCGGCCTGTACTCCAAGCGGGCCGCCGCCAAATCCGACGACACCAGCGATGACGACTTCATGGA	NM_006460.1	HEXIM1
40763	0.15525	6.55E-03	-2.8514843	-2.33239	-1.8590786	CGGACTCCTGGTCTGAGCCCAATAAAGACTGTTAATTCCTCATGCGTTGCCTGCCCTTCCTCCATTGTTG	NM_012423.2	RPL13A
23489	0.14708	5.97E-03	2.8863021	-2.33252	1.3579299	GTGGAATGGAAGAAATGTCGATCCTGTTGTAACTGATTGTGAACACTTTTATGAGCTTTAAAATAAAGTT	NM_006644.2	HSPH1
31700	0.13733	5.28E-03	-2.9324447	-2.3338	-0.9199704	GAAGTCAGCTCTTTCACTTTTTACAAGTTGGCAAAAACAGACTTCCGGGGAATTTCGATGTTTTCCCGTG		LPIN2
23753	0.1409	5.54E-03	2.9143554	-2.33399	0.8964545	CAGGTCCAAGTGGTATAATGATTATGCAGTATCTGTGAAAAGTCGAATAACCATCAACCCAGACACATCC		IGH@
33909	0.15561	6.58E-03	2.8498566	-2.33474	1.7493488	CCCAACTGCTCCTGCTCGCCTGTTGGCTCCTGTGCCTGTGCCGGCTCCTGCAAATGCAAAGAGTGCAAAT		MT1X
40906	0.15045	6.19E-03	-2.872895	-2.33481	-1.8143377	GAATCCGAGGAGTCTGATGATGACATGGGCTTTGGTCTTTTTGACTAAACCTCTTTTATAACATGTTCAA	NM_213725.1	RPLP1
45950	0.14079	5.52E-03	2.9153999	-2.33608	1.0251375	CATACGGTAGTTTATGAGATTCTTATAAAGGCTTCTCAGGTGGTGGGCAAGAGTTGGGCAAAAAAATCAA		TRGC2
46161	0.1482	6.06E-03	2.8809195	-2.33703	1.0402244	GAGGTTGTTGTTGTTACTTACTGATCATGTGAAGTGGTGTCTTAAACAACTAAAAGCGATGAAGGTTCAT	NM_004621	TRPC6
38282	0.14239	5.62E-03	-2.9086768	-2.3378	-1.1014103	TCTGTAGCATGTCAGTTTGGAGAAATGATGAGCTACGCCTTGATGAAAGAACCGTGTTGGTGCTGCTAAG	NM_000310.2	PPT1
38658	0.15614	6.62E-03	2.8473459	-2.33815	1.6333373	ACCGGAACTGGGCTGGCGCTTGGATCTGGGGTGGGAGTAACAGGGCAGAAATGATTAAAATGTTTGAGCA	NM_002773.2	PRSS8
27481	0.15614	6.62E-03	2.8477055	-2.33891	1.6504949	AGGAGGAAAATAAGTATGAGCTGCCCCCCTGTGAGGCTCTGCCCCTCAGTCTAGCCCCTGCCCACCTTCC		LOC284948
22050	0.13686	5.22E-03	2.9361146	-2.33948	0.9928318	TAAGATTGCAGCTGCTGGACTGGATGTGACGAGCCCAGAACCACTGCCTACAAACCACCCTCTCCTGACC	NM_012203.1	GRHPR
8667	0.15034	6.18E-03	-2.8735535	-2.34007	-2.039365	GATTGCACATTGTTGTTTTTTTAATAGTCATTCCAAATATGAGATGCATTGTTACAGGAAGTCCCTTGCC	NM_001101.2	ACTB
49108	0.13674	5.20E-03	2.9378971	-2.34011	0.9151239	GACAGGTGGGTGAGGATCTGAGAAATGCTAAAGGCTTGAAAGCATCTGAAGACATCTAACTTAGAGTCTG	NM_007135.1	ZNF79
[truncated: 48,400 more rows]
