# Supplementary material for: ReDisX, a machine learning approach, rationalizes rheumatoid arthritis and coronary artery disease patients uniquely upon identifying subpopulation differentiation markers from their genomic data
Source: Front Med (Lausanne). 2022 Aug 22;9:931860. doi: 10.3389/fmed.2022.931860 (PMC9441882; doi:10.3389/fmed.2022.931860)
Supplement: Supplementary file 7 [file Data_Sheet_7.ZIP › supplementary7/One_Way_ANOVA_Drug_treatment_GZMB.csv]

	diff	lwr	upr	p adj
IFX-Control	0.031349412182589	0.00946786525607452	0.0532309591091035	0.000454334742528428
IFX.IR-Control	0.0407997105257785	0.0136209530039463	0.0679784680476107	0.000185481867954418
MTX-Control	0.0273159143243049	0.00562980313703134	0.0490020255115785	0.00367587111978684
MTX.IR-Control	0.0207219963975476	-0.00406686403197456	0.0455108568270697	0.177910232183224
pRA-Control	-0.0150081780960534	-0.0434840365948828	0.013467680402776	0.743869746809584
TCZ-Control	0.0246590331518721	0.00256771517798038	0.0467503511257639	0.0169058337761909
TCZ.IR-Control	0.0423765146487387	0.00186657055329967	0.0828864587441777	0.033097678198676
IFX.IR-IFX	0.00945029834318944	-0.0170571721698079	0.0359577688561868	0.958659033431673
MTX-IFX	-0.00403349785828411	-0.0248721290751771	0.0168051333586088	0.998961605370916
MTX.IR-IFX	-0.0106274157850414	-0.0346783769708486	0.0134235454007657	0.878581837420214
pRA-IFX	-0.0463575902786424	-0.0741934601197705	-0.0185217204375143	1.86904769443608e-05
TCZ-IFX	-0.0066903790307169	-0.0279503757943682	0.0145696177329344	0.979310531560262
TCZ.IR-IFX	0.0110271024661497	-0.0290355572456377	0.051089762177937	0.990558934594945
MTX-IFX.IR	-0.0134837962014736	-0.0398301681628454	0.0128625757598983	0.771535571016396
MTX.IR-IFX.IR	-0.0200777141282309	-0.049031668927092	0.00887624067063026	0.405684894030033
pRA-IFX.IR	-0.0558078886218318	-0.0879749278754765	-0.0236408493681871	6.66767495050014e-06
TCZ-IFX.IR	-0.0161406773739063	-0.0428215736655184	0.0105402189177057	0.587719845452316
TCZ.IR-IFX.IR	0.00157680412296024	-0.0416076776698755	0.044761285915796	0.999999988676779
MTX.IR-MTX	-0.00659391792675734	-0.0304672096246095	0.0172793737710948	0.990360214638219
pRA-MTX	-0.0423240924203583	-0.0700065954202996	-0.0146415894204169	0.000127665091013918
TCZ-MTX	-0.00265688117243279	-0.0237156747019777	0.0184019123571121	0.999939825342163
TCZ.IR-MTX	0.0150606003244338	-0.0248956510727131	0.0550168517215807	0.944498273391679
pRA-MTX.IR	-0.0357301744936009	-0.0659050175803396	-0.0055553314068623	0.00841481664122101
TCZ-MTX.IR	0.00393703675432455	-0.0203049303252574	0.0281790038339066	0.999672063006606
TCZ.IR-MTX.IR	0.0216545182511911	-0.0200672052112875	0.0633762417136698	0.758585233835802
TCZ-pRA	0.0396672112479255	0.0116661419158703	0.0676682805799807	0.000557485834346672
TCZ.IR-pRA	0.0573846927447921	0.013372318069815	0.101397067419769	0.00220845272045012
TCZ.IR-TCZ	0.0177174814968666	-0.0224601358678902	0.0578950988616234	0.879711674759183
